# Supplementary material for: Characterization of drug-induced transcriptional modules: towards drug repositioning and functional understanding
Source: Mol Syst Biol. 2013 Apr 30;9:662. doi: 10.1038/msb.2013.20 (PMC3658274; doi:10.1038/msb.2013.20)
Supplement: Supplementary Table 3 — Comparison of gene and drug members of drug-induced modules across human cell lines and organisms [file msb201320-s2.xls]

## Sheet: MCF7-PC3 comparison
MCF7 vs PC3	PC3-1 (25 genes)	PC3-2 (34 genes)	PC3-3 (38 genes)	PC3-4 (37 genes)	PC3-5 (47 genes)	PC3-6 (31 genes)	PC3-7 (64 genes)	PC3-8 (66 genes)	PC3-9 (39 genes)	PC3-10 (38 genes)	PC3-11 (73 genes)	PC3-12 (89 genes)	PC3-13 (26 genes)	PC3-14 (24 genes)	PC3-15 (56 genes)	PC3-16 (30 genes)	PC3-17 (55 genes)	PC3-18 (45 genes)	PC3-19 (62 genes)	PC3-20 (27 genes)	PC3-21 (21 genes)	PC3-22 (110 genes)	PC3-23 (158 genes)	PC3-24 (81 genes)	PC3-25 (81 genes)	PC3-26 (22 genes)	PC3-27 (224 genes)	PC3-28 (442 genes)
MCF7-1 (39 genes)	5.2e-03 : 3/39	1.4e-33 : 18/39 ; 6.6e-08 : 9/29	2.2e-01 : 2/39	1 : 0/39	3.0e-02 : 3/47	1 : 0/39	1 : 1/64	1 : 1/66	1 : 0/39	1 : 0/39	6.1e-01 : 2/73	1 : 0/89	1 : 0/39	1 : 0/39	1 : 1/56	1 : 0/39	1 : 0/55	1 : 0/45	1 : 0/62	1.3e-01 : 2/39	1 : 0/39	1 : 0/110	1 : 0/158	1 : 0/81	7.0e-01 : 2/81	1 : 0/39	1 : 0/224	1 : 0/442
MCF7-2 (40 genes)	1 : 0/40	5.0e-09 : 7/40	2.2e-01 : 2/40	1 : 0/40	1 : 1/47	1 : 1/40	1 : 0/64	1 : 0/66	1 : 1/40	1 : 1/40	6.2e-01 : 2/73	1 : 1/89	1 : 0/40	4.1e-29 : 15/40 ; 6.5e-04 : 4/32	1 : 0/56	1 : 0/40	1 : 0/55	1 : 0/45	1 : 0/62	1.3e-01 : 2/40	1 : 0/40	1 : 0/110	1 : 1/158	1 : 1/81	1 : 0/81	1 : 0/40	1 : 1/224	1 : 1/442
MCF7-3 (36 genes)	1 : 0/36	1 : 0/36	1 : 0/38	1 : 0/37	1 : 0/47	1 : 0/36	1 : 0/64	1 : 0/66	1 : 0/39	1 : 0/38	1 : 0/73	1 : 0/89	1 : 0/36	1 : 0/36	1 : 0/56	1 : 0/36	1 : 0/55	1 : 0/45	1 : 1/62	1 : 0/36	1 : 0/36	1 : 0/110	1 : 0/158	1 : 0/81	1 : 0/81	1 : 0/36	1 : 0/224	1 : 0/442
MCF7-4 (41 genes)	1 : 1/41	1 : 0/41	1 : 1/41	1 : 0/41	1 : 1/47	1 : 0/41	7.4e-02 : 3/64	1 : 0/66	1 : 1/41	1 : 0/41	1 : 0/73	1 : 0/89	1 : 0/41	1 : 0/41	1 : 1/56	1 : 1/41	1 : 0/55	1 : 0/45	1 : 1/62	1 : 0/41	1 : 0/41	1 : 0/110	1 : 1/158	1 : 0/81	1 : 0/81	1 : 0/41	1 : 1/224	1 : 2/442
MCF7-5 (30 genes)	1 : 0/30	1 : 0/34	1 : 0/38	9.6e-28 : 15/37 ; 1 : 0/13	1 : 0/47	1 : 0/31	1 : 1/64	1 : 0/66	1 : 0/39	1 : 0/38	1 : 0/73	1 : 0/89	1 : 0/30	1 : 0/30	1 : 0/56	1 : 0/30	1 : 0/55	1 : 0/45	1 : 0/62	1 : 0/30	1 : 0/30	1 : 0/110	1 : 0/158	1 : 0/81	1 : 0/81	1 : 0/30	5.9e-01 : 3/224	1 : 0/442
MCF7-6 (117 genes)	1 : 0/117	1 : 0/117	1 : 0/117	1 : 0/117	1 : 0/117	1 : 0/117	1 : 0/117	1 : 1/117	1 : 0/117	1 : 1/117	1 : 0/117	1 : 1/117	1 : 0/117	1 : 0/117	1 : 0/117	1 : 0/117	3.1e-16 : 16/117 ; 3.3e-01 : 1/22	1 : 0/117	1 : 0/117	1 : 0/117	2.1e-04 : 5/117	1 : 1/117	1 : 1/158	1 : 0/117	1 : 0/117	1 : 0/117	1 : 0/224	1 : 0/442
MCF7-7 (26 genes)	1.2e-26 : 13/26 ; 6.6e-18 : 17/40	1 : 1/34	1 : 0/38	1 : 0/37	1 : 0/47	1 : 0/31	1 : 1/64	1 : 0/66	1 : 0/39	1 : 0/38	1 : 0/73	1 : 0/89	1 : 0/26	1 : 0/26	1 : 0/56	1 : 0/30	1 : 0/55	1 : 0/45	1 : 0/62	1 : 0/27	1 : 0/26	1 : 0/110	1 : 0/158	1 : 0/81	1 : 0/81	4.8e-02 : 2/26	1 : 0/224	1 : 0/442
MCF7-8 (52 genes)	1 : 0/52	1 : 1/52	1 : 1/52	1 : 0/52	1 : 1/52	1 : 0/52	1 : 0/64	1 : 0/66	1 : 0/52	1 : 0/52	1 : 1/73	1 : 0/89	1 : 0/52	1 : 0/52	3.4e-30 : 20/56 ; 4.3e-15 : 10/19	1 : 0/52	1 : 0/55	1 : 0/52	1 : 0/62	1 : 0/52	1 : 1/52	1 : 0/110	1 : 1/158	1 : 0/81	1 : 0/81	1 : 1/52	1 : 0/224	1 : 0/442
MCF7-9 (49 genes)	1 : 1/49	1 : 0/49	1 : 0/49	1 : 0/49	1 : 1/49	1 : 0/49	1 : 1/64	1 : 0/66	1 : 0/49	1 : 0/49	1.5e-01 : 3/73	1 : 0/89	1 : 0/49	1 : 0/49	1 : 1/56	1 : 1/49	1 : 0/55	1 : 0/49	1 : 1/62	1 : 0/49	1 : 0/49	1 : 0/110	1 : 0/158	1 : 0/81	1 : 0/81	1 : 0/49	1 : 1/224	1 : 2/442
MCF7-10 (25 genes)	1 : 0/25	1 : 0/34	1 : 0/38	1 : 0/37	1 : 0/47	1 : 0/31	1 : 0/64	1 : 0/66	1 : 0/39	2.6e-37 : 18/38 ; 1 : 0/20	1 : 0/73	4.8e-02 : 3/89	1 : 0/26	1 : 0/25	1 : 0/56	1 : 0/30	1 : 0/55	1 : 0/45	1 : 0/62	1 : 0/27	1 : 0/25	1 : 1/110	1 : 0/158	1 : 0/81	3.7e-01 : 2/81	1 : 0/25	1 : 2/224	1 : 1/442
MCF7-11 (28 genes)	1 : 0/28	1 : 1/34	1 : 0/38	1 : 0/37	1.8e-01 : 2/47	1 : 0/31	1 : 0/64	1 : 0/66	1 : 1/39	1 : 0/38	1 : 1/73	1 : 0/89	1 : 0/28	1 : 0/28	1 : 1/56	1.3e-06 : 5/30 ; 1.8e-08 : 5/17	1 : 0/55	1 : 0/45	1 : 0/62	1 : 0/28	1 : 0/28	1 : 0/110	1 : 0/158	1 : 0/81	1 : 0/81	1 : 0/28	5.3e-01 : 3/224	1 : 1/442
MCF7-12 (32 genes)	1 : 0/32	1 : 0/34	1 : 0/38	1 : 0/37	1 : 0/47	1 : 0/32	1 : 0/64	1 : 0/66	1 : 0/39	1 : 0/38	1 : 0/73	1 : 0/89	1 : 0/32	1 : 0/32	1 : 0/56	1 : 0/32	5.0e-05 : 5/55	1 : 0/45	1 : 0/62	1 : 0/32	1 : 0/32	3.5e-12 : 11/110 ; 5.4e-01 : 1/38	1 : 0/158	1 : 0/81	1 : 0/81	1 : 0/32	1 : 1/224	1 : 0/442
MCF7-13 (37 genes)	1 : 0/37	1 : 0/37	1 : 1/38	1 : 0/37	1 : 0/47	1 : 0/37	1 : 1/64	1 : 0/66	1 : 0/39	1 : 0/38	5.8e-01 : 2/73	1 : 0/89	1 : 0/37	1 : 0/37	1 : 0/56	1 : 1/37	1 : 1/55	1 : 0/45	1 : 0/62	1 : 0/37	1 : 0/37	1 : 0/110	1 : 1/158	1 : 0/81	1 : 0/81	1 : 0/37	1 : 1/224	1 : 2/442
MCF7-14 (78 genes)	1 : 1/78	1 : 0/78	1 : 0/78	1 : 0/78	1 : 0/78	1 : 1/78	1 : 0/78	3.9e-104 : 53/78 ; 4.4e-13 : 9/19	1 : 0/78	1 : 0/78	1 : 1/78	1 : 1/89	1 : 1/78	1 : 0/78	1 : 0/78	1 : 0/78	1 : 0/78	8.3e-01 : 2/78	1 : 0/78	1 : 0/78	1 : 0/78	1 : 0/110	1 : 0/158	1 : 0/81	1 : 1/81	1 : 0/78	1 : 1/224	1 : 3/442
MCF7-15 (30 genes)	1 : 0/30	1 : 0/34	1 : 1/38	1 : 1/37	1 : 0/47	1 : 0/31	1 : 0/64	1 : 0/66	1 : 0/39	1 : 0/38	1 : 0/73	1 : 0/89	1 : 0/30	1 : 0/30	1 : 0/56	1 : 0/30	1 : 0/55	1 : 0/45	1 : 1/62	1 : 0/30	1 : 0/30	1 : 0/110	1 : 0/158	1 : 1/81	1 : 0/81	1 : 0/30	1.3e-01 : 4/224	1 : 1/442
MCF7-16 (33 genes)	1 : 0/33	1 : 0/34	1 : 0/38	1 : 0/37	1 : 0/47	1 : 0/33	1 : 0/64	1 : 0/66	1 : 1/39	1 : 1/38	1 : 1/73	1 : 0/89	1 : 0/33	1 : 1/33	1 : 0/56	1 : 0/33	1 : 0/55	4.1e-23 : 14/45 ; 2.4e-01 : 6/70	1 : 0/62	1 : 1/33	1 : 0/33	1 : 0/110	1 : 1/158	1 : 0/81	1 : 0/81	1 : 0/33	1 : 0/224	1 : 2/442
MCF7-17 (27 genes)	1 : 0/27	1 : 0/34	1 : 0/38	1 : 0/37	1 : 0/47	1 : 0/31	1 : 0/64	1 : 0/66	1 : 0/39	1 : 0/38	1 : 0/73	1 : 0/89	1 : 0/27	1 : 0/27	1 : 1/56	1 : 0/30	1 : 0/55	1 : 0/45	1 : 0/62	1 : 0/27	1 : 0/27	1 : 0/110	1 : 0/158	1 : 1/81	1 : 0/81	1 : 0/27	1 : 0/224	1 : 0/442
MCF7-18 (38 genes)	1 : 0/38	1 : 0/38	1 : 1/38	1 : 0/38	1 : 0/47	8.9e-03 : 3/38 ; 5.4e-03 : 3/19	1 : 0/64	1 : 1/66	1 : 0/39	1 : 0/38	1 : 0/73	1 : 0/89	1 : 1/38	1 : 0/38	1 : 0/56	1 : 0/38	1 : 0/55	1 : 0/45	1 : 0/62	1 : 0/38	1 : 0/38	1 : 0/110	1 : 1/158	1 : 0/81	1 : 0/81	1 : 0/38	1 : 0/224	1 : 1/442
MCF7-19 (22 genes)	1 : 0/25	1 : 0/34	1 : 1/38	1 : 0/37	1 : 0/47	1 : 1/31	1 : 0/64	1 : 0/66	1 : 0/39	1 : 0/38	1 : 1/73	1 : 0/89	1 : 0/26	1 : 0/24	1 : 0/56	1 : 0/30	1 : 0/55	1 : 0/45	1 : 0/62	1 : 0/27	1 : 0/22	1 : 0/110	1 : 0/158	1 : 0/81	1 : 0/81	1 : 0/22	1 : 0/224	1 : 0/442
MCF7-20 (30 genes)	1 : 0/30	1 : 0/34	1 : 0/38	1 : 1/37	1 : 0/47	1 : 0/31	1 : 1/64	1 : 0/66	1 : 0/39	1 : 0/38	1 : 1/73	1 : 0/89	1 : 0/30	1 : 0/30	1 : 0/56	1 : 0/30	1 : 0/55	1 : 0/45	2.0e-06 : 6/62 ; 5.4e-02 : 30/215	1 : 0/30	1 : 0/30	1 : 0/110	1 : 0/158	1 : 0/81	1 : 0/81	1 : 0/30	1 : 2/224	1 : 1/442
MCF7-21 (24 genes)	1 : 0/25	1 : 0/34	1 : 0/38	1 : 0/37	1 : 0/47	1 : 0/31	1 : 0/64	1 : 0/66	1 : 0/39	1 : 0/38	1 : 0/73	1 : 0/89	1 : 0/26	1 : 0/24	1 : 0/56	1 : 0/30	1 : 0/55	1.3e-01 : 2/45	1 : 0/62	1 : 0/27	1 : 0/24	1 : 0/110	3.4e-30 : 20/158 ; 1 : 0/19	1 : 0/81	1 : 0/81	1 : 0/24	1 : 0/224	1 : 1/442
MCF7-22 (40 genes)	1 : 0/40	1 : 0/40	1 : 0/40	1 : 0/40	1 : 0/47	1 : 0/40	1 : 0/64	1 : 0/66	1 : 0/40	1 : 0/40	1 : 0/73	1 : 0/89	1.6e-18 : 11/40 ; 2.3e-12 : 7/16	1 : 0/40	1 : 1/56	1 : 0/40	1 : 0/55	1 : 1/45	1 : 0/62	1 : 0/40	1 : 0/40	1 : 1/110	1.9e-02 : 5/158	1 : 0/81	1 : 0/81	1 : 0/40	1 : 1/224	1 : 2/442
MCF7-23 (90 genes)	1 : 0/90	1 : 0/90	1 : 0/90	1 : 0/90	1 : 0/90	1 : 0/90	1 : 0/90	1 : 0/90	1 : 0/90	1 : 0/90	1 : 0/90	1 : 0/90	1 : 0/90	1 : 0/90	1 : 1/90	1 : 0/90	5.5e-02 : 4/90	1 : 2/90	1 : 0/90	1 : 0/90	1 : 0/90	1 : 3/110	1 : 2/158	1 : 0/90	5.1e-03 : 6/90 ; 1 : 0/9	1 : 0/90	1 : 2/224	1 : 3/442
MCF7-24 (425 genes)	1 : 0/425	1 : 0/425	1 : 1/425	5.0e-01 : 5/425	1 : 1/425	1 : 0/425	1 : 3/425	1 : 1/425	1 : 0/425	1 : 2/425	1 : 3/425	1 : 3/425	1 : 0/425	1 : 1/425	1 : 1/425	1 : 0/425	1 : 0/425	1.1e-01 : 7/425	1.9e-04 : 13/425	1 : 2/425	1 : 0/425	1 : 3/425	1 : 6/425	1 : 0/425	1 : 2/425	1 : 0/425	9.0e-06 : 30/425 ; 1 : 0/15	2.0e-01 : 32/442
MCF7-25 (451 genes)	1 : 0/451	1 : 0/451	1 : 2/451	1 : 2/451	1 : 0/451	1 : 0/451	1 : 2/451	1 : 1/451	1 : 3/451	1 : 1/451	1 : 3/451	1 : 1/451	1 : 1/451	1 : 1/451	1 : 1/451	1 : 2/451	1 : 2/451	1 : 2/451	5.7e-01 : 7/451	1 : 1/451	1 : 0/451	1 : 8/451	1 : 6/451	1 : 4/451	1 : 4/451	1 : 1/451	1 : 10/451	1.5e-09 : 57/451 ; 1 : 0/7

## Sheet: MCF7-HL60 comparison
	HL60-1 (38 genes)	HL60-2 (56 genes)	HL60-3 (65 genes)	HL60-4 (48 genes)	HL60-5 (32 genes)	HL60-6 (28 genes)	HL60-7 (77 genes)	HL60-8 (84 genes)	HL60-9 (60 genes)	HL60-10 (106 genes)	HL60-11 (100 genes)	HL60-12 (25 genes)	HL60-13 (24 genes)	HL60-14 (24 genes)	HL60-15 (94 genes)	HL60-16 (86 genes)	HL60-17 (21 genes)	HL60-18 (22 genes)	HL60-19 (54 genes)	HL60-20 (23 genes)	HL60-21 (29 genes)	HL60-22 (23 genes)	HL60-23 (21 genes)	HL60-24 (24 genes)	HL60-25 (33 genes)	HL60-26 (140 genes)	HL60-27 (193 genes)	HL60-28 (245 genes)	HL60-29 (293 genes)
MCF7-1 (39 genes)	1.0e+00 : 0/39	1.0e+00 : 1/56	6.2e-03 : 4/65	1.0e+00 : 0/48	1.0e+00 : 0/39	1.0e+00 : 0/39	1.0e+00 : 0/77	1.0e+00 : 0/84	1.0e+00 : 1/60	1.0e+00 : 0/106	1.0e+00 : 0/100	1.0e+00 : 0/39	1.0e+00 : 0/39	1.0e+00 : 0/39	8.0e-01 : 2/94	1.0e+00 : 0/86	1.0e+00 : 0/39	1.0e+00 : 0/39	1.0e+00 : 0/54	1.0e+00 : 0/39	1.0e+00 : 0/39	1.0e+00 : 0/39	1.0e+00 : 0/39	1.0e+00 : 0/39	1.0e+00 : 0/39	1.0e+00 : 0/140	1.0e+00 : 0/193	1.0e+00 : 1/245	1.0e+00 : 0/293
MCF7-2 (40 genes)	1.0e+00 : 0/40	1.0e+00 : 0/56	1.0e+00 : 0/65	1.0e+00 : 0/48	1.0e+00 : 0/40	1.0e+00 : 0/40	1.0e+00 : 0/77	1.0e+00 : 0/84	1.1e-08 : 8/60	1.0e+00 : 1/106	1.0e+00 : 0/100	1.0e+00 : 0/40	1.0e+00 : 0/40	9.2e-01 : 1/40	8.0e-01 : 2/94	1.0e+00 : 0/86	8.9e-01 : 1/40	1.0e+00 : 0/40	1.0e+00 : 0/54	9.2e-01 : 1/40	1.0e+00 : 0/40	1.0e+00 : 0/40	1.0e+00 : 0/40	1.0e+00 : 0/40	7.6e-24 : 14/40 ; 1.5e-05 counts: 8/32	1.0e+00 : 0/140	1.0e+00 : 1/193	1.0e+00 : 0/245	1.0e+00 : 0/293
MCF7-3 (36 genes)	1.5e-41 : 21/38 ; 1 counts: 0/23	1.0e+00 : 1/56	1.0e+00 : 0/65	3.5e-01 : 2/48	1.0e+00 : 0/36	1.0e+00 : 0/36	1.0e+00 : 0/77	1.0e+00 : 0/84	1.0e+00 : 0/60	1.0e+00 : 0/106	1.0e+00 : 0/100	1.0e+00 : 0/36	9.0e-01 : 1/36	1.0e+00 : 0/36	1.0e+00 : 0/94	1.0e+00 : 0/86	8.4e-01 : 1/36	1.0e+00 : 0/36	1.0e+00 : 0/54	1.0e+00 : 0/36	1.0e+00 : 0/36	1.0e+00 : 0/36	1.0e+00 : 0/36	1.0e+00 : 0/36	1.0e+00 : 0/36	1.0e+00 : 0/140	1.0e+00 : 0/193	1.0e+00 : 1/245	1.0e+00 : 0/293
MCF7-4 (41 genes)	1.0e+00 : 0/41	5.3e-01 : 2/56	1.0e+00 : 0/65	1.0e+00 : 1/48	1.0e+00 : 0/41	1.0e+00 : 0/41	1.0e+00 : 0/77	1.0e+00 : 0/84	1.0e+00 : 0/60	1.0e+00 : 0/106	1.0e+00 : 0/100	1.0e+00 : 0/41	1.0e+00 : 0/41	1.0e+00 : 0/41	8.0e-01 : 2/94	1.0e+00 : 0/86	1.0e+00 : 0/41	1.0e+00 : 0/41	1.0e+00 : 0/54	1.0e+00 : 0/41	1.0e+00 : 0/41	1.0e+00 : 0/41	1.0e+00 : 0/41	1.0e+00 : 0/41	1.0e+00 : 0/41	1.0e+00 : 0/140	1.0e+00 : 1/193	1.0e+00 : 0/245	6.4e-01 : 4/293
MCF7-5 (30 genes)	1.0e+00 : 0/38	1.0e+00 : 0/56	1.0e+00 : 0/65	1.0e+00 : 0/48	1.0e+00 : 0/32	1.0e+00 : 0/30	1.0e+00 : 0/77	1.0e+00 : 0/84	1.0e+00 : 0/60	1.0e+00 : 0/106	1.0e+00 : 0/100	1.0e+00 : 0/30	1.0e+00 : 0/30	1.0e+00 : 0/30	1.0e+00 : 1/94	6.8e-28 : 18/86 ; 1 counts: 0/13	1.0e+00 : 0/30	1.0e+00 : 0/30	1.0e+00 : 0/54	1.0e+00 : 0/30	1.0e+00 : 0/30	1.0e+00 : 0/30	1.0e+00 : 0/30	1.0e+00 : 0/30	1.0e+00 : 0/33	1.0e+00 : 0/140	1.0e+00 : 2/193	1.0e+00 : 0/245	1.0e+00 : 2/293
MCF7-6 (117 genes)	1.0e+00 : 0/117	1.0e+00 : 0/117	1.0e+00 : 1/117	1.0e+00 : 0/117	1.0e+00 : 0/117	7.1e-01 : 2/117	1.0e+00 : 0/117	1.2e-95 : 59/117 ; 7.9e-01 counts: 1/28	6.4e-01 : 3/117	1.0e+00 : 2/117	1.0e+00 : 2/117	1.0e+00 : 0/117	1.0e+00 : 0/117	1.0e+00 : 0/117	1.0e+00 : 0/117	1.0e+00 : 0/117	1.0e+00 : 0/117	1.0e+00 : 0/117	1.0e+00 : 1/117	1.0e+00 : 0/117	1.0e+00 : 0/117	1.0e+00 : 0/117	1.0e+00 : 0/117	1.0e+00 : 0/117	1.0e+00 : 0/117	1.0e+00 : 2/140	9.5e-01 : 5/193	1.0e+00 : 1/245	1.0e+00 : 1/293
MCF7-7 (26 genes)	1.0e+00 : 0/38	1.0e+00 : 0/56	3.5e-01 : 2/65	2.0e-01 : 2/48	1.0e+00 : 0/32	1.0e+00 : 0/28	1.0e+00 : 0/77	1.0e+00 : 0/84	1.0e+00 : 1/60	1.0e+00 : 0/106	1.0e+00 : 0/100	1.0e+00 : 0/26	1.0e+00 : 0/26	1.0e+00 : 0/26	5.4e-01 : 2/94	1.0e+00 : 1/86	1.0e+00 : 0/26	1.0e+00 : 0/26	1.0e+00 : 0/54	1.6e-03 : 3/26 ; 2.8e-03 counts: 3/40	1.0e+00 : 0/29	1.0e+00 : 0/26	1.0e+00 : 0/26	1.0e+00 : 0/26	1.0e+00 : 0/33	1.0e+00 : 0/140	1.0e+00 : 0/193	1.0e+00 : 0/245	1.0e+00 : 0/293
MCF7-8 (52 genes)	1.0e+00 : 0/52	1.7e-32 : 21/56 ; 8.5e-19 counts: 11/19	1.0e+00 : 0/65	5.4e-01 : 2/52	1.0e+00 : 0/52	1.0e+00 : 0/52	1.0e+00 : 0/77	1.0e+00 : 0/84	1.0e+00 : 0/60	1.0e+00 : 0/106	1.0e+00 : 0/100	1.0e+00 : 0/52	1.0e+00 : 0/52	1.0e+00 : 0/52	9.2e-01 : 2/94	1.0e+00 : 0/86	1.0e+00 : 0/52	1.0e+00 : 0/52	1.0e+00 : 0/54	1.0e+00 : 0/52	1.0e+00 : 0/52	1.0e+00 : 0/52	9.7e-01 : 1/52	1.0e+00 : 0/52	1.0e+00 : 0/52	1.0e+00 : 2/140	1.0e+00 : 1/193	1.0e+00 : 0/245	1.0e+00 : 1/293
MCF7-9 (49 genes)	1.0e+00 : 0/49	1.0e+00 : 0/56	1.0e+00 : 0/65	5.4e-01 : 2/49	1.0e+00 : 0/49	1.0e+00 : 0/49	1.0e+00 : 0/77	1.0e+00 : 0/84	1.0e+00 : 0/60	1.0e+00 : 0/106	1.0e+00 : 0/100	1.0e+00 : 0/49	1.0e+00 : 1/49	1.0e+00 : 0/49	1.0e+00 : 1/94	1.0e+00 : 0/86	1.0e+00 : 0/49	1.0e+00 : 0/49	1.0e+00 : 0/54	1.0e+00 : 0/49	1.0e+00 : 0/49	9.8e-01 : 1/49	9.5e-01 : 1/49	1.0e+00 : 0/49	1.0e+00 : 0/49	1.0e+00 : 0/140	1.1e-01 : 5/193	1.0e+00 : 0/245	8.1e-01 : 4/293
MCF7-10 (25 genes)	1.0e+00 : 0/38	1.0e+00 : 0/56	1.0e+00 : 0/65	1.0e+00 : 0/48	1.0e+00 : 0/32	2.9e-44 : 19/28 ; 1 counts: 0/23	4.2e-02 : 3/77	1.0e+00 : 1/84	1.0e+00 : 0/60	1.0e+00 : 0/106	1.0e+00 : 0/100	1.0e+00 : 0/25	1.0e+00 : 0/25	1.0e+00 : 0/25	1.0e+00 : 0/94	1.0e+00 : 1/86	1.0e+00 : 0/25	1.0e+00 : 0/25	1.0e+00 : 0/54	1.0e+00 : 0/25	1.0e+00 : 0/29	1.0e+00 : 0/25	1.0e+00 : 0/25	1.0e+00 : 0/25	1.0e+00 : 0/33	1.0e+00 : 0/140	3.5e-01 : 3/193	1.0e+00 : 0/245	1.0e+00 : 0/293
MCF7-11 (28 genes)	1.0e+00 : 0/38	1.0e+00 : 0/56	1.0e+00 : 0/65	1.0e+00 : 0/48	1.0e+00 : 0/32	1.0e+00 : 0/28	1.0e+00 : 0/77	1.0e+00 : 0/84	1.0e+00 : 0/60	1.0e+00 : 0/106	1.0e+00 : 0/100	2.4e-03 : 3/28 ; 2.3e-04 counts: 3/17	1.0e+00 : 0/28	1.0e+00 : 0/28	1.0e+00 : 0/94	1.0e+00 : 0/86	1.0e+00 : 0/28	1.0e+00 : 0/28	1.0e+00 : 0/54	8.0e-01 : 1/28	1.0e+00 : 0/29	1.0e+00 : 0/28	8.0e-01 : 1/28	1.0e+00 : 0/28	1.0e+00 : 0/33	8.0e-01 : 2/140	1.0e+00 : 0/193	1.0e+00 : 0/245	8.0e-01 : 3/293
MCF7-12 (32 genes)	1.0e+00 : 0/38	1.0e+00 : 0/56	1.0e+00 : 0/65	1.0e+00 : 0/48	9.1e-10 : 7/32 ; 1 counts: 0/38	1.0e+00 : 0/32	1.0e+00 : 0/77	1.0e+00 : 0/84	1.0e+00 : 0/60	1.0e+00 : 0/106	1.0e+00 : 0/100	1.0e+00 : 0/32	1.0e+00 : 0/32	1.0e+00 : 0/32	1.0e+00 : 0/94	1.0e+00 : 0/86	1.0e+00 : 0/32	1.0e+00 : 0/32	1.0e+00 : 0/54	1.0e+00 : 0/32	1.0e+00 : 0/32	8.3e-01 : 1/32	1.0e+00 : 0/32	1.0e+00 : 0/32	1.0e+00 : 0/33	1.0e+00 : 0/140	1.0e+00 : 1/193	1.0e+00 : 0/245	1.0e+00 : 0/293
MCF7-13 (37 genes)	1.0e+00 : 1/38	1.0e+00 : 0/56	1.0e+00 : 0/65	1.0e+00 : 1/48	1.0e+00 : 0/37	1.0e+00 : 0/37	1.0e+00 : 0/77	1.0e+00 : 0/84	1.0e+00 : 0/60	1.0e+00 : 0/106	1.0e+00 : 0/100	1.0e+00 : 0/37	9.1e-01 : 1/37	1.0e+00 : 0/37	1.6e-03 : 5/94	1.0e+00 : 0/86	1.0e+00 : 0/37	1.0e+00 : 0/37	1.0e+00 : 0/54	1.0e+00 : 0/37	1.0e+00 : 0/37	1.0e+00 : 0/37	1.0e+00 : 0/37	1.0e+00 : 0/37	1.0e+00 : 1/37	1.0e+00 : 0/140	1.0e+00 : 0/193	1.0e+00 : 1/245	5.4e-01 : 4/293
MCF7-14 (78 genes)	1.0e+00 : 0/78	8.6e-01 : 2/78	1.1e-78 : 44/78 ; 5.4e-08 counts: 7/25	1.0e+00 : 1/78	1.0e+00 : 0/78	1.0e+00 : 0/78	1.0e+00 : 1/78	1.0e+00 : 0/84	1.0e+00 : 0/78	1.0e+00 : 0/106	1.0e+00 : 2/100	1.0e+00 : 1/78	1.0e+00 : 0/78	1.0e+00 : 1/78	1.0e+00 : 1/94	1.0e+00 : 0/86	1.0e+00 : 0/78	1.0e+00 : 0/78	1.0e+00 : 0/78	1.0e+00 : 0/78	1.0e+00 : 0/78	1.0e+00 : 0/78	1.0e+00 : 0/78	1.0e+00 : 0/78	1.0e+00 : 0/78	1.0e+00 : 0/140	1.0e+00 : 0/193	1.0e+00 : 3/245	1.0e+00 : 1/293
MCF7-15 (30 genes)	1.0e+00 : 0/38	1.0e+00 : 0/56	1.0e+00 : 1/65	1.0e+00 : 0/48	1.0e+00 : 0/32	1.0e+00 : 0/30	1.0e+00 : 0/77	1.0e+00 : 0/84	1.0e+00 : 0/60	1.0e+00 : 1/106	6.4e-01 : 2/100	9.4e-02 : 2/30	1.0e+00 : 0/30	1.0e+00 : 0/30	6.4e-04 : 5/94 ; 1 counts: 0/34	1.0e+00 : 0/86	8.0e-01 : 1/30	1.0e+00 : 0/30	1.0e+00 : 1/54	1.0e+00 : 0/30	1.0e+00 : 0/30	1.0e+00 : 0/30	8.0e-01 : 1/30	1.0e+00 : 0/30	1.0e+00 : 0/33	1.0e+00 : 1/140	1.0e+00 : 0/193	1.0e+00 : 1/245	1.0e+00 : 2/293
MCF7-16 (33 genes)	1.0e+00 : 0/38	1.0e+00 : 0/56	1.0e+00 : 0/65	1.0e+00 : 0/48	1.0e+00 : 0/33	1.0e+00 : 0/33	1.0e+00 : 0/77	1.0e+00 : 0/84	1.0e+00 : 1/60	1.7e-01 : 3/106	1.0e+00 : 0/100	1.0e+00 : 0/33	1.0e+00 : 0/33	8.6e-01 : 1/33	1.0e+00 : 0/94	1.0e+00 : 1/86	1.0e+00 : 0/33	1.0e+00 : 0/33	9.1e-10 : 8/54 ; 6.5e-01 counts: 1/70	1.0e+00 : 0/33	1.0e+00 : 0/33	1.0e+00 : 0/33	1.0e+00 : 0/33	1.0e+00 : 0/33	9.7e-01 : 1/33	1.0e+00 : 1/140	1.0e+00 : 0/193	1.0e+00 : 1/245	1.0e+00 : 1/293
MCF7-17 (27 genes)	1.0e+00 : 0/38	1.0e+00 : 1/56	1.0e+00 : 0/65	1.0e+00 : 0/48	1.1e-01 : 2/32	1.0e+00 : 0/28	1.0e+00 : 0/77	1.0e+00 : 0/84	1.0e+00 : 0/60	1.0e+00 : 0/106	5.8e-01 : 2/100	1.0e+00 : 0/27	1.0e+00 : 0/27	1.0e+00 : 0/27	1.0e+00 : 0/94	1.0e+00 : 0/86	1.0e+00 : 0/27	1.0e+00 : 0/27	1.0e+00 : 1/54	1.0e+00 : 0/27	1.0e+00 : 0/29	8.0e-01 : 1/27	1.0e+00 : 0/27	1.0e+00 : 0/27	1.0e+00 : 0/33	8.0e-01 : 2/140	1.0e+00 : 0/193	1.0e+00 : 0/245	1.0e+00 : 0/293
MCF7-18 (38 genes)	1.0e+00 : 0/38	1.0e+00 : 0/56	1.0e+00 : 0/65	1.0e+00 : 0/48	1.0e+00 : 0/38	1.0e+00 : 0/38	1.0e+00 : 0/77	1.0e+00 : 0/84	1.0e+00 : 0/60	8.1e-01 : 2/106	1.0e+00 : 0/100	1.0e+00 : 0/38	1.0e+00 : 0/38	1.0e+00 : 0/38	1.0e+00 : 0/94	1.0e+00 : 0/86	1.0e-01 : 2/38	1.0e+00 : 0/38	1.0e+00 : 1/54	1.0e+00 : 0/38	1.0e+00 : 0/38	1.0e+00 : 0/38	1.0e+00 : 0/38	1.0e+00 : 0/38	1.0e+00 : 0/38	9.8e-01 : 2/140	1.0e+00 : 0/193	1.0e+00 : 1/245	1.0e+00 : 0/293
MCF7-19 (22 genes)	1.0e+00 : 0/38	1.0e+00 : 0/56	1.0e+00 : 0/65	1.0e+00 : 0/48	1.0e+00 : 0/32	1.0e+00 : 0/28	1.0e+00 : 0/77	1.0e+00 : 0/84	1.0e+00 : 0/60	1.0e+00 : 0/106	1.0e+00 : 0/100	1.0e+00 : 0/25	1.0e+00 : 0/24	1.0e+00 : 0/24	1.0e+00 : 0/94	1.0e+00 : 0/86	1.0e+00 : 0/22	2.8e-12 : 7/22 ; 2.0e-15 counts: 7/9	1.0e+00 : 0/54	1.0e+00 : 0/23	1.0e+00 : 0/29	1.0e+00 : 0/23	1.0e+00 : 0/22	1.0e+00 : 0/24	1.0e+00 : 0/33	1.0e+00 : 1/140	1.0e+00 : 0/193	1.0e+00 : 1/245	1.0e+00 : 0/293
MCF7-20 (30 genes)	1.0e+00 : 0/38	1.0e+00 : 0/56	1.0e+00 : 0/65	1.0e+00 : 0/48	1.0e+00 : 0/32	1.0e+00 : 0/30	1.0e+00 : 0/77	1.0e+00 : 0/84	1.0e+00 : 0/60	1.0e+00 : 0/106	1.0e+00 : 1/100	1.0e+00 : 0/30	1.0e+00 : 0/30	1.0e+00 : 0/30	1.0e+00 : 1/94	5.5e-01 : 2/86	1.0e+00 : 0/30	1.0e+00 : 0/30	1.0e+00 : 0/54	1.0e+00 : 0/30	1.0e+00 : 0/30	8.1e-01 : 1/30	1.0e+00 : 0/30	1.0e+00 : 0/30	1.0e+00 : 0/33	1.0e+00 : 0/140	1.0e+00 : 0/193	1.0e+00 : 1/245	8.6e-02 : 5/293
MCF7-21 (24 genes)	1.0e+00 : 0/38	1.0e+00 : 0/56	1.0e+00 : 0/65	1.0e+00 : 0/48	1.0e+00 : 0/32	1.0e+00 : 0/28	1.0e+00 : 0/77	1.0e+00 : 0/84	1.0e+00 : 0/60	5.4e-01 : 2/106	1.0e+00 : 0/100	1.0e+00 : 0/25	1.0e+00 : 0/24	1.0e+00 : 0/24	1.0e+00 : 0/94	1.0e+00 : 0/86	1.0e+00 : 0/24	1.0e+00 : 0/24	1.0e+00 : 1/54	1.0e+00 : 0/24	1.0e+00 : 0/29	1.0e+00 : 0/24	1.0e+00 : 0/24	1.0e+00 : 0/24	1.0e+00 : 0/33	1.0e+00 : 0/140	1.0e+00 : 0/193	1.0e+00 : 2/245	1.0e+00 : 0/293
MCF7-22 (40 genes)	1.0e+00 : 0/40	1.0e+00 : 0/56	1.0e+00 : 0/65	1.0e+00 : 0/48	1.0e+00 : 0/40	1.0e+00 : 0/40	1.0e+00 : 0/77	1.0e+00 : 0/84	1.0e+00 : 0/60	1.0e+00 : 1/106	1.0e+00 : 1/100	1.0e+00 : 0/40	1.9e-04 : 4/40 ; 2.2e-04 counts: 3/16	9.2e-01 : 1/40	1.0e+00 : 0/94	1.0e+00 : 0/86	1.0e+00 : 0/40	1.0e+00 : 0/40	1.0e+00 : 0/54	1.0e+00 : 0/40	1.0e+00 : 0/40	1.0e+00 : 0/40	1.0e+00 : 0/40	1.0e+00 : 0/40	1.0e+00 : 0/40	1.0e+00 : 0/140	1.0e+00 : 0/193	1.0e+00 : 2/245	1.0e+00 : 0/293
MCF7-23 (90 genes)	1.0e+00 : 0/90	1.0e+00 : 1/90	1.0e+00 : 0/90	1.0e+00 : 0/90	1.0e+00 : 1/90	1.0e+00 : 0/90	1.0e+00 : 0/90	1.0e+00 : 2/90	4.5e-01 : 3/90	1.0e+00 : 2/106	1.0e+00 : 1/100	1.0e+00 : 0/90	1.0e+00 : 0/90	1.0e+00 : 0/90	1.0e+00 : 2/94	1.0e+00 : 0/90	1.0e+00 : 0/90	1.0e+00 : 0/90	1.0e+00 : 0/90	1.0e+00 : 0/90	1.0e+00 : 0/90	4.5e-01 : 2/90	1.0e+00 : 0/90	1.0e+00 : 0/90	1.0e+00 : 0/90	1.0e+00 : 2/140	1.0e+00 : 0/193	9.2e-01 : 5/245	1.0e+00 : 3/293
MCF7-24 (425 genes)	1.0e+00 : 2/425	1.0e+00 : 1/425	1.0e+00 : 2/425	8.1e-01 : 5/425	1.0e+00 : 0/425	1.0e+00 : 1/425	1.0e+00 : 0/425	1.0e+00 : 1/425	1.0e+00 : 1/425	1.0e+00 : 0/425	1.0e+00 : 1/425	1.0e+00 : 0/425	1.0e+00 : 0/425	3.4e-03 : 7/425	1.0e+00 : 3/425	1.3e-04 : 16/425	1.0e+00 : 2/425	1.0e+00 : 0/425	1.0e+00 : 2/425	1.0e+00 : 0/425	6.6e-01 : 4/425	3.2e-04 : 8/425	1.0e+00 : 1/425	9.2e-01 : 3/425	1.0e+00 : 2/425	1.0e+00 : 5/425	6.3e-01 : 15/425	1.0e+00 : 8/425	8.0e-01 : 20/425
MCF7-25 (451 genes)	1.0e+00 : 1/451	1.0e+00 : 1/451	1.0e+00 : 0/451	1.0e+00 : 1/451	1.0e+00 : 1/451	1.0e+00 : 1/451	1.0e+00 : 2/451	1.0e+00 : 0/451	5.4e-01 : 7/451	1.0e+00 : 6/451	1.0e+00 : 1/451	1.0e+00 : 2/451	1.0e+00 : 0/451	1.0e+00 : 1/451	1.0e+00 : 5/451	1.0e+00 : 4/451	1.0e+00 : 2/451	1.0e+00 : 0/451	1.0e+00 : 2/451	1.0e+00 : 0/451	8.7e-02 : 6/451	1.0e+00 : 0/451	4.1e-01 : 4/451	1.6e-01 : 5/451	1.0e+00 : 1/451	1.0e+00 : 10/451	1.0e+00 : 13/451	9.6e-01 : 17/451	6.1e-01 : 22/451
MCF7 vs HL60

## Sheet: PC3-HL60 comparison
PC3 vs HL60	HL60-1 (38 genes)	HL60-2 (56 genes)	HL60-3 (65 genes)	HL60-4 (48 genes)	HL60-5 (32 genes)	HL60-6 (28 genes)	HL60-7 (77 genes)	HL60-8 (84 genes)	HL60-9 (60 genes)	HL60-10 (106 genes)	HL60-11 (100 genes)	HL60-12 (25 genes)	HL60-13 (24 genes)	HL60-14 (24 genes)	HL60-15 (94 genes)	HL60-16 (86 genes)	HL60-17 (21 genes)	HL60-18 (22 genes)	HL60-19 (54 genes)	HL60-20 (23 genes)	HL60-21 (29 genes)	HL60-22 (23 genes)	HL60-23 (21 genes)	HL60-24 (24 genes)	HL60-25 (33 genes)	HL60-26 (140 genes)	HL60-27 (193 genes)	HL60-28 (245 genes)	HL60-29 (293 genes)
PC3-1 (25 genes)	1 : 0/38	1 : 0/56	4.7e-05 : 5/65	2.7e-01 : 2/48	1 : 0/32	1 : 0/28	1 : 0/77	1 : 0/84	1 : 0/60	1 : 0/106	1 : 0/100	1 : 0/25	1 : 0/25	1 : 0/25	8.0e-02 : 3/94	1 : 0/86	1 : 0/25	1 : 0/25	1 : 0/54	1 : 1/25	1 : 0/29	1 : 0/25	1 : 0/25	1 : 0/25	1 : 0/33	1 : 0/140	1 : 0/193	1 : 0/245	1 : 1/293
PC3-2 (34 genes)	1 : 0/38	1 : 0/56	1 : 0/65	1 : 1/48	1 : 0/34	1 : 0/34	1 : 0/77	1 : 0/84	1 : 1/60	1 : 0/106	1 : 1/100	1 : 0/34	1 : 0/34	1 : 0/34	1 : 1/94	1 : 0/86	1 : 0/34	1 : 0/34	1 : 0/54	1 : 1/34	1 : 0/34	1 : 0/34	1 : 0/34	1 : 0/34	1 : 1/34	1 : 0/140	1 : 0/193	1 : 1/245	1 : 0/293
PC3-3 (38 genes)	1 : 0/38	1 : 0/56	8.0e-01 : 2/65	1 : 0/48	1 : 0/38	1 : 0/38	1 : 0/77	1 : 0/84	3.7e-07 : 7/60 ; 3.7e-01 : 2/29	1 : 0/106	1 : 1/100	1 : 0/38	1 : 0/38	1 : 0/38	1 : 0/94	1 : 0/86	1 : 1/38	1 : 0/38	1 : 0/54	1 : 1/38	1 : 0/38	1 : 0/38	1 : 0/38	1 : 0/38	1 : 0/38	1 : 0/140	1 : 0/193	1 : 0/245	1 : 1/293
PC3-4 (37 genes)	1 : 0/38	1 : 0/56	1 : 0/65	1 : 1/48	1 : 0/37	1 : 0/37	1 : 0/77	1 : 0/84	1 : 0/60	1 : 0/106	1 : 0/100	1 : 0/37	1 : 0/37	1 : 0/37	1 : 2/94	1.5e-21 : 16/86 ; 1 : 0/10	1 : 0/37	1 : 0/37	1 : 0/54	1 : 0/37	1 : 0/37	1 : 0/37	1 : 0/37	1 : 0/37	1 : 0/37	1 : 0/140	1 : 2/193	1 : 0/245	1 : 2/293
PC3-5 (47 genes)	1 : 0/47	1 : 1/56	1 : 1/65	1 : 0/48	1 : 0/47	1 : 0/47	1 : 0/77	1 : 0/84	1 : 0/60	1 : 0/106	1 : 0/100	1 : 0/47	1 : 0/47	1 : 0/47	3.9e-01 : 3/94	1 : 1/86	1 : 0/47	1 : 0/47	1 : 0/54	1 : 1/47	1 : 0/47	1 : 0/47	1 : 0/47	1 : 0/47	1 : 0/47	1 : 0/140	1 : 0/193	1 : 3/245	1 : 1/293
PC3-6 (31 genes)	1 : 0/38	1 : 0/56	1 : 0/65	1 : 0/48	1 : 0/32	1 : 0/31	1 : 0/77	1 : 0/84	1 : 0/60	1 : 1/106	1 : 1/100	1 : 0/31	1 : 0/31	1 : 1/31	1 : 0/94	1 : 0/86	1 : 1/31	1 : 0/31	1 : 0/54	1 : 0/31	1 : 0/31	1 : 0/31	1 : 0/31	1 : 0/31	1 : 0/33	1 : 0/140	1 : 0/193	1 : 0/245	1 : 0/293
PC3-7 (64 genes)	1.6e-05 : 6/64	1 : 0/64	1 : 1/65	1 : 1/64	1 : 0/64	1 : 0/64	1 : 0/77	1 : 0/84	1 : 1/64	1 : 0/106	1 : 0/100	1 : 0/64	1 : 1/64	1 : 0/64	8.5e-08 : 10/94 ; 3.6e-31 : 21/34	1 : 1/86	1 : 0/64	1 : 0/64	1 : 0/64	1 : 0/64	1 : 0/64	1 : 0/64	1 : 0/64	1 : 0/64	1 : 0/64	1 : 0/140	1 : 0/193	1 : 2/245	1 : 2/293
PC3-8 (66 genes)	1 : 0/66	1 : 1/66	8.3e-78 : 42/66 ; 2.1e-08 : 8/25	1 : 0/66	1 : 0/66	1 : 0/66	1 : 0/77	1 : 0/84	1 : 0/66	1 : 2/106	1 : 1/100	1 : 0/66	1 : 0/66	1 : 1/66	1 : 0/94	1 : 0/86	1 : 0/66	1 : 0/66	1 : 0/66	1 : 0/66	1 : 0/66	1 : 0/66	1 : 0/66	1 : 0/66	1 : 0/66	1 : 2/140	1 : 0/193	1 : 4/245	1 : 1/293
PC3-9 (39 genes)	1 : 0/39	1 : 0/56	1 : 1/65	5.1e-01 : 2/48	1 : 0/39	1 : 0/39	1 : 0/77	1 : 0/84	1 : 1/60	1 : 0/106	1 : 0/100	1 : 1/39	1 : 0/39	1 : 0/39	1 : 1/94	1 : 0/86	1 : 1/39	1 : 0/39	1 : 0/54	1 : 0/39	1 : 0/39	1 : 0/39	1 : 0/39	1 : 0/39	3.0e-01 : 2/39	1 : 0/140	1 : 1/193	1 : 1/245	1 : 1/293
PC3-10 (38 genes)	1 : 0/38	1 : 0/56	1 : 0/65	1 : 0/48	1 : 0/38	4.6e-42 : 20/38 ; 1 : 0/23	9.0e-01 : 2/77	1 : 1/84	1 : 0/60	1 : 0/106	1 : 0/100	1 : 0/38	1 : 0/38	1 : 0/38	1 : 0/94	1 : 0/86	1 : 1/38	1 : 0/38	1 : 0/54	1 : 0/38	1 : 0/38	1 : 0/38	1 : 0/38	1 : 0/38	1 : 1/38	1 : 1/140	7.0e-04 : 7/193	1 : 0/245	1 : 1/293
PC3-11 (73 genes)	1 : 1/73	1 : 0/73	1 : 0/73	1 : 0/73	1 : 0/73	1 : 0/73	1 : 0/77	1 : 0/84	1 : 0/73	1 : 0/106	1 : 1/100	1 : 1/73	1 : 0/73	1 : 0/73	1 : 1/94	8.0e-01 : 3/86	1 : 1/73	1 : 0/73	1 : 0/73	1 : 0/73	1 : 0/73	1 : 0/73	1 : 0/73	1 : 1/73	1 : 0/73	1 : 0/140	1 : 3/193	1 : 0/245	1 : 5/293
PC3-12 (89 genes)	1 : 0/89	1 : 0/89	1 : 0/89	1 : 0/89	1 : 0/89	1 : 1/89	2.1e-125 : 64/89 ; 9.0e-01 : 1/35	1 : 0/89	1 : 1/89	1 : 0/106	1 : 0/100	1 : 0/89	1 : 0/89	1 : 0/89	1 : 0/94	1 : 0/89	1 : 0/89	1 : 0/89	1 : 0/89	1 : 0/89	1 : 1/89	1 : 0/89	1 : 0/89	1 : 0/89	1 : 0/89	1 : 1/140	1 : 0/193	1 : 2/245	1 : 2/293
PC3-13 (26 genes)	1 : 0/38	1 : 0/56	1 : 1/65	1 : 0/48	1 : 0/32	1 : 0/28	1 : 0/77	1 : 0/84	1 : 0/60	8.4e-01 : 2/106	1 : 0/100	1 : 0/26	4.1e-07 : 5/26 ; 3.4e-05 : 3/8	1 : 0/26	1 : 0/94	1 : 0/86	1 : 0/26	1 : 0/26	1 : 0/54	1 : 0/26	1 : 0/29	1 : 0/26	1 : 0/26	1 : 0/26	1 : 0/33	1 : 0/140	1 : 0/193	1 : 2/245	1 : 1/293
PC3-14 (24 genes)	1 : 0/38	1 : 0/56	1 : 0/65	1 : 0/48	1 : 0/32	1 : 0/28	1 : 0/77	1 : 0/84	1 : 0/60	1 : 1/106	1 : 0/100	1 : 0/25	1 : 0/24	1 : 0/24	1 : 0/94	1 : 0/86	1 : 0/24	1 : 0/24	1 : 0/54	1 : 1/24	1 : 0/29	1 : 0/24	1 : 0/24	1 : 0/24	1.0e-39 : 18/33 ; 1.3e-01 : 2/32	1 : 0/140	1 : 0/193	1 : 0/245	1 : 0/293
PC3-15 (56 genes)	1 : 0/56	3.0e-50 : 29/56 ; 2.8e-18 : 10/14	1 : 0/65	1 : 1/56	1 : 0/56	1 : 0/56	1 : 0/77	1 : 0/84	1 : 0/60	1 : 1/106	1 : 2/100	1 : 0/56	1 : 0/56	1 : 0/56	1 : 0/94	1 : 0/86	1 : 0/56	1 : 0/56	1 : 1/56	1 : 0/56	1 : 0/56	1 : 0/56	1 : 1/56	1 : 0/56	1 : 0/56	1 : 0/140	1 : 2/193	1 : 1/245	1 : 2/293
PC3-16 (30 genes)	1 : 0/38	1 : 0/56	1 : 0/65	1 : 0/48	1 : 0/32	1 : 1/30	1 : 0/77	1 : 0/84	1 : 0/60	9.9e-01 : 2/106	1 : 0/100	3.2e-03 : 3/30 ; 1.5e-03 : 2/6	1 : 0/30	1 : 0/30	8.6e-01 : 2/94	1 : 0/86	1 : 0/30	1 : 0/30	1 : 0/54	1 : 0/30	1 : 1/30	1 : 0/30	1 : 0/30	1 : 0/30	1 : 0/33	1 : 1/140	1 : 0/193	1 : 0/245	1 : 1/293
PC3-17 (55 genes)	1 : 0/55	1 : 0/56	1 : 1/65	1 : 0/55	1 : 1/55	1 : 0/55	1 : 0/77	6.7e-22 : 18/84 ; 4.6e-01 : 1/28	1 : 0/60	1 : 1/106	1 : 0/100	1 : 0/55	1 : 0/55	1 : 1/55	1 : 0/94	1 : 0/86	1 : 0/55	1 : 0/55	1 : 0/55	1 : 0/55	1 : 0/55	1 : 0/55	1 : 0/55	1 : 0/55	1 : 0/55	1 : 0/140	1 : 1/193	1 : 3/245	1 : 3/293
PC3-18 (45 genes)	1 : 0/45	1 : 0/56	1 : 1/65	1 : 0/48	1 : 0/45	1 : 0/45	1 : 0/77	1 : 0/84	1 : 0/60	1 : 2/106	1 : 0/100	1 : 0/45	1 : 0/45	9.0e-03 : 3/45	1 : 0/94	1 : 0/86	1 : 0/45	1 : 0/45	4.0e-10 : 9/54 ; 1 : 0/49	1 : 0/45	1 : 0/45	1 : 0/45	1 : 0/45	1 : 0/45	1 : 0/45	1 : 1/140	1 : 1/193	1 : 1/245	1 : 0/293
PC3-19 (62 genes)	1 : 1/62	1 : 0/62	1 : 0/65	1 : 0/62	1 : 0/62	1 : 0/62	1 : 0/77	1 : 0/84	1 : 0/62	1 : 1/106	1 : 0/100	1 : 1/62	1 : 0/62	1 : 0/62	1 : 1/94	1 : 0/86	1 : 0/62	1 : 0/62	1 : 0/62	1 : 0/62	1 : 0/62	3.5e-01 : 2/62	1 : 0/62	3.7e-01 : 2/62	1 : 1/62	1 : 1/140	2.3e-03 : 8/193	1 : 0/245	1 : 4/293
PC3-20 (27 genes)	1 : 0/38	1 : 1/56	1 : 0/65	1 : 0/48	1 : 0/32	1 : 0/28	1 : 0/77	1 : 0/84	2.9e-02 : 3/60	1 : 0/106	1 : 1/100	1 : 0/27	1 : 0/27	1 : 1/27	1 : 0/94	1 : 0/86	1 : 0/27	1 : 0/27	3.0e-05 : 5/54	1 : 0/27	1 : 0/29	1 : 0/27	1 : 0/27	1 : 0/27	1 : 1/33	1 : 1/140	1 : 0/193	1 : 0/245	1 : 0/293
PC3-21 (21 genes)	1 : 0/38	1 : 1/56	1 : 0/65	1 : 0/48	1 : 0/32	1 : 0/28	1 : 1/77	1.8e-03 : 4/84	1 : 1/60	1 : 0/106	1 : 1/100	1 : 0/25	1 : 0/24	1 : 0/24	1 : 0/94	1 : 0/86	1 : 0/21	1 : 0/22	1 : 0/54	1 : 0/23	1 : 0/29	1 : 0/23	1 : 0/21	1 : 0/24	1 : 0/33	1 : 0/140	1 : 1/193	1 : 0/245	1 : 1/293
PC3-22 (110 genes)	1 : 0/110	1 : 0/110	1 : 0/110	1 : 0/110	1.1e-04 : 6/110 ; 1 : 0/18	1 : 1/110	1 : 1/110	1 : 0/110	1 : 0/110	1 : 1/110	1 : 1/110	1 : 0/110	1 : 0/110	1 : 0/110	1 : 0/110	1 : 0/110	1 : 0/110	1 : 0/110	1 : 0/110	1 : 0/110	1 : 0/110	8.0e-01 : 2/110	1 : 0/110	1 : 0/110	1 : 0/110	1 : 0/140	1 : 1/193	1 : 6/245	1 : 5/293
PC3-23 (158 genes)	1 : 0/158	1 : 2/158	1 : 0/158	1 : 0/158	1 : 0/158	1 : 0/158	1 : 0/158	1 : 1/158	5.7e-01 : 4/158	1 : 4/158	1 : 3/158	1 : 0/158	1 : 0/158	1 : 0/158	1 : 1/158	1 : 0/158	1 : 1/158	1 : 0/158	1 : 2/158	1 : 1/158	1 : 0/158	1 : 0/158	1 : 1/158	1 : 0/158	1 : 0/158	1 : 3/158	1 : 1/193	1 : 4/245	1 : 3/293
PC3-24 (81 genes)	1 : 0/81	1 : 0/81	1 : 0/81	1 : 0/81	8.0e-01 : 2/81	1 : 0/81	1 : 0/81	1 : 0/84	1 : 0/81	1 : 1/106	1 : 2/100	1 : 0/81	1 : 0/81	1 : 0/81	1 : 0/94	1 : 0/86	1 : 0/81	1 : 0/81	1 : 0/81	1 : 0/81	1 : 0/81	1 : 1/81	1 : 0/81	1 : 0/81	8.2e-01 : 2/81	1 : 3/140	1 : 0/193	1 : 2/245	1 : 1/293
PC3-25 (81 genes)	1 : 0/81	1 : 0/81	1 : 0/81	1 : 0/81	1 : 0/81	1 : 1/81	1 : 2/81	1 : 1/84	4.9e-01 : 3/81	1 : 1/106	1 : 2/100	1 : 0/81	1 : 0/81	1 : 0/81	1 : 1/94	1 : 0/86	1 : 0/81	1 : 0/81	1 : 1/81	1 : 0/81	1 : 0/81	1 : 0/81	1 : 0/81	1 : 0/81	1 : 0/81	1 : 1/140	1 : 3/193	1 : 3/245	1 : 2/293
PC3-26 (22 genes)	1 : 0/38	1 : 0/56	1 : 0/65	1 : 0/48	1 : 0/32	1 : 0/28	1 : 0/77	1 : 0/84	1 : 1/60	1 : 1/106	1 : 0/100	1 : 1/25	1 : 0/24	1 : 0/24	1 : 0/94	1 : 0/86	1 : 0/22	1 : 0/22	1 : 1/54	1 : 0/23	1 : 0/29	1 : 0/23	1 : 0/22	1 : 0/24	1 : 0/33	1 : 0/140	1 : 0/193	1 : 2/245	1 : 0/293
PC3-27 (224 genes)	1 : 0/224	1 : 1/224	1 : 1/224	1 : 3/224	1 : 0/224	1 : 2/224	1 : 1/224	1 : 0/224	1 : 1/224	1 : 0/224	1 : 2/224	1 : 1/224	1 : 1/224	1 : 1/224	1 : 2/224	1 : 5/224	1 : 0/224	1 : 0/224	1 : 0/224	1 : 0/224	1 : 1/224	1 : 0/224	1 : 2/224	1 : 1/224	1 : 0/224	1 : 3/224	1 : 9/224	1 : 2/245	1 : 6/293
PC3-28 (442 genes)	1 : 0/442	1 : 0/442	1 : 3/442	1 : 3/442	1 : 0/442	1 : 0/442	1 : 3/442	1 : 1/442	1 : 2/442	1 : 5/442	1 : 7/442	1 : 2/442	1 : 1/442	1 : 0/442	1 : 5/442	1 : 0/442	1 : 1/442	1 : 1/442	9.9e-01 : 6/442	1 : 1/442	1 : 1/442	1 : 0/442	1 : 0/442	1 : 2/442	1 : 1/442	1 : 9/442	1 : 14/442	1 : 13/442	1 : 12/442

## Sheet: MCF7-RatLiver comparison
MCF7 vs Rat Liver	RatLiver-1 (57 genes)	RatLiver-2 (54 genes)	RatLiver-3 (45 genes)	RatLiver-4 (41 genes)	RatLiver-5 (44 genes)	RatLiver-6 (40 genes)	RatLiver-7 (52 genes)	RatLiver-8 (26 genes)	RatLiver-9 (41 genes)	RatLiver-10 (27 genes)	RatLiver-11 (32 genes)	RatLiver-12 (59 genes)	RatLiver-13 (24 genes)	RatLiver-14 (36 genes)	RatLiver-15 (48 genes)	RatLiver-16 (38 genes)	RatLiver-17 (22 genes)	RatLiver-18 (25 genes)	RatLiver-19 (26 genes)	RatLiver-20 (21 genes)	RatLiver-21 (39 genes)	RatLiver-22 (88 genes)	RatLiver-23 (45 genes)	RatLiver-24 (40 genes)	RatLiver-25 (23 genes)	RatLiver-26 (26 genes)	RatLiver-27 (22 genes)	RatLiver-28 (41 genes)	RatLiver-29 (48 genes)	RatLiver-30 (22 genes)	RatLiver-31 (27 genes)	RatLiver-32 (48 genes)	RatLiver-33 (26 genes)	RatLiver-34 (22 genes)	RatLiver-35 (33 genes)	RatLiver-36 (88 genes)	RatLiver-37 (54 genes)	RatLiver-38 (47 genes)	RatLiver-39 (50 genes)	RatLiver-40 (90 genes)	RatLiver-41 (86 genes)	RatLiver-42 (54 genes)	RatLiver-43 (141 genes)
MCF7-1 (39 genes)	1 : 0 / 56	1 : 1 / 54	1 : 0 / 43	1 : 0 / 40	1 : 1 / 42	1 : 0 / 37	1 : 0 / 51	1 : 0 / 22	1 : 0 / 39	1 : 0 / 24	1 : 0 / 29	1 : 0 / 59	1 : 0 / 24	1 : 0 / 35	1 : 0 / 41	1 : 0 / 37	1 : 0 / 22	1 : 0 / 23	1 : 0 / 26	4.5e-01 : 2 / 22	1 : 0 / 35	1 : 0 / 85	2.6e-01 : 3 / 44	1 : 1 / 37	1 : 0 / 22	1 : 0 / 26	1 : 0 / 22	1 : 1 / 37	1 : 0 / 42	1 : 0 / 22	1 : 0 / 26	1 : 0 / 46	1 : 0 / 25	1 : 0 / 22	1 : 0 / 32	1 : 0 / 85	1 : 1 / 48	1 : 0 / 46	1 : 0 / 50	1 : 1 / 82	1 : 0 / 79	1 : 2 / 51	1 : 0 / 125
MCF7-2 (40 genes)	1 : 0 / 56	1 : 1 / 54	1 : 0 / 43	1 : 0 / 40	1 : 1 / 42	1 : 0 / 37	1 : 0 / 51	1 : 0 / 22	1 : 1 / 39	1 : 0 / 24	1 : 0 / 29	1.8e-11 : 10 / 59	1 : 0 / 24	1 : 0 / 35	1 : 0 / 41	1 : 0 / 37	1 : 0 / 22	1 : 0 / 23	1 : 0 / 26	1 : 0 / 19	1 : 0 / 35	1 : 0 / 85	1 : 0 / 44	8.4e-01 : 2 / 37	1 : 0 / 22	1 : 0 / 26	1 : 0 / 21	1 : 0 / 37	1 : 0 / 42	1 : 0 / 21	1 : 1 / 26	1 : 0 / 46	1 : 0 / 25	1 : 0 / 21	1 : 0 / 32	1 : 0 / 85	1 : 0 / 48	1 : 0 / 46	1 : 0 / 50	1 : 1 / 82	1 : 0 / 79	1 : 0 / 51	1 : 1 / 125
MCF7-3 (36 genes)	1 : 0 / 56	1 : 0 / 54	1 : 0 / 43	1 : 0 / 40	1 : 0 / 42	1 : 0 / 37	2.3e-10 : 8 / 51	1 : 0 / 22	1 : 0 / 39	1 : 0 / 24	1 : 0 / 29	1 : 0 / 59	1 : 0 / 24	1 : 0 / 35	1 : 0 / 41	1 : 0 / 37	1 : 0 / 22	1 : 0 / 23	1 : 0 / 26	1 : 0 / 19	1 : 0 / 35	1 : 1 / 85	1 : 0 / 44	1 : 0 / 37	1 : 0 / 22	1 : 0 / 26	1 : 0 / 21	1 : 0 / 37	1 : 0 / 42	1 : 0 / 21	1 : 1 / 26	1 : 0 / 46	1 : 0 / 25	1 : 0 / 21	1 : 0 / 32	1 : 0 / 85	1 : 0 / 48	1 : 0 / 46	1 : 0 / 50	1 : 0 / 82	1 : 0 / 79	1 : 0 / 51	1 : 1 / 125
MCF7-4 (41 genes)	1 : 1 / 56	1 : 1 / 54	1 : 0 / 43	1.2e-01 : 3 / 40	1 : 0 / 42	1 : 1 / 37	1 : 0 / 51	1 : 0 / 22	1 : 0 / 39	4.5e-01 : 2 / 24	1 : 0 / 29	1 : 0 / 59	1 : 0 / 24	1 : 0 / 35	1 : 0 / 41	1 : 1 / 37	4.5e-01 : 2 / 22	1 : 0 / 23	1 : 0 / 26	1 : 1 / 19	1 : 1 / 35	1 : 1 / 85	1 : 0 / 44	1 : 0 / 37	1 : 0 / 22	1 : 0 / 26	1 : 0 / 21	1 : 0 / 37	1 : 0 / 42	1 : 0 / 21	1 : 0 / 26	1 : 0 / 46	1 : 0 / 25	1 : 0 / 21	1 : 0 / 32	1 : 1 / 85	1 : 0 / 48	1 : 0 / 46	1 : 1 / 50	1 : 0 / 82	1 : 0 / 79	1 : 0 / 51	1 : 0 / 125
MCF7-5 (30 genes)	1 : 0 / 56	1 : 0 / 54	1 : 0 / 43	1 : 0 / 40	1 : 0 / 42	1 : 0 / 37	1 : 1 / 51	1 : 0 / 22	1 : 0 / 39	1 : 0 / 24	1 : 1 / 29	1 : 1 / 59	1 : 0 / 24	1 : 0 / 35	1 : 0 / 41	1 : 0 / 37	1 : 0 / 22	1 : 0 / 23	1 : 0 / 26	1 : 1 / 19	1 : 0 / 35	1 : 1 / 85	1 : 0 / 44	1 : 0 / 37	1 : 0 / 22	1 : 0 / 26	1 : 0 / 21	1 : 0 / 37	1 : 0 / 42	1 : 0 / 21	1 : 0 / 26	1 : 0 / 46	1 : 0 / 25	1 : 0 / 21	1 : 0 / 32	1 : 0 / 85	1 : 0 / 48	1 : 0 / 46	1 : 0 / 50	1 : 0 / 82	1 : 0 / 79	1 : 0 / 51	1 : 0 / 125
MCF7-6 (117 genes)	1 : 1 / 56	1 : 1 / 56	1 : 0 / 56	1 : 0 / 56	1 : 0 / 56	1 : 0 / 56	1 : 0 / 56	1 : 0 / 56	1 : 0 / 56	1 : 0 / 56	1 : 0 / 56	1 : 0 / 59	1 : 0 / 56	1 : 0 / 56	1 : 1 / 56	1 : 1 / 56	1 : 0 / 56	1 : 0 / 56	1 : 0 / 56	1 : 0 / 56	1 : 0 / 56	1 : 0 / 85	1 : 0 / 56	1 : 0 / 56	1 : 2 / 56	1 : 2 / 56	1 : 1 / 56	1 : 2 / 56	1 : 0 / 56	1 : 0 / 56	1 : 1 / 56	1 : 1 / 56	1 : 1 / 56	1 : 0 / 56	1 : 0 / 56	1 : 0 / 85	1 : 0 / 56	1 : 3 / 56	1 : 0 / 56	1 : 2 / 82	1 : 1 / 79	1 : 0 / 56	1 : 4 / 125
MCF7-7 (26 genes)	1 : 0 / 56	1 : 0 / 54	1 : 0 / 43	1 : 0 / 40	1 : 0 / 42	1 : 0 / 37	1 : 0 / 51	1 : 0 / 22	1 : 0 / 39	1 : 0 / 24	1 : 0 / 29	1 : 0 / 59	1 : 0 / 24	1 : 0 / 35	1 : 0 / 41	1 : 0 / 37	1 : 0 / 22	1 : 0 / 23	1 : 0 / 26	1 : 0 / 19	1 : 0 / 35	1 : 1 / 85	2.8e-13 : 9 / 44	1 : 0 / 37	1 : 0 / 22	1 : 0 / 26	1 : 0 / 21	1 : 0 / 37	1 : 0 / 42	1 : 0 / 21	1 : 0 / 26	1 : 0 / 46	1 : 0 / 25	1 : 0 / 21	1 : 0 / 32	1 : 0 / 85	1 : 0 / 48	1 : 0 / 46	1 : 0 / 50	1 : 0 / 82	1 : 0 / 79	1 : 0 / 51	1 : 1 / 125
MCF7-8 (52 genes)	1 : 1 / 56	1 : 1 / 54	1 : 0 / 43	2.1e-02 : 4 / 40	1 : 1 / 42	1 : 0 / 37	1 : 0 / 51	1 : 0 / 24	1 : 1 / 39	1 : 0 / 24	1 : 1 / 29	1 : 1 / 59	1 : 0 / 24	1 : 0 / 35	1 : 0 / 41	1 : 0 / 37	1 : 0 / 24	1 : 0 / 24	1 : 0 / 26	4.5e-01 : 2 / 24	1 : 0 / 35	1 : 0 / 85	1 : 1 / 44	1 : 1 / 37	1 : 0 / 24	1 : 1 / 26	1 : 0 / 24	1 : 0 / 37	1 : 0 / 42	1 : 0 / 24	1 : 0 / 26	1 : 0 / 46	1 : 0 / 25	5.2e-01 : 2 / 24	1 : 0 / 32	9.0e-01 : 3 / 85	1 : 0 / 48	1 : 0 / 46	1 : 0 / 50	1 : 0 / 82	1 : 1 / 79	1 : 0 / 51	1 : 1 / 125
MCF7-9 (49 genes)	1 : 0 / 56	1 : 2 / 54	1 : 0 / 43	1 : 1 / 40	1 : 2 / 42	1 : 0 / 37	1 : 0 / 51	1 : 0 / 22	1 : 0 / 39	1 : 0 / 24	1 : 1 / 29	1 : 0 / 59	1 : 0 / 24	1 : 1 / 35	1 : 0 / 41	1 : 0 / 37	1 : 1 / 22	1 : 0 / 23	1 : 0 / 26	1 : 0 / 20	1 : 0 / 35	1 : 0 / 85	1 : 1 / 44	1 : 0 / 37	1 : 0 / 22	1 : 0 / 26	1 : 0 / 21	1 : 0 / 37	1 : 0 / 42	1 : 0 / 21	1 : 0 / 26	1 : 0 / 46	1 : 0 / 25	1 : 1 / 21	1 : 0 / 32	1 : 0 / 85	1 : 0 / 48	1 : 0 / 46	1 : 0 / 50	1 : 1 / 82	1 : 0 / 79	1 : 0 / 51	1 : 0 / 125
MCF7-10 (25 genes)	1 : 0 / 56	1 : 0 / 54	1 : 0 / 43	1 : 0 / 40	1 : 0 / 42	1 : 1 / 37	1 : 0 / 51	1 : 1 / 22	1 : 0 / 39	1 : 0 / 24	1 : 0 / 29	1 : 0 / 59	1 : 0 / 24	1 : 0 / 35	1 : 0 / 41	1 : 0 / 37	1 : 0 / 22	1 : 0 / 23	1 : 0 / 26	1 : 0 / 19	1 : 0 / 35	1 : 0 / 85	1 : 0 / 44	1 : 0 / 37	1 : 0 / 22	1 : 0 / 26	1 : 0 / 21	1 : 1 / 37	1 : 0 / 42	1 : 0 / 21	1 : 0 / 26	1 : 1 / 46	1 : 0 / 25	1 : 0 / 21	1 : 1 / 32	1 : 2 / 85	1 : 0 / 48	1 : 0 / 46	1 : 0 / 50	1 : 1 / 82	1 : 0 / 79	1 : 0 / 51	1 : 0 / 125
MCF7-11 (28 genes)	1 : 0 / 56	1 : 0 / 54	1 : 0 / 43	1 : 0 / 40	1 : 0 / 42	1 : 0 / 37	1 : 0 / 51	1 : 0 / 22	1 : 1 / 39	1 : 0 / 24	1 : 0 / 29	1 : 0 / 59	1 : 0 / 24	1 : 1 / 35	1 : 0 / 41	1 : 0 / 37	1 : 0 / 22	1 : 0 / 23	1 : 0 / 26	1 : 0 / 19	1 : 0 / 35	1 : 0 / 85	5.2e-02 : 3 / 44	1 : 1 / 37	1 : 0 / 22	1 : 0 / 26	1 : 0 / 21	1 : 0 / 37	1 : 0 / 42	1 : 0 / 21	1 : 0 / 26	1 : 0 / 46	1 : 0 / 25	1 : 0 / 21	1 : 0 / 32	1 : 0 / 85	1 : 0 / 48	1 : 1 / 46	1 : 0 / 50	1 : 0 / 82	1 : 0 / 79	1 : 0 / 51	1 : 0 / 125
MCF7-12 (32 genes)	1 : 0 / 56	1 : 0 / 54	1 : 1 / 43	1 : 0 / 40	1 : 0 / 42	1 : 0 / 37	1 : 0 / 51	1 : 0 / 22	1 : 0 / 39	1 : 0 / 24	1 : 0 / 29	1 : 0 / 59	1 : 0 / 24	1 : 0 / 35	1 : 1 / 41	1 : 1 / 37	1 : 0 / 22	1 : 0 / 23	1 : 0 / 26	1 : 0 / 19	1 : 0 / 35	1 : 1 / 85	1 : 0 / 44	1 : 0 / 37	1 : 0 / 22	1 : 1 / 26	1 : 0 / 21	1 : 0 / 37	4.5e-01 : 2 / 42	1 : 0 / 21	1 : 0 / 26	1 : 0 / 46	1 : 0 / 25	1 : 1 / 21	1 : 0 / 32	1 : 0 / 85	1 : 0 / 48	1 : 0 / 46	1 : 0 / 50	1 : 0 / 82	1 : 2 / 79	1 : 0 / 51	1 : 0 / 125
MCF7-13 (37 genes)	1 : 1 / 56	1 : 0 / 54	1 : 0 / 43	1 : 0 / 40	1 : 0 / 42	1 : 0 / 37	1 : 1 / 51	1 : 0 / 22	1 : 0 / 39	1 : 0 / 24	1 : 0 / 29	1 : 0 / 59	1 : 0 / 24	1 : 0 / 35	1 : 0 / 41	1 : 0 / 37	1 : 0 / 22	1 : 0 / 23	1 : 0 / 26	1 : 0 / 19	1 : 0 / 35	1 : 1 / 85	1 : 0 / 44	1 : 0 / 37	1 : 0 / 22	1 : 0 / 26	1 : 0 / 21	1 : 0 / 37	1 : 0 / 42	1 : 0 / 21	1 : 0 / 26	1 : 0 / 46	1 : 0 / 25	3.1e-01 : 2 / 21	1 : 0 / 32	1 : 1 / 85	1 : 0 / 48	1 : 1 / 46	1 : 0 / 50	1 : 1 / 82	1 : 1 / 79	1 : 0 / 51	1 : 1 / 125
MCF7-14 (78 genes)	1 : 0 / 56	1 : 0 / 54	1 : 0 / 43	1 : 0 / 40	1 : 0 / 42	1 : 1 / 37	1 : 0 / 51	1 : 0 / 28	1 : 0 / 39	1 : 0 / 28	1 : 1 / 29	1 : 2 / 59	1 : 1 / 28	1 : 0 / 35	1 : 0 / 41	1 : 0 / 37	1 : 0 / 28	1 : 0 / 28	1 : 0 / 28	1 : 0 / 28	1 : 0 / 35	1 : 0 / 85	1 : 0 / 44	1 : 0 / 37	1 : 0 / 28	1 : 0 / 28	1 : 0 / 28	1 : 0 / 37	1 : 0 / 42	1 : 0 / 28	1 : 0 / 28	1 : 0 / 46	1 : 0 / 28	1 : 0 / 28	1 : 0 / 32	6.9e-25 : 20 / 85	1 : 0 / 48	1 : 0 / 46	1 : 1 / 50	1 : 0 / 82	1 : 0 / 79	1 : 0 / 51	1 : 0 / 125
MCF7-15 (30 genes)	1 : 0 / 56	1 : 0 / 54	1 : 0 / 43	1 : 0 / 40	1 : 0 / 42	1 : 0 / 37	1 : 0 / 51	1 : 0 / 22	1 : 0 / 39	1 : 0 / 24	1 : 0 / 29	1 : 0 / 59	1 : 0 / 24	1 : 0 / 35	1 : 0 / 41	1 : 0 / 37	1 : 0 / 22	1 : 0 / 23	1 : 0 / 26	1 : 0 / 19	1 : 0 / 35	2.0e-11 : 9 / 85	1 : 0 / 44	1 : 0 / 37	1 : 0 / 22	1 : 1 / 26	1 : 0 / 21	1 : 0 / 37	1 : 0 / 42	1 : 0 / 21	1 : 0 / 26	1 : 0 / 46	1 : 1 / 25	1 : 1 / 21	1 : 0 / 32	1 : 0 / 85	1 : 0 / 48	1 : 0 / 46	1 : 0 / 50	1 : 0 / 82	1 : 0 / 79	1 : 0 / 51	1 : 0 / 125
MCF7-16 (33 genes)	1 : 0 / 56	1 : 0 / 54	1 : 0 / 43	1 : 0 / 40	1 : 1 / 42	1 : 0 / 37	1 : 0 / 51	1 : 0 / 22	1 : 0 / 39	1 : 0 / 24	1 : 0 / 29	1 : 1 / 59	1 : 0 / 24	1 : 0 / 35	1 : 0 / 41	1 : 0 / 37	1 : 0 / 22	1 : 0 / 23	1 : 0 / 26	1 : 0 / 19	1 : 0 / 35	1 : 0 / 85	1 : 0 / 44	1 : 0 / 37	1 : 0 / 22	1 : 0 / 26	1 : 1 / 21	1 : 0 / 37	1 : 0 / 42	1 : 0 / 21	1 : 0 / 26	1 : 1 / 46	1 : 0 / 25	1 : 0 / 21	1 : 0 / 32	1 : 0 / 85	1 : 0 / 48	1 : 0 / 46	1 : 0 / 50	1 : 0 / 82	1 : 0 / 79	1 : 0 / 51	1 : 0 / 125
MCF7-17 (27 genes)	1 : 0 / 56	1 : 0 / 54	1 : 0 / 43	1 : 0 / 40	1 : 0 / 42	1 : 0 / 37	1 : 0 / 51	1 : 0 / 22	1 : 0 / 39	1 : 0 / 24	1 : 0 / 29	1 : 1 / 59	1 : 0 / 24	1 : 0 / 35	1 : 0 / 41	1 : 0 / 37	1 : 0 / 22	1 : 0 / 23	1 : 0 / 26	1 : 0 / 19	1 : 0 / 35	1 : 0 / 85	1 : 0 / 44	1 : 0 / 37	1 : 0 / 22	1 : 0 / 26	1 : 0 / 21	1 : 0 / 37	1 : 0 / 42	1 : 0 / 21	1 : 0 / 26	1 : 0 / 46	1 : 0 / 25	1 : 0 / 21	1 : 0 / 32	1 : 0 / 85	1 : 0 / 48	1 : 0 / 46	1 : 0 / 50	1 : 1 / 82	1 : 0 / 79	1 : 0 / 51	1 : 0 / 125
MCF7-18 (38 genes)	1 : 0 / 56	1 : 1 / 54	1 : 0 / 43	1 : 0 / 40	1 : 0 / 42	1 : 0 / 37	1 : 1 / 51	1 : 0 / 22	1 : 0 / 39	1 : 0 / 24	1 : 0 / 29	1 : 1 / 59	1 : 1 / 24	1 : 0 / 35	1 : 0 / 41	1 : 0 / 37	1 : 0 / 22	1 : 0 / 23	1 : 0 / 26	1 : 0 / 19	1 : 0 / 35	1 : 0 / 85	1 : 0 / 44	1 : 0 / 37	1 : 0 / 22	1 : 0 / 26	1 : 0 / 21	1 : 0 / 37	1 : 0 / 42	1 : 0 / 21	1 : 0 / 26	1 : 0 / 46	1 : 0 / 25	1 : 0 / 21	1 : 1 / 32	1 : 0 / 85	1 : 0 / 48	1 : 1 / 46	1 : 0 / 50	1 : 0 / 82	1 : 0 / 79	1 : 0 / 51	1 : 2 / 125
MCF7-19 (22 genes)	1 : 0 / 56	1 : 0 / 54	1 : 0 / 43	1 : 0 / 40	1 : 0 / 42	1 : 0 / 37	1 : 0 / 51	1 : 0 / 22	1 : 0 / 39	1 : 0 / 24	1 : 0 / 29	1 : 0 / 59	1 : 0 / 24	1 : 0 / 35	1 : 0 / 41	1 : 1 / 37	1 : 0 / 22	1 : 0 / 23	1 : 0 / 26	1 : 0 / 19	1 : 0 / 35	1 : 0 / 85	1 : 0 / 44	1 : 0 / 37	1 : 0 / 22	1 : 0 / 26	1 : 0 / 21	1 : 0 / 37	1 : 0 / 42	1 : 0 / 21	1 : 0 / 26	1 : 0 / 46	1 : 0 / 25	1 : 0 / 21	1 : 0 / 32	1 : 1 / 85	1 : 0 / 48	1 : 0 / 46	1 : 0 / 50	1 : 0 / 82	1 : 0 / 79	1 : 0 / 51	1 : 1 / 125
MCF7-20 (30 genes)	1 : 0 / 56	1 : 0 / 54	1 : 0 / 43	1 : 0 / 40	1 : 0 / 42	1 : 1 / 37	1 : 0 / 51	1 : 0 / 22	1 : 0 / 39	1 : 0 / 24	1 : 0 / 29	1 : 0 / 59	1 : 0 / 24	1 : 0 / 35	1 : 0 / 41	1 : 0 / 37	1 : 0 / 22	1 : 0 / 23	1 : 0 / 26	1 : 0 / 19	1 : 0 / 35	1 : 1 / 85	1 : 0 / 44	1 : 0 / 37	1 : 0 / 22	1 : 0 / 26	1 : 1 / 21	1 : 0 / 37	1 : 0 / 42	1 : 0 / 21	1 : 0 / 26	1 : 0 / 46	1 : 1 / 25	1 : 0 / 21	1 : 0 / 32	1 : 0 / 85	1 : 0 / 48	1 : 0 / 46	1 : 0 / 50	1 : 0 / 82	1 : 0 / 79	1 : 0 / 51	1 : 0 / 125
MCF7-21 (24 genes)	1 : 0 / 56	1 : 0 / 54	1 : 0 / 43	1 : 1 / 40	1 : 1 / 42	1 : 0 / 37	1 : 0 / 51	1 : 0 / 22	1 : 0 / 39	1 : 0 / 24	1 : 0 / 29	1 : 0 / 59	1 : 0 / 24	1 : 0 / 35	1 : 0 / 41	1 : 0 / 37	1 : 0 / 22	1 : 0 / 23	1 : 0 / 26	1 : 0 / 19	1 : 0 / 35	1 : 0 / 85	1 : 0 / 44	1 : 0 / 37	1 : 1 / 22	1 : 0 / 26	1 : 0 / 21	1 : 0 / 37	1 : 0 / 42	1 : 0 / 21	1 : 0 / 26	1 : 0 / 46	1 : 0 / 25	1 : 0 / 21	1 : 0 / 32	1 : 0 / 85	1 : 0 / 48	1 : 1 / 46	1 : 0 / 50	1 : 0 / 82	1 : 0 / 79	1 : 0 / 51	1 : 0 / 125
MCF7-22 (40 genes)	1 : 0 / 56	1 : 0 / 54	1 : 1 / 43	1 : 0 / 40	1 : 0 / 42	1 : 1 / 37	1 : 0 / 51	1 : 0 / 22	1 : 1 / 39	1 : 1 / 24	1 : 0 / 29	1 : 1 / 59	1 : 0 / 24	1 : 1 / 35	1 : 0 / 41	1 : 0 / 37	1 : 0 / 22	1 : 1 / 23	1 : 1 / 26	1 : 0 / 21	1 : 0 / 35	1 : 0 / 85	1 : 0 / 44	1 : 0 / 37	1 : 0 / 22	1 : 0 / 26	1 : 0 / 21	1 : 1 / 37	1 : 2 / 42	1 : 0 / 21	1 : 0 / 26	1 : 0 / 46	1 : 0 / 25	1 : 0 / 21	1 : 0 / 32	1 : 1 / 85	1 : 1 / 48	1 : 0 / 46	1 : 0 / 50	1 : 0 / 82	1 : 0 / 79	1 : 0 / 51	1 : 1 / 125
MCF7-23 (90 genes)	1 : 0 / 56	1 : 1 / 56	1 : 1 / 56	1 : 2 / 56	1 : 0 / 56	1 : 0 / 56	1 : 0 / 56	1 : 0 / 56	1 : 1 / 56	1 : 0 / 56	1 : 0 / 56	1 : 1 / 59	1 : 2 / 56	1 : 0 / 56	1 : 1 / 56	1 : 0 / 56	1 : 0 / 56	1 : 2 / 56	1 : 2 / 56	1 : 0 / 56	1 : 1 / 56	1 : 0 / 85	1 : 0 / 56	1 : 0 / 56	1 : 0 / 56	1 : 0 / 56	1 : 1 / 56	1 : 1 / 56	1 : 2 / 56	1 : 1 / 56	1 : 0 / 56	1 : 0 / 56	1 : 2 / 56	1 : 0 / 56	7.1e-01 : 3 / 56	1 : 1 / 85	1 : 1 / 56	1 : 1 / 56	1 : 1 / 56	1 : 0 / 82	1 : 2 / 79	1 : 2 / 56	1 : 3 / 125
MCF7-24 (425 genes)	1 : 1 / 153	1 : 1 / 153	1 : 2 / 153	1 : 0 / 153	1 : 1 / 153	1 : 2 / 153	1 : 1 / 153	1 : 0 / 153	1 : 1 / 153	1 : 2 / 153	1 : 0 / 153	1 : 1 / 153	1 : 1 / 153	1 : 3 / 153	1 : 1 / 153	1 : 2 / 153	1 : 0 / 153	1 : 1 / 153	1 : 1 / 153	1 : 0 / 153	1 : 0 / 153	2.9e-01 : 10 / 153	1 : 1 / 153	1 : 1 / 153	1 : 0 / 153	1 : 0 / 153	1 : 1 / 153	1 : 0 / 153	1 : 3 / 153	1 : 1 / 153	1 : 0 / 153	1 : 5 / 153	1 : 2 / 153	1 : 0 / 153	1 : 1 / 153	1 : 1 / 153	1 : 2 / 153	1 : 2 / 153	1 : 2 / 153	1 : 3 / 153	1 : 0 / 153	1 : 2 / 153	1 : 5 / 153
MCF7-25 (451 genes)	1 : 1 / 183	1 : 2 / 183	1 : 1 / 183	1 : 1 / 183	1 : 3 / 183	1 : 0 / 183	1 : 2 / 183	1 : 0 / 183	7.1e-01 : 6 / 183	1 : 2 / 183	1 : 1 / 183	1 : 4 / 183	1 : 0 / 183	1 : 1 / 183	1 : 2 / 183	1 : 1 / 183	1 : 0 / 183	1 : 2 / 183	1 : 1 / 183	1 : 0 / 183	1 : 1 / 183	1 : 9 / 183	1 : 0 / 183	1 : 3 / 183	1 : 1 / 183	1 : 0 / 183	1 : 1 / 183	1 : 2 / 183	1 : 0 / 183	1 : 2 / 183	1 : 0 / 183	1 : 4 / 183	1 : 2 / 183	1 : 0 / 183	1 : 1 / 183	1 : 3 / 183	1 : 2 / 183	1 : 5 / 183	1 : 6 / 183	1 : 3 / 183	1 : 4 / 183	1 : 2 / 183	1 : 2 / 183

## Sheet: PC3-RatLiver comparison
PC3 vs Rat Liver	RatLiver-1 (57 genes)	RatLiver-2 (54 genes)	RatLiver-3 (45 genes)	RatLiver-4 (41 genes)	RatLiver-5 (44 genes)	RatLiver-6 (40 genes)	RatLiver-7 (52 genes)	RatLiver-8 (26 genes)	RatLiver-9 (41 genes)	RatLiver-10 (27 genes)	RatLiver-11 (32 genes)	RatLiver-12 (59 genes)	RatLiver-13 (24 genes)	RatLiver-14 (36 genes)	RatLiver-15 (48 genes)	RatLiver-16 (38 genes)	RatLiver-17 (22 genes)	RatLiver-18 (25 genes)	RatLiver-19 (26 genes)	RatLiver-20 (21 genes)	RatLiver-21 (39 genes)	RatLiver-22 (88 genes)	RatLiver-23 (45 genes)	RatLiver-24 (40 genes)	RatLiver-25 (23 genes)	RatLiver-26 (26 genes)	RatLiver-27 (22 genes)	RatLiver-28 (41 genes)	RatLiver-29 (48 genes)	RatLiver-30 (22 genes)	RatLiver-31 (27 genes)	RatLiver-32 (48 genes)	RatLiver-33 (26 genes)	RatLiver-34 (22 genes)	RatLiver-35 (33 genes)	RatLiver-36 (88 genes)	RatLiver-37 (54 genes)	RatLiver-38 (47 genes)	RatLiver-39 (50 genes)	RatLiver-40 (90 genes)	RatLiver-41 (86 genes)	RatLiver-42 (54 genes)	RatLiver-43 (141 genes)
PC3-1 (39 genes)	1 : 0 / 57	1 : 0 / 54	1 : 0 / 45	1 : 0 / 41	1 : 1 / 44	1 : 1 / 40	1 : 0 / 52	1 : 0 / 26	1 : 0 / 41	1 : 0 / 27	1 : 0 / 32	1 : 0 / 59	1 : 0 / 24	1 : 0 / 36	1 : 0 / 48	1 : 0 / 38	1 : 0 / 22	1 : 0 / 25	1 : 0 / 26	1 : 0 / 21	1 : 0 / 39	1 : 0 / 88	3.4e-10 : 8 / 45	1 : 0 / 40	1 : 0 / 23	1 : 0 / 26	1 : 0 / 22	1 : 0 / 41	1 : 0 / 48	1 : 0 / 22	1 : 0 / 27	1 : 0 / 48	1 : 1 / 26	1 : 0 / 22	1 : 0 / 33	1 : 0 / 88	1 : 0 / 54	1 : 0 / 47	1 : 0 / 50	1 : 0 / 90	1 : 0 / 86	1 : 0 / 54	1 : 0 / 141
PC3-2 (40 genes)	1 : 0 / 57	1 : 0 / 54	1 : 0 / 45	1 : 0 / 41	1 : 1 / 44	1 : 0 / 40	1 : 1 / 52	1 : 0 / 26	1 : 0 / 41	1 : 0 / 27	1 : 0 / 32	1 : 0 / 59	1 : 0 / 24	1 : 0 / 36	1 : 0 / 48	1 : 0 / 38	1 : 0 / 22	1 : 0 / 25	1 : 0 / 26	1 : 0 / 21	1 : 0 / 39	1 : 0 / 88	1 : 1 / 45	1 : 1 / 40	1 : 0 / 23	1 : 1 / 26	1 : 0 / 22	1 : 1 / 41	1 : 0 / 48	1 : 0 / 22	1 : 0 / 27	1 : 0 / 48	1 : 0 / 26	1 : 0 / 22	1 : 0 / 33	1 : 0 / 88	1 : 0 / 54	1 : 0 / 47	1 : 0 / 50	1 : 1 / 90	1 : 0 / 86	1 : 1 / 54	1 : 1 / 141
PC3-3 (36 genes)	1 : 0 / 57	4.3e-02 : 4 / 54	1 : 2 / 45	1 : 0 / 41	1 : 1 / 44	1 : 0 / 40	1 : 1 / 52	1 : 0 / 26	1 : 0 / 41	1 : 0 / 27	1 : 0 / 32	1 : 0 / 59	1 : 0 / 24	1 : 0 / 36	1 : 2 / 48	1 : 0 / 38	1 : 1 / 22	1 : 1 / 25	1 : 0 / 26	1 : 1 / 21	1 : 1 / 39	1 : 0 / 88	1 : 0 / 45	1 : 1 / 40	1 : 1 / 23	1 : 1 / 26	1 : 1 / 22	1 : 0 / 41	1 : 1 / 48	1 : 0 / 22	1 : 0 / 27	1 : 0 / 48	1 : 0 / 26	1 : 0 / 22	1 : 0 / 33	1 : 0 / 88	1 : 1 / 54	1 : 1 / 47	1 : 0 / 50	1 : 0 / 90	1 : 0 / 86	1 : 0 / 54	1 : 0 / 141
PC3-4 (41 genes)	1 : 0 / 57	1 : 0 / 54	1 : 0 / 45	1 : 0 / 41	1 : 0 / 44	1 : 0 / 40	1 : 1 / 52	1 : 0 / 26	1 : 0 / 41	1 : 0 / 27	1 : 1 / 32	1 : 1 / 59	1 : 0 / 24	1 : 1 / 36	1 : 1 / 48	1 : 0 / 38	1 : 1 / 22	1 : 0 / 25	1 : 0 / 26	1 : 1 / 21	1 : 0 / 39	1 : 1 / 88	1 : 0 / 45	1 : 0 / 40	1 : 0 / 23	1 : 0 / 26	1 : 0 / 22	1 : 0 / 41	1 : 0 / 48	1 : 0 / 22	1 : 0 / 27	1 : 0 / 48	1 : 0 / 26	1 : 0 / 22	1 : 0 / 33	1 : 0 / 88	1 : 0 / 54	1 : 0 / 47	1 : 0 / 50	1 : 0 / 90	1 : 0 / 86	1 : 0 / 54	1 : 0 / 141
PC3-5 (30 genes)	1 : 0 / 57	1 : 0 / 54	1 : 0 / 45	1 : 0 / 41	1 : 2 / 44	1 : 0 / 40	1 : 0 / 52	1 : 0 / 29	1 : 0 / 41	1 : 0 / 29	1 : 1 / 32	1 : 1 / 59	1 : 0 / 29	1 : 1 / 36	1 : 1 / 48	1 : 0 / 38	1 : 0 / 29	1 : 1 / 29	1 : 0 / 29	1 : 0 / 29	1 : 1 / 39	1 : 0 / 88	1 : 1 / 45	1 : 0 / 40	1 : 0 / 29	1 : 1 / 29	1 : 0 / 29	1 : 0 / 41	1 : 0 / 48	1 : 0 / 29	1 : 2 / 29	1 : 0 / 48	1 : 0 / 29	1 : 0 / 29	1 : 1 / 33	1 : 0 / 88	1 : 0 / 54	1 : 1 / 47	1 : 0 / 50	1 : 0 / 90	1 : 2 / 86	1 : 2 / 54	1 : 1 / 141
PC3-6 (117 genes)	1 : 0 / 57	1 : 0 / 54	1 : 0 / 45	1 : 0 / 41	1 : 0 / 44	1 : 0 / 40	1 : 0 / 52	1 : 0 / 26	1 : 0 / 41	1 : 0 / 27	1 : 0 / 32	1 : 0 / 59	1 : 0 / 24	1 : 0 / 36	1 : 0 / 48	1 : 0 / 38	1 : 0 / 22	1 : 0 / 25	1 : 0 / 26	1 : 0 / 21	1 : 0 / 39	1 : 0 / 88	1 : 0 / 45	1 : 0 / 40	1 : 0 / 23	1 : 0 / 26	1 : 0 / 22	1 : 0 / 41	1 : 0 / 48	1 : 0 / 22	1 : 0 / 27	1 : 0 / 48	1 : 0 / 26	1 : 0 / 22	1 : 0 / 33	1 : 0 / 88	1 : 0 / 54	1 : 0 / 47	1 : 0 / 50	1 : 0 / 90	1 : 0 / 86	1 : 0 / 54	1 : 0 / 141
PC3-7 (26 genes)	1 : 0 / 57	1 : 1 / 54	1 : 0 / 45	1 : 0 / 41	1 : 2 / 44	1 : 1 / 40	1 : 0 / 52	1 : 0 / 26	1 : 0 / 41	1 : 0 / 27	1 : 0 / 32	1 : 0 / 59	1 : 1 / 24	1 : 0 / 36	1 : 0 / 48	1 : 0 / 38	1 : 0 / 22	1 : 0 / 25	1 : 1 / 26	1 : 0 / 21	1 : 1 / 39	1 : 1 / 88	2.6e-02 : 4 / 45	1 : 1 / 40	1 : 0 / 23	1 : 0 / 26	1 : 0 / 22	1 : 0 / 41	1 : 0 / 48	1 : 0 / 22	1 : 0 / 27	1 : 0 / 48	1 : 0 / 26	1 : 0 / 22	1 : 0 / 33	1 : 0 / 88	1 : 0 / 54	1 : 1 / 47	1 : 0 / 50	1 : 0 / 90	1 : 0 / 86	1 : 1 / 54	1 : 1 / 141
PC3-8 (52 genes)	1 : 0 / 57	1 : 0 / 54	1 : 0 / 45	1 : 0 / 41	1 : 0 / 44	1 : 0 / 40	1 : 0 / 52	1 : 0 / 27	1 : 0 / 41	1 : 0 / 27	1 : 0 / 32	1 : 0 / 59	1 : 1 / 27	1 : 0 / 36	1 : 0 / 48	1 : 0 / 38	1 : 0 / 27	1 : 0 / 27	1 : 0 / 27	1 : 0 / 27	1 : 0 / 39	1 : 0 / 88	1 : 0 / 45	1 : 1 / 40	1 : 0 / 27	1 : 0 / 27	1 : 0 / 27	1 : 0 / 41	1 : 0 / 48	1 : 0 / 27	1 : 0 / 27	1 : 0 / 48	1 : 0 / 27	1 : 0 / 27	1 : 0 / 33	6.8e-32 : 23 / 88	1 : 1 / 54	1 : 0 / 47	1 : 0 / 50	1 : 0 / 90	1 : 0 / 86	1 : 0 / 54	1 : 0 / 141
PC3-9 (49 genes)	1 : 1 / 57	6.0e-01 : 3 / 54	1 : 0 / 45	1 : 0 / 41	1 : 1 / 44	1 : 2 / 40	1 : 0 / 52	1 : 0 / 26	1 : 1 / 41	1 : 0 / 27	1 : 0 / 32	1 : 0 / 59	1 : 0 / 24	1 : 1 / 36	1 : 0 / 48	1 : 1 / 38	1 : 0 / 22	1 : 0 / 25	1 : 0 / 26	1 : 0 / 22	1 : 0 / 39	1 : 2 / 88	4.7e-01 : 3 / 45	1 : 0 / 40	1 : 0 / 23	1 : 0 / 26	1 : 0 / 22	1 : 0 / 41	1 : 1 / 48	1 : 0 / 22	1 : 0 / 27	1 : 1 / 48	1 : 0 / 26	1 : 0 / 22	1 : 0 / 33	1 : 0 / 88	1 : 0 / 54	1 : 0 / 47	1 : 0 / 50	1 : 0 / 90	1 : 0 / 86	1 : 0 / 54	1 : 1 / 141
PC3-10 (25 genes)	1 : 0 / 57	1 : 0 / 54	1 : 0 / 45	1 : 0 / 41	1 : 0 / 44	1 : 1 / 40	1 : 0 / 52	1 : 0 / 26	1 : 0 / 41	1 : 0 / 27	1 : 1 / 32	1 : 0 / 59	1 : 0 / 24	1 : 0 / 36	1 : 0 / 48	1 : 0 / 38	1 : 0 / 22	1 : 0 / 25	1 : 0 / 26	1 : 0 / 21	1 : 0 / 39	1 : 0 / 88	1 : 0 / 45	1 : 0 / 40	1 : 0 / 23	1 : 0 / 26	1 : 0 / 22	1 : 0 / 41	1 : 0 / 48	1 : 0 / 22	1 : 0 / 27	1 : 1 / 48	1 : 0 / 26	1 : 0 / 22	1 : 1 / 33	1 : 2 / 88	1 : 0 / 54	1 : 0 / 47	1 : 0 / 50	1 : 1 / 90	1 : 0 / 86	1 : 0 / 54	1 : 0 / 141
PC3-11 (28 genes)	1 : 0 / 57	1 : 2 / 54	1 : 1 / 45	1 : 1 / 41	1 : 2 / 44	1 : 0 / 41	1 : 0 / 52	1 : 0 / 41	1 : 0 / 41	1 : 0 / 41	1 : 1 / 41	1 : 1 / 59	1 : 1 / 41	1 : 0 / 41	1 : 2 / 48	1 : 0 / 41	1 : 0 / 41	1 : 0 / 41	1 : 0 / 41	1 : 0 / 41	1 : 2 / 41	1 : 1 / 88	1 : 2 / 45	1 : 0 / 41	1 : 1 / 41	1 : 0 / 41	1 : 0 / 41	1 : 0 / 41	1 : 1 / 48	1 : 0 / 41	1 : 1 / 41	1 : 0 / 48	1 : 0 / 41	1 : 1 / 41	1 : 0 / 41	1 : 0 / 88	1 : 0 / 54	1 : 1 / 47	1 : 1 / 50	1 : 1 / 90	1 : 1 / 86	1 : 0 / 54	1 : 1 / 141
PC3-12 (32 genes)	1 : 0 / 57	1 : 0 / 54	1 : 0 / 45	1 : 0 / 41	1 : 0 / 44	1 : 0 / 40	1 : 0 / 52	1 : 1 / 27	1 : 0 / 41	1 : 0 / 27	1 : 0 / 32	1 : 1 / 59	1 : 0 / 27	1 : 0 / 36	1 : 0 / 48	1 : 0 / 38	1 : 0 / 27	1 : 0 / 27	1 : 0 / 27	1 : 1 / 27	1 : 0 / 39	1 : 1 / 88	1 : 0 / 45	1 : 0 / 40	1 : 0 / 27	1 : 1 / 27	1 : 0 / 27	1 : 0 / 41	1 : 0 / 48	1 : 0 / 27	1 : 0 / 27	1 : 0 / 48	1 : 0 / 27	1 : 0 / 27	1 : 0 / 33	1 : 2 / 88	1 : 0 / 54	1 : 0 / 47	1 : 1 / 50	1 : 0 / 90	1 : 0 / 86	1 : 1 / 54	1 : 2 / 141
PC3-13 (37 genes)	1 : 0 / 57	1 : 0 / 54	1 : 0 / 45	1 : 0 / 41	1 : 0 / 44	1 : 0 / 40	1 : 0 / 52	1 : 0 / 26	1 : 0 / 41	1 : 0 / 27	1 : 0 / 32	1 : 0 / 59	1 : 0 / 24	1 : 0 / 36	1 : 0 / 48	1 : 0 / 38	1 : 0 / 22	1 : 0 / 25	1 : 1 / 26	1 : 0 / 21	1 : 0 / 39	1 : 0 / 88	1 : 0 / 45	1 : 0 / 40	1 : 0 / 23	1 : 0 / 26	1 : 0 / 22	1 : 0 / 41	1 : 1 / 48	1 : 0 / 22	1 : 0 / 27	1 : 0 / 48	1 : 0 / 26	1 : 0 / 22	1 : 0 / 33	1 : 2 / 88	1 : 0 / 54	1 : 0 / 47	1 : 0 / 50	1 : 0 / 90	1 : 0 / 86	1 : 0 / 54	1 : 0 / 141
PC3-14 (78 genes)	1 : 1 / 57	1 : 0 / 54	1 : 1 / 45	1 : 0 / 41	1 : 1 / 44	1 : 0 / 40	1 : 0 / 52	1 : 0 / 26	1 : 1 / 41	1 : 0 / 27	1 : 0 / 32	3.7e-16 : 11 / 59	1 : 0 / 24	1 : 0 / 36	1 : 0 / 48	1 : 0 / 38	1 : 0 / 22	1 : 0 / 25	1 : 0 / 26	1 : 0 / 21	1 : 0 / 39	1 : 0 / 88	1 : 0 / 45	1 : 0 / 40	1 : 0 / 23	1 : 1 / 26	1 : 0 / 22	1 : 0 / 41	1 : 0 / 48	1 : 0 / 22	1 : 0 / 27	1 : 0 / 48	1 : 0 / 26	1 : 0 / 22	1 : 0 / 33	1 : 0 / 88	1 : 0 / 54	1 : 0 / 47	1 : 0 / 50	1 : 0 / 90	1 : 0 / 86	1 : 0 / 54	1 : 0 / 141
PC3-15 (30 genes)	1 : 0 / 57	1 : 0 / 54	1 : 0 / 45	5.0e-01 : 3 / 41	1 : 2 / 44	1 : 0 / 40	1 : 0 / 52	1 : 0 / 26	1 : 1 / 41	1 : 0 / 27	1 : 1 / 32	1 : 0 / 59	1 : 0 / 26	1 : 0 / 36	1 : 0 / 48	1 : 1 / 38	1 : 0 / 26	1 : 0 / 26	1 : 0 / 26	1 : 0 / 26	1 : 0 / 39	1 : 0 / 88	1 : 2 / 45	1 : 1 / 40	1 : 0 / 26	1 : 0 / 26	1 : 0 / 26	1 : 0 / 41	1 : 1 / 48	1 : 0 / 26	1 : 0 / 27	1 : 0 / 48	1 : 0 / 26	1 : 0 / 26	1 : 1 / 33	1 : 1 / 88	1 : 1 / 54	1 : 0 / 47	1 : 0 / 50	1 : 0 / 90	1 : 1 / 86	1 : 0 / 54	1 : 2 / 141
PC3-16 (33 genes)	1 : 0 / 57	1 : 0 / 54	1 : 1 / 45	1 : 0 / 41	1 : 0 / 44	1 : 0 / 40	1 : 0 / 52	1 : 0 / 26	1 : 0 / 41	1 : 0 / 27	1 : 0 / 32	1 : 0 / 59	1 : 0 / 24	1 : 0 / 36	1 : 0 / 48	1 : 0 / 38	1 : 0 / 22	1 : 0 / 25	1 : 0 / 26	1 : 0 / 21	1 : 0 / 39	1 : 0 / 88	1 : 0 / 45	1 : 0 / 40	1 : 0 / 23	1 : 0 / 26	1 : 0 / 22	1 : 0 / 41	1 : 0 / 48	1 : 0 / 22	1 : 1 / 27	1 : 0 / 48	1 : 0 / 26	1 : 0 / 22	1 : 0 / 33	1 : 0 / 88	1 : 0 / 54	1 : 1 / 47	1 : 1 / 50	1 : 1 / 90	1 : 1 / 86	1 : 1 / 54	1 : 1 / 141
PC3-17 (27 genes)	1 : 0 / 57	1 : 0 / 54	1 : 1 / 45	1 : 0 / 41	1 : 0 / 44	1 : 0 / 40	1 : 0 / 52	1 : 0 / 26	1 : 0 / 41	1 : 0 / 27	1 : 0 / 32	1 : 0 / 59	1 : 0 / 24	1 : 0 / 36	1 : 0 / 48	1 : 0 / 38	1 : 0 / 22	1 : 1 / 25	1 : 1 / 26	1 : 0 / 22	1 : 0 / 39	1 : 0 / 88	1 : 0 / 45	1 : 0 / 40	1 : 0 / 23	1 : 0 / 26	1 : 0 / 22	1 : 0 / 41	1 : 0 / 48	1 : 0 / 22	1 : 0 / 27	1 : 0 / 48	1 : 0 / 26	1 : 0 / 22	1 : 0 / 33	1 : 1 / 88	1 : 1 / 54	1 : 2 / 47	1 : 1 / 50	1 : 0 / 90	1 : 2 / 86	1 : 0 / 54	1 : 0 / 141
PC3-18 (38 genes)	1 : 0 / 57	1 : 0 / 54	1 : 0 / 45	1 : 0 / 41	1 : 1 / 44	1 : 0 / 40	1 : 0 / 52	1 : 0 / 26	1 : 0 / 41	1 : 0 / 27	1 : 0 / 32	1 : 1 / 59	1 : 0 / 24	1 : 0 / 36	1 : 0 / 48	1 : 1 / 38	1 : 0 / 24	1 : 1 / 25	1 : 0 / 26	1 : 0 / 24	1 : 0 / 39	1 : 0 / 88	1 : 0 / 45	1 : 0 / 40	1 : 1 / 24	1 : 0 / 26	1 : 1 / 24	1 : 0 / 41	1 : 0 / 48	1 : 0 / 24	1 : 0 / 27	1 : 2 / 48	1 : 0 / 26	1 : 0 / 24	1 : 0 / 33	1 : 1 / 88	1 : 1 / 54	1 : 1 / 47	1 : 0 / 50	1 : 1 / 90	1 : 0 / 86	1 : 1 / 54	1 : 1 / 141
PC3-19 (22 genes)	1 : 0 / 57	1 : 2 / 54	1 : 0 / 45	1 : 0 / 41	1 : 0 / 44	1 : 0 / 40	1 : 0 / 52	1 : 0 / 26	1 : 0 / 41	1 : 0 / 27	1 : 0 / 32	1 : 0 / 59	1 : 1 / 24	1 : 0 / 36	1 : 0 / 48	1 : 0 / 38	1 : 0 / 22	1 : 0 / 25	1 : 0 / 26	1 : 0 / 21	1 : 1 / 39	1 : 1 / 88	1 : 0 / 45	1 : 0 / 40	1 : 0 / 23	1 : 1 / 26	1 : 0 / 22	1 : 0 / 41	1 : 1 / 48	1 : 0 / 22	1 : 0 / 27	1 : 1 / 48	1 : 1 / 26	1 : 0 / 22	1 : 0 / 33	1 : 0 / 88	1 : 1 / 54	1 : 1 / 47	1 : 0 / 50	1 : 0 / 90	1 : 0 / 86	1 : 1 / 54	1 : 2 / 141
PC3-20 (30 genes)	1 : 0 / 57	1 : 1 / 54	1 : 0 / 45	1 : 0 / 41	1 : 1 / 44	1 : 0 / 40	1 : 0 / 52	1 : 0 / 26	1 : 0 / 41	1 : 0 / 27	1 : 0 / 32	1 : 0 / 59	1 : 0 / 24	1 : 0 / 36	1 : 0 / 48	1 : 0 / 38	1 : 0 / 22	1 : 1 / 25	1 : 0 / 26	1 : 0 / 21	1 : 0 / 39	1 : 0 / 88	1 : 0 / 45	1 : 0 / 40	1 : 1 / 23	1 : 0 / 26	1 : 0 / 22	1 : 1 / 41	1 : 0 / 48	1 : 0 / 22	1 : 1 / 27	1 : 1 / 48	1 : 0 / 26	1 : 0 / 22	1 : 0 / 33	1 : 0 / 88	1 : 1 / 54	1 : 1 / 47	1 : 0 / 50	1 : 0 / 90	1 : 0 / 86	1 : 2 / 54	1 : 1 / 141
PC3-21 (24 genes)	1 : 0 / 57	1 : 0 / 54	1 : 0 / 45	1 : 0 / 41	1 : 0 / 44	1 : 0 / 40	1 : 0 / 52	1 : 0 / 26	1 : 0 / 41	1 : 0 / 27	1 : 0 / 32	1 : 0 / 59	1 : 0 / 24	1 : 0 / 36	1 : 0 / 48	1 : 0 / 38	1 : 0 / 22	1 : 0 / 25	1 : 0 / 26	1 : 0 / 21	1 : 0 / 39	1 : 0 / 88	1 : 0 / 45	1 : 1 / 40	1 : 0 / 23	1 : 0 / 26	1 : 0 / 22	1 : 0 / 41	1 : 0 / 48	1 : 0 / 22	1 : 0 / 27	1 : 0 / 48	1 : 0 / 26	1 : 0 / 22	1 : 1 / 33	1 : 0 / 88	1 : 0 / 54	1 : 0 / 47	1 : 0 / 50	1 : 0 / 90	1 : 0 / 86	1 : 0 / 54	1 : 0 / 141
PC3-22 (40 genes)	1 : 1 / 57	1 : 1 / 54	1 : 0 / 48	1 : 1 / 48	1 : 0 / 48	1 : 0 / 48	1 : 1 / 52	1 : 0 / 48	1 : 1 / 48	1 : 1 / 48	1 : 0 / 48	1 : 0 / 59	1 : 0 / 48	1 : 2 / 48	1 : 0 / 48	1 : 1 / 48	1 : 1 / 48	1 : 1 / 48	1 : 0 / 48	1 : 1 / 48	1 : 0 / 48	1 : 0 / 88	1 : 0 / 48	1 : 1 / 48	1 : 0 / 48	1 : 0 / 48	1 : 1 / 48	1 : 2 / 48	1 : 0 / 48	1 : 2 / 48	1 : 0 / 48	1 : 1 / 48	1 : 0 / 48	1 : 0 / 48	1 : 1 / 48	1 : 2 / 88	1 : 2 / 54	1 : 2 / 48	1 : 1 / 50	1 : 2 / 90	1 : 0 / 86	1 : 1 / 54	1 : 2 / 141
PC3-23 (90 genes)	1 : 0 / 75	1 : 0 / 75	1 : 0 / 75	1 : 3 / 75	1 : 3 / 75	1 : 1 / 75	1 : 0 / 75	1 : 1 / 75	1 : 1 / 75	1 : 0 / 75	1 : 2 / 75	1 : 0 / 75	1 : 2 / 75	1 : 1 / 75	1 : 1 / 75	1 : 0 / 75	1 : 0 / 75	1 : 2 / 75	1 : 0 / 75	1 : 0 / 75	1 : 2 / 75	1 : 0 / 88	1 : 0 / 75	1 : 1 / 75	1 : 2 / 75	1 : 0 / 75	1 : 0 / 75	1 : 2 / 75	1 : 2 / 75	1 : 0 / 75	1 : 1 / 75	1 : 1 / 75	1 : 1 / 75	1 : 1 / 75	1 : 2 / 75	1 : 1 / 88	1 : 1 / 75	1 : 2 / 75	1 : 1 / 75	1 : 1 / 90	1 : 2 / 86	1 : 2 / 75	1 : 2 / 141
PC3-24 (454 genes)	1 : 0 / 57	1 : 0 / 54	1 : 0 / 45	1 : 0 / 41	1 : 0 / 44	1 : 1 / 40	1 : 0 / 52	1 : 0 / 33	1 : 0 / 41	1 : 0 / 33	1 : 0 / 33	1 : 1 / 59	1 : 1 / 33	1 : 0 / 36	1 : 0 / 48	1 : 1 / 38	1 : 0 / 33	1 : 0 / 33	1 : 0 / 33	1 : 0 / 33	1 : 0 / 39	1 : 0 / 88	1 : 0 / 45	1 : 0 / 40	1 : 0 / 33	1 : 1 / 33	1 : 0 / 33	1 : 1 / 41	1 : 1 / 48	1 : 0 / 33	1 : 1 / 33	1 : 0 / 48	1 : 0 / 33	1 : 0 / 33	1 : 0 / 33	1 : 0 / 88	1 : 0 / 54	1 : 1 / 47	1 : 1 / 50	1 : 2 / 90	9.6e-01 : 4 / 86	1 : 0 / 54	1 : 1 / 141
PC3-25 (451 genes)	1 : 0 / 57	1 : 0 / 54	1 : 0 / 45	1 : 1 / 41	1 : 0 / 44	1 : 0 / 40	1 : 0 / 52	1 : 1 / 33	1 : 0 / 41	1 : 0 / 33	1 : 0 / 33	1 : 1 / 59	1 : 0 / 33	1 : 0 / 36	1 : 0 / 48	1 : 0 / 38	1 : 0 / 33	1 : 0 / 33	1 : 0 / 33	1 : 1 / 33	1 : 1 / 39	1 : 0 / 88	1 : 1 / 45	1 : 1 / 40	1 : 1 / 33	1 : 0 / 33	1 : 0 / 33	1 : 1 / 41	1 : 0 / 48	1 : 0 / 33	1 : 0 / 33	1 : 0 / 48	1 : 0 / 33	1 : 0 / 33	1 : 0 / 33	1 : 2 / 88	1 : 0 / 54	1 : 1 / 47	1 : 2 / 50	1 : 1 / 90	1 : 0 / 86	1 : 0 / 54	1 : 2 / 141
PC3-26 (NA genes)	1 : 0 / 57	1 : 0 / 54	1 : 0 / 45	1 : 0 / 41	1 : 1 / 44	1 : 0 / 40	1 : 0 / 52	1 : 0 / 26	1 : 0 / 41	1 : 0 / 27	1 : 0 / 32	1 : 0 / 59	1 : 0 / 24	1 : 0 / 36	1 : 0 / 48	1 : 0 / 38	1 : 0 / 22	1 : 0 / 25	1 : 0 / 26	1 : 0 / 21	1 : 0 / 39	1 : 0 / 88	1 : 1 / 45	1 : 0 / 40	1 : 0 / 23	1 : 0 / 26	1 : 0 / 22	1 : 0 / 41	1 : 0 / 48	1 : 0 / 22	1 : 0 / 27	1 : 0 / 48	1 : 0 / 26	1 : 0 / 22	1 : 0 / 33	1 : 0 / 88	1 : 0 / 54	1 : 0 / 47	1 : 0 / 50	1 : 0 / 90	1 : 0 / 86	1 : 0 / 54	1 : 0 / 141
PC3-27 (NA genes)	1 : 0 / 62	1 : 0 / 62	1 : 1 / 62	1 : 2 / 62	1 : 1 / 62	1 : 2 / 62	1 : 0 / 62	1 : 0 / 62	1 : 1 / 62	1 : 0 / 62	1 : 0 / 62	1 : 1 / 62	1 : 0 / 62	1 : 1 / 62	1 : 0 / 62	1 : 0 / 62	1 : 1 / 62	1 : 0 / 62	1 : 1 / 62	1 : 0 / 62	1 : 2 / 62	1 : 4 / 88	1 : 0 / 62	1 : 0 / 62	1 : 1 / 62	1 : 0 / 62	1 : 0 / 62	1 : 1 / 62	1 : 2 / 62	1 : 1 / 62	1 : 0 / 62	1 : 3 / 62	1 : 0 / 62	1 : 0 / 62	1 : 2 / 62	1 : 1 / 88	1 : 1 / 62	1 : 0 / 62	1 : 2 / 62	1 : 3 / 90	1 : 2 / 86	1 : 1 / 62	1 : 0 / 141
PC3-28 (NA genes)	1 : 2 / 170	1 : 2 / 170	1 : 2 / 170	1 : 1 / 170	1 : 1 / 170	1 : 1 / 170	1 : 2 / 170	1 : 1 / 170	1 : 2 / 170	1 : 0 / 170	1 : 1 / 170	1 : 2 / 170	1 : 0 / 170	1 : 1 / 170	1 : 3 / 170	1 : 3 / 170	1 : 2 / 170	1 : 2 / 170	1 : 0 / 170	1 : 1 / 170	1 : 3 / 170	1 : 9 / 170	1 : 0 / 170	1 : 2 / 170	1 : 1 / 170	1 : 0 / 170	1 : 3 / 170	1 : 1 / 170	1 : 2 / 170	1 : 0 / 170	1 : 0 / 170	1 : 1 / 170	1 : 1 / 170	1 : 0 / 170	1 : 4 / 170	1 : 5 / 170	1 : 3 / 170	1 : 1 / 170	1 : 1 / 170	1 : 5 / 170	1 : 4 / 170	1 : 5 / 170	1 : 4 / 170

## Sheet: HL60-RatLiver comparison
HL60 vs Rat Liver	RatLiver-1 (57 genes)	RatLiver-2 (54 genes)	RatLiver-3 (45 genes)	RatLiver-4 (41 genes)	RatLiver-5 (44 genes)	RatLiver-6 (40 genes)	RatLiver-7 (52 genes)	RatLiver-8 (26 genes)	RatLiver-9 (41 genes)	RatLiver-10 (27 genes)	RatLiver-11 (32 genes)	RatLiver-12 (59 genes)	RatLiver-13 (24 genes)	RatLiver-14 (36 genes)	RatLiver-15 (48 genes)	RatLiver-16 (38 genes)	RatLiver-17 (22 genes)	RatLiver-18 (25 genes)	RatLiver-19 (26 genes)	RatLiver-20 (21 genes)	RatLiver-21 (39 genes)	RatLiver-22 (88 genes)	RatLiver-23 (45 genes)	RatLiver-24 (40 genes)	RatLiver-25 (23 genes)	RatLiver-26 (26 genes)	RatLiver-27 (22 genes)	RatLiver-28 (41 genes)	RatLiver-29 (48 genes)	RatLiver-30 (22 genes)	RatLiver-31 (27 genes)	RatLiver-32 (48 genes)	RatLiver-33 (26 genes)	RatLiver-34 (22 genes)	RatLiver-35 (33 genes)	RatLiver-36 (88 genes)	RatLiver-37 (54 genes)	RatLiver-38 (47 genes)	RatLiver-39 (50 genes)	RatLiver-40 (90 genes)	RatLiver-41 (86 genes)	RatLiver-42 (54 genes)	RatLiver-43 (141 genes)
HL60-1 (11 genes)	1 : 0 / 57	1 : 0 / 54	1 : 0 / 45	1 : 0 / 41	1 : 0 / 44	1 : 0 / 40	6.8e-05 : 5 / 52	1 : 0 / 26	1 : 0 / 41	1 : 0 / 27	1 : 0 / 32	1 : 0 / 59	1 : 0 / 24	1 : 0 / 36	1 : 0 / 48	1 : 0 / 38	1 : 0 / 22	1 : 0 / 25	1 : 0 / 26	1 : 0 / 21	1 : 0 / 39	1 : 0 / 88	1 : 0 / 45	1 : 0 / 40	1 : 0 / 23	1 : 0 / 26	1 : 0 / 22	1 : 0 / 41	1 : 0 / 48	1 : 0 / 22	1 : 1 / 27	1 : 0 / 48	1 : 0 / 26	1 : 0 / 22	1 : 0 / 33	1 : 0 / 88	1 : 0 / 54	1 : 0 / 47	1 : 0 / 50	1 : 0 / 90	1 : 1 / 86	1 : 0 / 54	1 : 2 / 141
HL60-2 (26 genes)	1 : 0 / 57	1 : 0 / 54	1 : 0 / 45	2.4e-01 : 3 / 41	1 : 1 / 44	1 : 0 / 40	1 : 0 / 52	1 : 0 / 26	1 : 2 / 41	1 : 0 / 27	1 : 1 / 32	1 : 0 / 59	1 : 0 / 26	1 : 0 / 36	1 : 0 / 48	1 : 0 / 38	1 : 0 / 26	1 : 0 / 26	1 : 0 / 26	1 : 0 / 26	1 : 0 / 39	1 : 1 / 88	1 : 2 / 45	1 : 0 / 40	1 : 0 / 26	1 : 1 / 26	1 : 0 / 26	1 : 0 / 41	1 : 0 / 48	1 : 0 / 26	1 : 0 / 27	1 : 1 / 48	1 : 0 / 26	1 : 0 / 26	1 : 1 / 33	1 : 1 / 88	1 : 1 / 54	1 : 0 / 47	1 : 0 / 50	1 : 0 / 90	1 : 1 / 86	1 : 0 / 54	1 : 1 / 141
HL60-3 (30 genes)	1 : 0 / 57	1 : 0 / 54	1 : 1 / 45	1 : 0 / 41	1 : 2 / 44	1 : 0 / 40	1 : 0 / 52	1 : 0 / 30	1 : 0 / 41	1 : 0 / 30	1 : 0 / 32	1 : 1 / 59	1 : 1 / 30	1 : 0 / 36	1 : 0 / 48	1 : 0 / 38	1 : 0 / 30	1 : 0 / 30	1 : 0 / 30	1 : 0 / 30	1 : 0 / 39	1 : 0 / 88	8.0e-02 : 4 / 45	1 : 0 / 40	1 : 0 / 30	1 : 0 / 30	1 : 0 / 30	1 : 0 / 41	1 : 0 / 48	1 : 0 / 30	1 : 0 / 30	1 : 0 / 48	1 : 0 / 30	1 : 0 / 30	1 : 0 / 33	1.5e-25 : 21 / 88	1 : 0 / 54	1 : 1 / 47	1 : 0 / 50	1 : 0 / 90	1 : 0 / 86	1 : 0 / 54	1 : 0 / 141
HL60-4 (23 genes)	1 : 1 / 57	1 : 0 / 54	1 : 0 / 45	1 : 0 / 41	2.4e-01 : 3 / 44	1 : 1 / 40	1 : 0 / 52	1 : 0 / 26	1 : 0 / 41	1 : 0 / 27	1 : 0 / 32	1 : 1 / 59	1 : 0 / 24	1 : 0 / 36	1 : 0 / 48	1 : 0 / 38	1 : 1 / 23	1 : 0 / 25	1 : 0 / 26	1 : 0 / 23	1 : 0 / 39	1 : 1 / 88	1 : 1 / 45	1 : 2 / 40	1 : 0 / 23	1 : 0 / 26	1 : 0 / 23	1 : 0 / 41	1 : 0 / 48	1 : 0 / 23	1 : 0 / 27	1 : 1 / 48	1 : 0 / 26	1 : 1 / 23	1 : 0 / 33	1 : 0 / 88	1 : 0 / 54	1 : 0 / 47	1 : 1 / 50	1 : 0 / 90	1 : 0 / 86	1 : 1 / 54	1 : 0 / 141
HL60-5 (15 genes)	1 : 0 / 57	1 : 0 / 54	1 : 0 / 45	1 : 0 / 41	1 : 0 / 44	1 : 0 / 40	1 : 0 / 52	1 : 0 / 26	1 : 0 / 41	1 : 0 / 27	1 : 0 / 32	1 : 1 / 59	1 : 0 / 24	1 : 0 / 36	1 : 0 / 48	1 : 1 / 38	1 : 0 / 22	1 : 0 / 25	1 : 1 / 26	1 : 1 / 21	1 : 0 / 39	1 : 0 / 88	1 : 0 / 45	1 : 0 / 40	1 : 0 / 23	1 : 0 / 26	1 : 0 / 22	1 : 0 / 41	1 : 1 / 48	1 : 1 / 22	1 : 1 / 27	1 : 0 / 48	1 : 0 / 26	1 : 0 / 22	1 : 0 / 33	1 : 0 / 88	1 : 0 / 54	1 : 0 / 47	1 : 0 / 50	1 : 0 / 90	1 : 1 / 86	1 : 0 / 54	1 : 0 / 141
HL60-6 (17 genes)	1 : 0 / 57	1 : 0 / 54	1 : 0 / 45	1 : 0 / 41	1 : 0 / 44	1 : 1 / 40	1 : 0 / 52	1 : 0 / 26	1 : 1 / 41	1 : 0 / 27	1 : 0 / 32	1 : 0 / 59	1 : 0 / 24	1 : 0 / 36	1 : 0 / 48	1 : 0 / 38	1 : 0 / 22	1 : 0 / 25	1 : 0 / 26	1 : 0 / 21	1 : 0 / 39	1 : 0 / 88	1 : 0 / 45	1 : 0 / 40	1 : 0 / 23	1 : 0 / 26	1 : 0 / 22	1 : 1 / 41	1 : 0 / 48	1 : 1 / 22	1 : 0 / 27	1 : 1 / 48	1 : 0 / 26	1 : 0 / 22	1 : 1 / 33	1 : 2 / 88	1 : 0 / 54	1 : 0 / 47	1 : 0 / 50	1 : 0 / 90	1 : 0 / 86	1 : 0 / 54	1 : 0 / 141
HL60-7 (21 genes)	1 : 0 / 57	1 : 1 / 54	1 : 0 / 45	1 : 0 / 41	1 : 0 / 44	1 : 0 / 40	1 : 0 / 52	1 : 1 / 26	1 : 0 / 41	1 : 0 / 27	1 : 0 / 32	1 : 0 / 59	1 : 0 / 24	1 : 0 / 36	1 : 1 / 48	1 : 0 / 38	1 : 0 / 22	1 : 0 / 25	1 : 0 / 26	1 : 1 / 21	1 : 0 / 39	1 : 1 / 88	1 : 0 / 45	1 : 0 / 40	1 : 0 / 23	1 : 1 / 26	1 : 0 / 22	1 : 0 / 41	1 : 0 / 48	1 : 0 / 22	1 : 0 / 27	1 : 0 / 48	1 : 0 / 26	1 : 0 / 22	1 : 0 / 33	1 : 1 / 88	1 : 0 / 54	1 : 0 / 47	1 : 0 / 50	1 : 0 / 90	1 : 0 / 86	1 : 1 / 54	1 : 2 / 141
HL60-8 (41 genes)	1 : 1 / 57	1 : 1 / 54	1 : 1 / 45	1 : 0 / 41	1 : 0 / 44	1 : 0 / 41	1 : 0 / 52	1 : 0 / 41	1 : 0 / 41	1 : 0 / 41	1 : 0 / 41	1 : 0 / 59	1 : 0 / 41	1 : 0 / 41	1 : 0 / 48	1 : 2 / 41	1 : 0 / 41	1 : 0 / 41	1 : 0 / 41	1 : 0 / 41	1 : 0 / 41	1 : 0 / 88	1 : 1 / 45	1 : 0 / 41	1 : 2 / 41	1 : 1 / 41	1 : 1 / 41	1 : 1 / 41	1 : 0 / 48	1 : 0 / 41	1 : 1 / 41	1 : 1 / 48	1 : 1 / 41	1 : 0 / 41	1 : 0 / 41	1 : 0 / 88	1 : 1 / 54	1 : 2 / 47	1 : 0 / 50	1 : 1 / 90	1 : 1 / 86	1 : 0 / 54	1 : 3 / 141
HL60-9 (32 genes)	1 : 0 / 57	1.6e-07 : 9 / 54	1 : 0 / 45	1 : 1 / 41	1 : 2 / 44	1 : 0 / 40	1 : 0 / 52	1 : 0 / 32	1 : 0 / 41	1 : 0 / 32	1 : 0 / 32	1 : 0 / 59	1 : 0 / 32	1 : 0 / 36	1 : 0 / 48	1 : 0 / 38	1 : 2 / 32	1 : 0 / 32	1 : 0 / 32	1 : 0 / 32	1 : 0 / 39	1 : 0 / 88	1 : 0 / 45	1 : 2 / 40	1 : 0 / 32	1 : 0 / 32	1 : 0 / 32	1 : 0 / 41	1 : 0 / 48	1 : 1 / 32	1 : 1 / 32	1 : 0 / 48	1 : 0 / 32	1 : 0 / 32	1 : 1 / 33	1 : 0 / 88	1 : 0 / 54	1 : 0 / 47	1 : 0 / 50	1 : 0 / 90	1 : 0 / 86	1 : 0 / 54	1 : 2 / 141
HL60-10 (49 genes)	1 : 1 / 57	1 : 2 / 54	1 : 0 / 49	1 : 0 / 49	1 : 0 / 49	1 : 0 / 49	1 : 0 / 52	1 : 0 / 49	1 : 0 / 49	1 : 0 / 49	1 : 1 / 49	1 : 2 / 59	1 : 0 / 49	1 : 0 / 49	1 : 1 / 49	1 : 1 / 49	1 : 1 / 49	1 : 1 / 49	1 : 0 / 49	1 : 0 / 49	1 : 1 / 49	1 : 1 / 88	1 : 0 / 49	1 : 0 / 49	1 : 1 / 49	1 : 1 / 49	1 : 1 / 49	1 : 0 / 49	1 : 0 / 49	1 : 0 / 49	1 : 0 / 49	1 : 1 / 49	1 : 0 / 49	1 : 0 / 49	1 : 1 / 49	1 : 2 / 88	1 : 0 / 54	1 : 1 / 49	1 : 0 / 50	1 : 1 / 90	1 : 2 / 86	1 : 0 / 54	1 : 4 / 141
HL60-11 (41 genes)	1 : 0 / 57	1 : 0 / 54	1 : 0 / 45	1 : 2 / 41	1 : 0 / 44	1 : 0 / 41	1 : 0 / 52	1 : 2 / 41	1 : 0 / 41	1 : 0 / 41	1 : 0 / 41	1 : 0 / 59	1 : 1 / 41	1 : 0 / 41	1 : 1 / 48	1 : 1 / 41	1 : 0 / 41	1 : 0 / 41	1 : 0 / 41	1 : 0 / 41	1 : 0 / 41	1 : 1 / 88	1 : 0 / 45	1 : 1 / 41	1 : 1 / 41	1 : 0 / 41	1 : 0 / 41	1 : 1 / 41	1 : 0 / 48	1 : 0 / 41	1 : 1 / 41	1 : 1 / 48	1 : 1 / 41	1 : 1 / 41	1 : 2 / 41	1 : 1 / 88	1 : 0 / 54	1 : 0 / 47	1 : 1 / 50	1 : 2 / 90	1 : 1 / 86	1 : 0 / 54	1 : 1 / 141
HL60-12 (13 genes)	1 : 0 / 57	1 : 0 / 54	1 : 0 / 45	1 : 0 / 41	1 : 0 / 44	1 : 0 / 40	1 : 0 / 52	1 : 0 / 26	1 : 0 / 41	1 : 0 / 27	1 : 0 / 32	1 : 0 / 59	1 : 0 / 24	1 : 0 / 36	1 : 0 / 48	1 : 0 / 38	1 : 0 / 22	1 : 0 / 25	1 : 0 / 26	1 : 0 / 21	1 : 0 / 39	1 : 1 / 88	1 : 0 / 45	1 : 0 / 40	1 : 0 / 23	1 : 0 / 26	1 : 0 / 22	1 : 0 / 41	1 : 0 / 48	1 : 0 / 22	1 : 0 / 27	1 : 0 / 48	1 : 0 / 26	1 : 0 / 22	1 : 0 / 33	1 : 0 / 88	1 : 0 / 54	1 : 1 / 47	1 : 0 / 50	1 : 0 / 90	1 : 0 / 86	1 : 0 / 54	1 : 0 / 141
HL60-13 (8 genes)	1 : 0 / 57	1 : 0 / 54	1 : 0 / 45	1 : 1 / 41	1 : 0 / 44	1 : 0 / 40	1 : 0 / 52	1 : 0 / 26	1 : 0 / 41	1 : 0 / 27	1 : 0 / 32	1 : 0 / 59	1 : 0 / 24	1 : 0 / 36	1 : 0 / 48	1 : 0 / 38	1 : 0 / 22	1 : 0 / 25	1 : 0 / 26	1 : 1 / 21	1 : 0 / 39	1 : 0 / 88	1 : 0 / 45	1 : 0 / 40	1 : 0 / 23	1 : 0 / 26	1 : 0 / 22	1 : 0 / 41	1 : 1 / 48	1 : 0 / 22	1 : 0 / 27	1 : 1 / 48	1 : 0 / 26	1 : 0 / 22	1 : 1 / 33	1 : 0 / 88	1 : 0 / 54	1 : 0 / 47	1 : 0 / 50	1 : 0 / 90	1 : 0 / 86	1 : 1 / 54	1 : 0 / 141
HL60-14 (7 genes)	1 : 0 / 57	1 : 0 / 54	1 : 0 / 45	1 : 0 / 41	1 : 0 / 44	1 : 0 / 40	1 : 1 / 52	1 : 0 / 26	1 : 0 / 41	1 : 0 / 27	1 : 0 / 32	1 : 1 / 59	1 : 0 / 24	1 : 0 / 36	1 : 0 / 48	1 : 0 / 38	1 : 0 / 22	1 : 0 / 25	1 : 0 / 26	1 : 0 / 21	1 : 0 / 39	1 : 0 / 88	1 : 0 / 45	1 : 0 / 40	1 : 0 / 23	1 : 0 / 26	1 : 0 / 22	1 : 0 / 41	1 : 0 / 48	1 : 0 / 22	1 : 0 / 27	1 : 1 / 48	1 : 0 / 26	1 : 0 / 22	1 : 0 / 33	1 : 0 / 88	1 : 0 / 54	1 : 0 / 47	1 : 0 / 50	1 : 0 / 90	1 : 0 / 86	1 : 0 / 54	1 : 0 / 141
HL60-15 (43 genes)	1 : 0 / 57	1 : 3 / 54	1 : 0 / 45	1 : 1 / 43	1 : 1 / 44	1 : 0 / 43	1 : 0 / 52	1 : 1 / 43	1 : 0 / 43	1 : 0 / 43	1 : 1 / 43	1 : 2 / 59	1 : 0 / 43	1 : 1 / 43	2.4e-01 : 4 / 48	1 : 1 / 43	1 : 1 / 43	1 : 0 / 43	1 : 0 / 43	1 : 1 / 43	1 : 0 / 43	8.0e-02 : 6 / 88	1 : 1 / 45	8.3e-01 : 3 / 43	1 : 0 / 43	1 : 0 / 43	1 : 0 / 43	1 : 0 / 43	1 : 1 / 48	1 : 0 / 43	1 : 0 / 43	1 : 1 / 48	1 : 0 / 43	1 : 1 / 43	1 : 0 / 43	1 : 1 / 88	1 : 0 / 54	1 : 0 / 47	1 : 0 / 50	1 : 1 / 90	1 : 2 / 86	1 : 0 / 54	1 : 1 / 141
HL60-16 (17 genes)	1 : 0 / 57	1 : 0 / 54	1 : 0 / 45	1 : 0 / 41	1 : 0 / 44	1 : 1 / 40	1 : 2 / 52	1 : 0 / 26	1 : 0 / 41	1 : 0 / 27	1 : 0 / 32	1 : 1 / 59	1 : 1 / 24	1 : 0 / 36	1 : 0 / 48	1 : 0 / 38	1 : 0 / 22	1 : 0 / 25	1 : 0 / 26	1 : 0 / 21	1 : 1 / 39	1 : 1 / 88	1 : 0 / 45	1 : 0 / 40	1 : 0 / 23	1 : 0 / 26	1 : 0 / 22	1 : 1 / 41	1 : 1 / 48	1 : 0 / 22	1 : 0 / 27	1 : 1 / 48	1 : 0 / 26	1 : 0 / 22	1 : 0 / 33	1 : 0 / 88	1 : 2 / 54	1 : 0 / 47	1 : 0 / 50	1 : 0 / 90	1 : 1 / 86	1 : 0 / 54	1 : 0 / 141
HL60-17 (9 genes)	1 : 0 / 57	1 : 0 / 54	1 : 0 / 45	1 : 1 / 41	1 : 0 / 44	1 : 0 / 40	1 : 0 / 52	1 : 0 / 26	1 : 0 / 41	1 : 0 / 27	1 : 0 / 32	1 : 0 / 59	1 : 0 / 24	1 : 0 / 36	1 : 0 / 48	1 : 0 / 38	1 : 0 / 22	1 : 0 / 25	1 : 0 / 26	1 : 0 / 21	1 : 0 / 39	1 : 0 / 88	1 : 0 / 45	1 : 1 / 40	1 : 0 / 23	1 : 0 / 26	1 : 0 / 22	1 : 0 / 41	1 : 0 / 48	1 : 0 / 22	1 : 0 / 27	1 : 0 / 48	1 : 0 / 26	1 : 0 / 22	1 : 0 / 33	1 : 0 / 88	1 : 1 / 54	1 : 0 / 47	1 : 0 / 50	1 : 2 / 90	1 : 1 / 86	1 : 0 / 54	1 : 0 / 141
HL60-18 (9 genes)	1 : 0 / 57	1 : 1 / 54	1 : 0 / 45	1 : 0 / 41	1 : 0 / 44	1 : 0 / 40	1 : 0 / 52	1 : 0 / 26	1 : 0 / 41	1 : 0 / 27	1 : 1 / 32	1 : 0 / 59	1 : 0 / 24	1 : 0 / 36	1 : 0 / 48	1 : 0 / 38	1 : 0 / 22	1 : 0 / 25	1 : 0 / 26	1 : 0 / 21	1 : 0 / 39	1 : 0 / 88	1 : 0 / 45	1 : 0 / 40	1 : 0 / 23	1 : 0 / 26	1 : 0 / 22	1 : 0 / 41	1 : 0 / 48	1 : 0 / 22	1 : 0 / 27	1 : 0 / 48	1 : 0 / 26	1 : 0 / 22	1 : 0 / 33	1 : 1 / 88	1 : 0 / 54	1 : 0 / 47	1 : 0 / 50	1 : 0 / 90	1 : 0 / 86	1 : 1 / 54	1 : 0 / 141
HL60-19 (24 genes)	1 : 0 / 57	1 : 0 / 54	1 : 0 / 45	1 : 1 / 41	1 : 1 / 44	1 : 0 / 40	1 : 0 / 52	1 : 0 / 26	1 : 0 / 41	1 : 0 / 27	1 : 0 / 32	1 : 0 / 59	1 : 0 / 24	1 : 0 / 36	1 : 1 / 48	1 : 0 / 38	1 : 0 / 24	1 : 1 / 25	1 : 0 / 26	1 : 0 / 24	1 : 0 / 39	1 : 0 / 88	1 : 0 / 45	1 : 0 / 40	1 : 0 / 24	1 : 0 / 26	1 : 1 / 24	1 : 1 / 41	1 : 0 / 48	1 : 0 / 24	1 : 0 / 27	1 : 0 / 48	1 : 0 / 26	1 : 0 / 24	1 : 0 / 33	1 : 1 / 88	1 : 1 / 54	1 : 1 / 47	1 : 0 / 50	1 : 0 / 90	1 : 1 / 86	1 : 0 / 54	1 : 0 / 141
HL60-20 (5 genes)	1 : 0 / 57	1 : 0 / 54	1 : 0 / 45	1 : 0 / 41	1 : 0 / 44	1 : 0 / 40	1 : 0 / 52	1 : 0 / 26	1 : 0 / 41	1 : 0 / 27	1 : 0 / 32	2.4e-01 : 2 / 59	1 : 0 / 24	1 : 0 / 36	1 : 0 / 48	1 : 0 / 38	1 : 0 / 22	1 : 0 / 25	1 : 0 / 26	1 : 0 / 21	1 : 0 / 39	1 : 0 / 88	1 : 0 / 45	1 : 0 / 40	1 : 0 / 23	1 : 0 / 26	1 : 0 / 22	1 : 0 / 41	1 : 0 / 48	1 : 0 / 22	1 : 0 / 27	1 : 0 / 48	1 : 0 / 26	1 : 0 / 22	1 : 0 / 33	1 : 0 / 88	1 : 0 / 54	1 : 0 / 47	1 : 0 / 50	1 : 0 / 90	1 : 0 / 86	1 : 0 / 54	1 : 0 / 141
HL60-21 (9 genes)	1 : 1 / 57	1 : 0 / 54	1 : 1 / 45	1 : 0 / 41	1 : 0 / 44	1 : 0 / 40	1 : 0 / 52	1 : 0 / 26	1 : 1 / 41	1 : 0 / 27	1 : 0 / 32	1 : 0 / 59	1 : 0 / 24	1 : 0 / 36	1 : 0 / 48	1 : 0 / 38	1 : 0 / 22	1 : 0 / 25	1 : 0 / 26	1 : 0 / 21	1 : 0 / 39	1 : 0 / 88	1 : 0 / 45	1 : 0 / 40	1 : 0 / 23	1 : 0 / 26	1 : 0 / 22	1 : 0 / 41	1 : 0 / 48	1 : 0 / 22	1 : 0 / 27	1 : 0 / 48	1 : 0 / 26	1 : 0 / 22	1 : 0 / 33	1 : 0 / 88	1 : 0 / 54	1 : 1 / 47	1 : 0 / 50	1 : 0 / 90	1 : 0 / 86	1 : 0 / 54	1 : 0 / 141
HL60-22 (9 genes)	1 : 0 / 57	1 : 1 / 54	1 : 0 / 45	1 : 0 / 41	1 : 0 / 44	1 : 0 / 40	1 : 0 / 52	1 : 0 / 26	1 : 0 / 41	1 : 0 / 27	1 : 0 / 32	1 : 0 / 59	1 : 0 / 24	1 : 0 / 36	1 : 0 / 48	1 : 0 / 38	1 : 0 / 22	1 : 0 / 25	1 : 0 / 26	1 : 0 / 21	1 : 0 / 39	1 : 0 / 88	1 : 0 / 45	1 : 0 / 40	1 : 0 / 23	1 : 0 / 26	1 : 0 / 22	1 : 0 / 41	1 : 1 / 48	1 : 0 / 22	1 : 0 / 27	1 : 1 / 48	1 : 0 / 26	1 : 0 / 22	1 : 0 / 33	1 : 0 / 88	1 : 0 / 54	1 : 0 / 47	1 : 0 / 50	1 : 1 / 90	1 : 2 / 86	1 : 0 / 54	1 : 0 / 141
HL60-23 (13 genes)	1 : 0 / 57	1 : 0 / 54	1 : 1 / 45	1 : 0 / 41	1 : 0 / 44	1 : 0 / 40	1 : 0 / 52	1 : 0 / 26	1 : 0 / 41	1 : 0 / 27	1 : 0 / 32	1 : 1 / 59	1 : 0 / 24	1 : 0 / 36	1 : 0 / 48	1 : 0 / 38	1 : 0 / 22	1 : 0 / 25	1 : 0 / 26	1 : 0 / 21	1 : 0 / 39	4.1e-02 : 4 / 88	1 : 1 / 45	1 : 0 / 40	1 : 0 / 23	1 : 0 / 26	1 : 0 / 22	1 : 0 / 41	1 : 0 / 48	1 : 0 / 22	1 : 0 / 27	1 : 1 / 48	1 : 0 / 26	1 : 0 / 22	1 : 0 / 33	1 : 0 / 88	1 : 0 / 54	1 : 0 / 47	1 : 0 / 50	1 : 0 / 90	1 : 0 / 86	1 : 0 / 54	1 : 0 / 141
HL60-24 (7 genes)	1 : 0 / 57	1 : 0 / 54	1 : 0 / 45	1 : 0 / 41	1 : 0 / 44	1 : 0 / 40	1 : 0 / 52	1 : 1 / 26	1 : 0 / 41	1 : 0 / 27	1 : 0 / 32	1 : 0 / 59	1 : 0 / 24	1 : 0 / 36	1 : 0 / 48	1 : 0 / 38	1 : 0 / 22	1 : 0 / 25	1 : 1 / 26	1 : 0 / 21	1 : 0 / 39	1 : 0 / 88	1 : 0 / 45	1 : 0 / 40	1 : 0 / 23	1 : 0 / 26	1 : 0 / 22	1 : 0 / 41	1 : 0 / 48	1 : 0 / 22	1 : 0 / 27	1 : 0 / 48	1 : 0 / 26	1 : 0 / 22	1 : 0 / 33	1 : 0 / 88	1 : 0 / 54	1 : 0 / 47	1 : 0 / 50	1 : 0 / 90	1 : 0 / 86	1 : 0 / 54	1 : 0 / 141
HL60-25 (21 genes)	1 : 1 / 57	1 : 0 / 54	1 : 1 / 45	1 : 0 / 41	1 : 0 / 44	1 : 0 / 40	1 : 0 / 52	1 : 0 / 26	1 : 1 / 41	1 : 0 / 27	1 : 0 / 32	1.6e-16 : 13 / 59	1 : 0 / 24	1 : 0 / 36	1 : 0 / 48	1 : 0 / 38	1 : 0 / 22	1 : 0 / 25	1 : 0 / 26	1 : 0 / 21	1 : 0 / 39	1 : 0 / 88	1 : 0 / 45	1 : 0 / 40	1 : 0 / 23	1 : 0 / 26	1 : 0 / 22	1 : 0 / 41	1 : 0 / 48	1 : 0 / 22	1 : 0 / 27	1 : 0 / 48	1 : 0 / 26	1 : 0 / 22	1 : 0 / 33	1 : 1 / 88	1 : 0 / 54	1 : 0 / 47	1 : 0 / 50	1 : 0 / 90	1 : 0 / 86	1 : 0 / 54	1 : 0 / 141
HL60-26 (50 genes)	1 : 0 / 57	1 : 0 / 54	1 : 0 / 50	1 : 2 / 50	1 : 0 / 50	1 : 0 / 50	1 : 1 / 52	1 : 0 / 50	1 : 1 / 50	1 : 0 / 50	1 : 1 / 50	1 : 1 / 59	1 : 0 / 50	1 : 2 / 50	1 : 0 / 50	1 : 0 / 50	1 : 0 / 50	1 : 0 / 50	1 : 1 / 50	1 : 0 / 50	1 : 0 / 50	1 : 1 / 88	1 : 0 / 50	1 : 2 / 50	1 : 0 / 50	1 : 0 / 50	1 : 1 / 50	1 : 0 / 50	1 : 0 / 50	1 : 0 / 50	1 : 0 / 50	1 : 1 / 50	1 : 1 / 50	1 : 1 / 50	1 : 1 / 50	1 : 2 / 88	1 : 1 / 54	1 : 0 / 50	1 : 3 / 50	1 : 3 / 90	1 : 1 / 86	1 : 0 / 54	1 : 1 / 141
HL60-27 (72 genes)	1 : 2 / 72	1 : 4 / 72	1 : 1 / 72	1 : 0 / 72	1 : 1 / 72	1 : 3 / 72	1 : 1 / 72	1 : 0 / 72	1 : 0 / 72	1 : 1 / 72	1 : 1 / 72	1 : 2 / 72	1 : 0 / 72	1 : 2 / 72	1 : 0 / 72	1 : 1 / 72	1 : 1 / 72	1 : 0 / 72	1 : 0 / 72	1 : 2 / 72	1 : 0 / 72	1 : 1 / 88	1 : 0 / 72	1 : 1 / 72	1 : 2 / 72	1 : 2 / 72	1 : 0 / 72	1 : 1 / 72	1 : 0 / 72	1 : 0 / 72	1 : 0 / 72	1 : 2 / 72	1 : 1 / 72	6.9e-01 : 3 / 72	1 : 1 / 72	1 : 0 / 88	1 : 1 / 72	1 : 2 / 72	1 : 0 / 72	1 : 0 / 90	1 : 3 / 86	1 : 1 / 72	1 : 1 / 141
HL60-28 (108 genes)	1 : 2 / 108	1 : 1 / 108	1 : 1 / 108	1 : 0 / 108	1 : 1 / 108	1 : 0 / 108	1 : 2 / 108	1 : 0 / 108	1 : 0 / 108	1 : 0 / 108	1 : 1 / 108	1 : 0 / 108	1 : 1 / 108	1 : 1 / 108	1 : 0 / 108	1 : 1 / 108	1 : 1 / 108	1 : 2 / 108	1 : 1 / 108	1 : 1 / 108	1 : 1 / 108	1 : 4 / 108	1 : 0 / 108	1 : 0 / 108	1 : 0 / 108	1 : 1 / 108	1 : 3 / 108	1 : 2 / 108	1 : 0 / 108	1 : 0 / 108	1 : 0 / 108	1 : 1 / 108	1 : 1 / 108	1 : 1 / 108	1 : 0 / 108	1 : 3 / 108	1 : 3 / 108	1 : 1 / 108	1 : 3 / 108	1 : 4 / 108	1 : 3 / 108	1.2e-01 : 7 / 108	1 : 6 / 141
HL60-29 (103 genes)	1 : 2 / 103	1 : 1 / 103	1 : 2 / 103	1 : 1 / 103	1 : 0 / 103	1 : 0 / 103	1 : 1 / 103	1 : 0 / 103	1.2e-01 : 6 / 103	1 : 0 / 103	1 : 1 / 103	1 : 3 / 103	1 : 1 / 103	1 : 0 / 103	1 : 2 / 103	1 : 0 / 103	1 : 0 / 103	1 : 1 / 103	1 : 0 / 103	1 : 2 / 103	1 : 0 / 103	1 : 0 / 103	1 : 2 / 103	2.7e-02 : 7 / 103	1 : 1 / 103	1 : 0 / 103	1 : 0 / 103	1 : 2 / 103	1 : 0 / 103	1 : 0 / 103	1 : 1 / 103	1 : 0 / 103	1 : 0 / 103	1 : 0 / 103	1 : 0 / 103	1 : 1 / 103	1 : 1 / 103	1 : 2 / 103	2.4e-01 : 6 / 103	1 : 3 / 103	1 : 6 / 103	1 : 0 / 103	1 : 4 / 141
