# Supplementary material for: Characterization of drug-induced transcriptional modules: towards drug repositioning and functional understanding
Source: Mol Syst Biol. 2013 Apr 30;9:662. doi: 10.1038/msb.2013.20 (PMC3658274; doi:10.1038/msb.2013.20)
Supplement: Supplementary Data set 1 — Characterization of gene and drug members of drug-induced modules [file msb201320-s3.zip]

Archive with 378 entries (357 files):
- Supplementary_Dataset_1/
- Supplementary_Dataset_1/.DS_Store
- __MACOSX/
- __MACOSX/Supplementary_Dataset_1/
- __MACOSX/Supplementary_Dataset_1/._.DS_Store
- Supplementary_Dataset_1/CODIM/
- Supplementary_Dataset_1/CODIM/.DS_Store
- __MACOSX/Supplementary_Dataset_1/CODIM/
- __MACOSX/Supplementary_Dataset_1/CODIM/._.DS_Store
- Supplementary_Dataset_1/CODIM/drugs/
- Supplementary_Dataset_1/CODIM/drugs/CODIM1.txt
- Supplementary_Dataset_1/CODIM/drugs/CODIM10.txt
- Supplementary_Dataset_1/CODIM/drugs/CODIM11.txt
- Supplementary_Dataset_1/CODIM/drugs/CODIM12.txt
- Supplementary_Dataset_1/CODIM/drugs/CODIM13.txt
- Supplementary_Dataset_1/CODIM/drugs/CODIM14.txt
- Supplementary_Dataset_1/CODIM/drugs/CODIM15.txt
- Supplementary_Dataset_1/CODIM/drugs/CODIM16.txt
- Supplementary_Dataset_1/CODIM/drugs/CODIM17.txt
- Supplementary_Dataset_1/CODIM/drugs/CODIM18.txt
- Supplementary_Dataset_1/CODIM/drugs/CODIM19.txt
- Supplementary_Dataset_1/CODIM/drugs/CODIM2.txt
- Supplementary_Dataset_1/CODIM/drugs/CODIM20.txt
- Supplementary_Dataset_1/CODIM/drugs/CODIM21.txt
- __MACOSX/Supplementary_Dataset_1/CODIM/drugs/
- __MACOSX/Supplementary_Dataset_1/CODIM/drugs/._CODIM21.txt
- Supplementary_Dataset_1/CODIM/drugs/CODIM22.txt
- Supplementary_Dataset_1/CODIM/drugs/CODIM23.txt
- Supplementary_Dataset_1/CODIM/drugs/CODIM3.txt
- Supplementary_Dataset_1/CODIM/drugs/CODIM4.txt
- Supplementary_Dataset_1/CODIM/drugs/CODIM5.txt
- Supplementary_Dataset_1/CODIM/drugs/CODIM6.txt
- Supplementary_Dataset_1/CODIM/drugs/CODIM7.txt
- Supplementary_Dataset_1/CODIM/drugs/CODIM8.txt
- Supplementary_Dataset_1/CODIM/drugs/CODIM9.txt
- Supplementary_Dataset_1/CODIM/genes/
- Supplementary_Dataset_1/CODIM/genes/CODIM1.txt
- Supplementary_Dataset_1/CODIM/genes/CODIM10.txt
- Supplementary_Dataset_1/CODIM/genes/CODIM11.txt
- Supplementary_Dataset_1/CODIM/genes/CODIM12.txt
- Supplementary_Dataset_1/CODIM/genes/CODIM13.txt
- Supplementary_Dataset_1/CODIM/genes/CODIM14.txt
- Supplementary_Dataset_1/CODIM/genes/CODIM15.txt
- Supplementary_Dataset_1/CODIM/genes/CODIM16.txt
- Supplementary_Dataset_1/CODIM/genes/CODIM17.txt
- Supplementary_Dataset_1/CODIM/genes/CODIM18.txt
- Supplementary_Dataset_1/CODIM/genes/CODIM19.txt
- Supplementary_Dataset_1/CODIM/genes/CODIM2.txt
- Supplementary_Dataset_1/CODIM/genes/CODIM20.txt
- Supplementary_Dataset_1/CODIM/genes/CODIM21.txt
- __MACOSX/Supplementary_Dataset_1/CODIM/genes/
- __MACOSX/Supplementary_Dataset_1/CODIM/genes/._CODIM21.txt
- Supplementary_Dataset_1/CODIM/genes/CODIM22.txt
- Supplementary_Dataset_1/CODIM/genes/CODIM23.txt
- Supplementary_Dataset_1/CODIM/genes/CODIM3.txt
- Supplementary_Dataset_1/CODIM/genes/CODIM4.txt
- Supplementary_Dataset_1/CODIM/genes/CODIM5.txt
- Supplementary_Dataset_1/CODIM/genes/CODIM6.txt
- Supplementary_Dataset_1/CODIM/genes/CODIM7.txt
- Supplementary_Dataset_1/CODIM/genes/CODIM8.txt
- Supplementary_Dataset_1/CODIM/genes/CODIM9.txt
- Supplementary_Dataset_1/CODIM/heatmaps/
- Supplementary_Dataset_1/CODIM/heatmaps/.DS_Store
- __MACOSX/Supplementary_Dataset_1/CODIM/heatmaps/
- __MACOSX/Supplementary_Dataset_1/CODIM/heatmaps/._.DS_Store
- Supplementary_Dataset_1/CODIM/heatmaps/CODI-module1.pdf
- __MACOSX/Supplementary_Dataset_1/CODIM/heatmaps/._CODI-module1.pdf
- Supplementary_Dataset_1/CODIM/heatmaps/CODI-module10.pdf
- __MACOSX/Supplementary_Dataset_1/CODIM/heatmaps/._CODI-module10.pdf
- Supplementary_Dataset_1/CODIM/heatmaps/CODI-module11.pdf
- __MACOSX/Supplementary_Dataset_1/CODIM/heatmaps/._CODI-module11.pdf
- Supplementary_Dataset_1/CODIM/heatmaps/CODI-module12.pdf
- __MACOSX/Supplementary_Dataset_1/CODIM/heatmaps/._CODI-module12.pdf
- Supplementary_Dataset_1/CODIM/heatmaps/CODI-module13.pdf
- __MACOSX/Supplementary_Dataset_1/CODIM/heatmaps/._CODI-module13.pdf
- Supplementary_Dataset_1/CODIM/heatmaps/CODI-module14.pdf
- __MACOSX/Supplementary_Dataset_1/CODIM/heatmaps/._CODI-module14.pdf
- Supplementary_Dataset_1/CODIM/heatmaps/CODI-module15.pdf
- __MACOSX/Supplementary_Dataset_1/CODIM/heatmaps/._CODI-module15.pdf
- Supplementary_Dataset_1/CODIM/heatmaps/CODI-module16.pdf
- __MACOSX/Supplementary_Dataset_1/CODIM/heatmaps/._CODI-module16.pdf
- Supplementary_Dataset_1/CODIM/heatmaps/CODI-module17.pdf
- __MACOSX/Supplementary_Dataset_1/CODIM/heatmaps/._CODI-module17.pdf
- Supplementary_Dataset_1/CODIM/heatmaps/CODI-module18.pdf
- __MACOSX/Supplementary_Dataset_1/CODIM/heatmaps/._CODI-module18.pdf
- Supplementary_Dataset_1/CODIM/heatmaps/CODI-module19.pdf
- __MACOSX/Supplementary_Dataset_1/CODIM/heatmaps/._CODI-module19.pdf
- Supplementary_Dataset_1/CODIM/heatmaps/CODI-module2.pdf
- __MACOSX/Supplementary_Dataset_1/CODIM/heatmaps/._CODI-module2.pdf
- Supplementary_Dataset_1/CODIM/heatmaps/CODI-module20.pdf
- __MACOSX/Supplementary_Dataset_1/CODIM/heatmaps/._CODI-module20.pdf
- Supplementary_Dataset_1/CODIM/heatmaps/CODI-module21.pdf
- __MACOSX/Supplementary_Dataset_1/CODIM/heatmaps/._CODI-module21.pdf
- Supplementary_Dataset_1/CODIM/heatmaps/CODI-module22.pdf
- __MACOSX/Supplementary_Dataset_1/CODIM/heatmaps/._CODI-module22.pdf
- Supplementary_Dataset_1/CODIM/heatmaps/CODI-module23.pdf
- __MACOSX/Supplementary_Dataset_1/CODIM/heatmaps/._CODI-module23.pdf
- Supplementary_Dataset_1/CODIM/heatmaps/CODI-module3.pdf
- __MACOSX/Supplementary_Dataset_1/CODIM/heatmaps/._CODI-module3.pdf
- Supplementary_Dataset_1/CODIM/heatmaps/CODI-module4.pdf
- __MACOSX/Supplementary_Dataset_1/CODIM/heatmaps/._CODI-module4.pdf
- Supplementary_Dataset_1/CODIM/heatmaps/CODI-module5.pdf
- __MACOSX/Supplementary_Dataset_1/CODIM/heatmaps/._CODI-module5.pdf
- Supplementary_Dataset_1/CODIM/heatmaps/CODI-module6.pdf
- __MACOSX/Supplementary_Dataset_1/CODIM/heatmaps/._CODI-module6.pdf
- Supplementary_Dataset_1/CODIM/heatmaps/CODI-module7.pdf
- __MACOSX/Supplementary_Dataset_1/CODIM/heatmaps/._CODI-module7.pdf
- Supplementary_Dataset_1/CODIM/heatmaps/CODI-module8.pdf
- __MACOSX/Supplementary_Dataset_1/CODIM/heatmaps/._CODI-module8.pdf
- Supplementary_Dataset_1/CODIM/heatmaps/CODI-module9.pdf
- __MACOSX/Supplementary_Dataset_1/CODIM/heatmaps/._CODI-module9.pdf
- Supplementary_Dataset_1/Human-cell-line-modules/
- Supplementary_Dataset_1/Human-cell-line-modules/.DS_Store
- __MACOSX/Supplementary_Dataset_1/Human-cell-line-modules/
- __MACOSX/Supplementary_Dataset_1/Human-cell-line-modules/._.DS_Store
- Supplementary_Dataset_1/Human-cell-line-modules/drugs/
- Supplementary_Dataset_1/Human-cell-line-modules/drugs/HL60-1.txt
- Supplementary_Dataset_1/Human-cell-line-modules/drugs/HL60-10.txt
- Supplementary_Dataset_1/Human-cell-line-modules/drugs/HL60-11.txt
- Supplementary_Dataset_1/Human-cell-line-modules/drugs/HL60-12.txt
- Supplementary_Dataset_1/Human-cell-line-modules/drugs/HL60-13.txt
- Supplementary_Dataset_1/Human-cell-line-modules/drugs/HL60-14.txt
- Supplementary_Dataset_1/Human-cell-line-modules/drugs/HL60-15.txt
- Supplementary_Dataset_1/Human-cell-line-modules/drugs/HL60-16.txt
- Supplementary_Dataset_1/Human-cell-line-modules/drugs/HL60-17.txt
- Supplementary_Dataset_1/Human-cell-line-modules/drugs/HL60-18.txt
- Supplementary_Dataset_1/Human-cell-line-modules/drugs/HL60-19.txt
- Supplementary_Dataset_1/Human-cell-line-modules/drugs/HL60-2.txt
- Supplementary_Dataset_1/Human-cell-line-modules/drugs/HL60-20.txt
- Supplementary_Dataset_1/Human-cell-line-modules/drugs/HL60-21.txt
- Supplementary_Dataset_1/Human-cell-line-modules/drugs/HL60-22.txt
- Supplementary_Dataset_1/Human-cell-line-modules/drugs/HL60-23.txt
- Supplementary_Dataset_1/Human-cell-line-modules/drugs/HL60-24.txt
- Supplementary_Dataset_1/Human-cell-line-modules/drugs/HL60-25.txt
- Supplementary_Dataset_1/Human-cell-line-modules/drugs/HL60-26.txt
- Supplementary_Dataset_1/Human-cell-line-modules/drugs/HL60-27.txt
- Supplementary_Dataset_1/Human-cell-line-modules/drugs/HL60-28.txt
- Supplementary_Dataset_1/Human-cell-line-modules/drugs/HL60-29.txt
- Supplementary_Dataset_1/Human-cell-line-modules/drugs/HL60-3.txt
- Supplementary_Dataset_1/Human-cell-line-modules/drugs/HL60-4.txt
- Supplementary_Dataset_1/Human-cell-line-modules/drugs/HL60-5.txt
- Supplementary_Dataset_1/Human-cell-line-modules/drugs/HL60-6.txt
- Supplementary_Dataset_1/Human-cell-line-modules/drugs/HL60-7.txt
- Supplementary_Dataset_1/Human-cell-line-modules/drugs/HL60-8.txt
- Supplementary_Dataset_1/Human-cell-line-modules/drugs/HL60-9.txt
- Supplementary_Dataset_1/Human-cell-line-modules/drugs/MCF7-1.txt
- Supplementary_Dataset_1/Human-cell-line-modules/drugs/MCF7-10.txt
- Supplementary_Dataset_1/Human-cell-line-modules/drugs/MCF7-11.txt
- Supplementary_Dataset_1/Human-cell-line-modules/drugs/MCF7-12.txt
- Supplementary_Dataset_1/Human-cell-line-modules/drugs/MCF7-13.txt
- Supplementary_Dataset_1/Human-cell-line-modules/drugs/MCF7-14.txt
- Supplementary_Dataset_1/Human-cell-line-modules/drugs/MCF7-15.txt
- Supplementary_Dataset_1/Human-cell-line-modules/drugs/MCF7-16.txt
- Supplementary_Dataset_1/Human-cell-line-modules/drugs/MCF7-17.txt
- Supplementary_Dataset_1/Human-cell-line-modules/drugs/MCF7-18.txt
- Supplementary_Dataset_1/Human-cell-line-modules/drugs/MCF7-19.txt
- Supplementary_Dataset_1/Human-cell-line-modules/drugs/MCF7-2.txt
- Supplementary_Dataset_1/Human-cell-line-modules/drugs/MCF7-20.txt
- Supplementary_Dataset_1/Human-cell-line-modules/drugs/MCF7-21.txt
- Supplementary_Dataset_1/Human-cell-line-modules/drugs/MCF7-22.txt
- Supplementary_Dataset_1/Human-cell-line-modules/drugs/MCF7-23.txt
- Supplementary_Dataset_1/Human-cell-line-modules/drugs/MCF7-24.txt
- __MACOSX/Supplementary_Dataset_1/Human-cell-line-modules/drugs/
- __MACOSX/Supplementary_Dataset_1/Human-cell-line-modules/drugs/._MCF7-24.txt
- Supplementary_Dataset_1/Human-cell-line-modules/drugs/MCF7-25.txt
- Supplementary_Dataset_1/Human-cell-line-modules/drugs/MCF7-3.txt
- Supplementary_Dataset_1/Human-cell-line-modules/drugs/MCF7-4.txt
- Supplementary_Dataset_1/Human-cell-line-modules/drugs/MCF7-5.txt
- Supplementary_Dataset_1/Human-cell-line-modules/drugs/MCF7-6.txt
- Supplementary_Dataset_1/Human-cell-line-modules/drugs/MCF7-7.txt
- Supplementary_Dataset_1/Human-cell-line-modules/drugs/MCF7-8.txt
- Supplementary_Dataset_1/Human-cell-line-modules/drugs/MCF7-9.txt
- Supplementary_Dataset_1/Human-cell-line-modules/drugs/PC3-1.txt
- Supplementary_Dataset_1/Human-cell-line-modules/drugs/PC3-10.txt
- Supplementary_Dataset_1/Human-cell-line-modules/drugs/PC3-11.txt
- Supplementary_Dataset_1/Human-cell-line-modules/drugs/PC3-12.txt
- Supplementary_Dataset_1/Human-cell-line-modules/drugs/PC3-13.txt
- Supplementary_Dataset_1/Human-cell-line-modules/drugs/PC3-14.txt
- Supplementary_Dataset_1/Human-cell-line-modules/drugs/PC3-15.txt
- Supplementary_Dataset_1/Human-cell-line-modules/drugs/PC3-16.txt
- Supplementary_Dataset_1/Human-cell-line-modules/drugs/PC3-17.txt
- Supplementary_Dataset_1/Human-cell-line-modules/drugs/PC3-18.txt
- Supplementary_Dataset_1/Human-cell-line-modules/drugs/PC3-19.txt
- Supplementary_Dataset_1/Human-cell-line-modules/drugs/PC3-2.txt
- Supplementary_Dataset_1/Human-cell-line-modules/drugs/PC3-20.txt
- Supplementary_Dataset_1/Human-cell-line-modules/drugs/PC3-21.txt
- Supplementary_Dataset_1/Human-cell-line-modules/drugs/PC3-22.txt
- Supplementary_Dataset_1/Human-cell-line-modules/drugs/PC3-23.txt
- Supplementary_Dataset_1/Human-cell-line-modules/drugs/PC3-24.txt
- Supplementary_Dataset_1/Human-cell-line-modules/drugs/PC3-25.txt
- Supplementary_Dataset_1/Human-cell-line-modules/drugs/PC3-26.txt
- Supplementary_Dataset_1/Human-cell-line-modules/drugs/PC3-27.txt
- Supplementary_Dataset_1/Human-cell-line-modules/drugs/PC3-28.txt
- Supplementary_Dataset_1/Human-cell-line-modules/drugs/PC3-3.txt
- Supplementary_Dataset_1/Human-cell-line-modules/drugs/PC3-4.txt
- Supplementary_Dataset_1/Human-cell-line-modules/drugs/PC3-5.txt
- Supplementary_Dataset_1/Human-cell-line-modules/drugs/PC3-6.txt
- Supplementary_Dataset_1/Human-cell-line-modules/drugs/PC3-7.txt
- Supplementary_Dataset_1/Human-cell-line-modules/drugs/PC3-8.txt
- Supplementary_Dataset_1/Human-cell-line-modules/drugs/PC3-9.txt
- Supplementary_Dataset_1/Human-cell-line-modules/genes/
- Supplementary_Dataset_1/Human-cell-line-modules/genes/HL60-1.txt
- Supplementary_Dataset_1/Human-cell-line-modules/genes/HL60-10.txt
- Supplementary_Dataset_1/Human-cell-line-modules/genes/HL60-11.txt
- Supplementary_Dataset_1/Human-cell-line-modules/genes/HL60-12.txt
- Supplementary_Dataset_1/Human-cell-line-modules/genes/HL60-13.txt
- Supplementary_Dataset_1/Human-cell-line-modules/genes/HL60-14.txt
- Supplementary_Dataset_1/Human-cell-line-modules/genes/HL60-15.txt
- Supplementary_Dataset_1/Human-cell-line-modules/genes/HL60-16.txt
- Supplementary_Dataset_1/Human-cell-line-modules/genes/HL60-17.txt
- Supplementary_Dataset_1/Human-cell-line-modules/genes/HL60-18.txt
- Supplementary_Dataset_1/Human-cell-line-modules/genes/HL60-19.txt
- Supplementary_Dataset_1/Human-cell-line-modules/genes/HL60-2.txt
- Supplementary_Dataset_1/Human-cell-line-modules/genes/HL60-20.txt
- Supplementary_Dataset_1/Human-cell-line-modules/genes/HL60-21.txt
- Supplementary_Dataset_1/Human-cell-line-modules/genes/HL60-22.txt
- Supplementary_Dataset_1/Human-cell-line-modules/genes/HL60-23.txt
- Supplementary_Dataset_1/Human-cell-line-modules/genes/HL60-24.txt
- Supplementary_Dataset_1/Human-cell-line-modules/genes/HL60-25.txt
- Supplementary_Dataset_1/Human-cell-line-modules/genes/HL60-26.txt
- Supplementary_Dataset_1/Human-cell-line-modules/genes/HL60-27.txt
- Supplementary_Dataset_1/Human-cell-line-modules/genes/HL60-28.txt
- Supplementary_Dataset_1/Human-cell-line-modules/genes/HL60-29.txt
- Supplementary_Dataset_1/Human-cell-line-modules/genes/HL60-3.txt
- Supplementary_Dataset_1/Human-cell-line-modules/genes/HL60-4.txt
- Supplementary_Dataset_1/Human-cell-line-modules/genes/HL60-5.txt
- Supplementary_Dataset_1/Human-cell-line-modules/genes/HL60-6.txt
- Supplementary_Dataset_1/Human-cell-line-modules/genes/HL60-7.txt
- Supplementary_Dataset_1/Human-cell-line-modules/genes/HL60-8.txt
- Supplementary_Dataset_1/Human-cell-line-modules/genes/HL60-9.txt
- Supplementary_Dataset_1/Human-cell-line-modules/genes/MCF7-1.txt
- Supplementary_Dataset_1/Human-cell-line-modules/genes/MCF7-10.txt
- Supplementary_Dataset_1/Human-cell-line-modules/genes/MCF7-11.txt
- Supplementary_Dataset_1/Human-cell-line-modules/genes/MCF7-12.txt
- Supplementary_Dataset_1/Human-cell-line-modules/genes/MCF7-13.txt
- Supplementary_Dataset_1/Human-cell-line-modules/genes/MCF7-14.txt
- Supplementary_Dataset_1/Human-cell-line-modules/genes/MCF7-15.txt
- Supplementary_Dataset_1/Human-cell-line-modules/genes/MCF7-16.txt
- Supplementary_Dataset_1/Human-cell-line-modules/genes/MCF7-17.txt
- Supplementary_Dataset_1/Human-cell-line-modules/genes/MCF7-18.txt
- Supplementary_Dataset_1/Human-cell-line-modules/genes/MCF7-19.txt
- Supplementary_Dataset_1/Human-cell-line-modules/genes/MCF7-2.txt
- Supplementary_Dataset_1/Human-cell-line-modules/genes/MCF7-20.txt
- Supplementary_Dataset_1/Human-cell-line-modules/genes/MCF7-21.txt
- Supplementary_Dataset_1/Human-cell-line-modules/genes/MCF7-22.txt
- Supplementary_Dataset_1/Human-cell-line-modules/genes/MCF7-23.txt
- Supplementary_Dataset_1/Human-cell-line-modules/genes/MCF7-24.txt
- __MACOSX/Supplementary_Dataset_1/Human-cell-line-modules/genes/
- __MACOSX/Supplementary_Dataset_1/Human-cell-line-modules/genes/._MCF7-24.txt
- Supplementary_Dataset_1/Human-cell-line-modules/genes/MCF7-25.txt
- Supplementary_Dataset_1/Human-cell-line-modules/genes/MCF7-3.txt
- Supplementary_Dataset_1/Human-cell-line-modules/genes/MCF7-4.txt
- Supplementary_Dataset_1/Human-cell-line-modules/genes/MCF7-5.txt
- Supplementary_Dataset_1/Human-cell-line-modules/genes/MCF7-6.txt
- Supplementary_Dataset_1/Human-cell-line-modules/genes/MCF7-7.txt
- Supplementary_Dataset_1/Human-cell-line-modules/genes/MCF7-8.txt
- Supplementary_Dataset_1/Human-cell-line-modules/genes/MCF7-9.txt
- Supplementary_Dataset_1/Human-cell-line-modules/genes/PC3-1.txt
- Supplementary_Dataset_1/Human-cell-line-modules/genes/PC3-10.txt
- Supplementary_Dataset_1/Human-cell-line-modules/genes/PC3-11.txt
- Supplementary_Dataset_1/Human-cell-line-modules/genes/PC3-12.txt
- Supplementary_Dataset_1/Human-cell-line-modules/genes/PC3-13.txt
- Supplementary_Dataset_1/Human-cell-line-modules/genes/PC3-14.txt
- Supplementary_Dataset_1/Human-cell-line-modules/genes/PC3-15.txt
- Supplementary_Dataset_1/Human-cell-line-modules/genes/PC3-16.txt
- Supplementary_Dataset_1/Human-cell-line-modules/genes/PC3-17.txt
- Supplementary_Dataset_1/Human-cell-line-modules/genes/PC3-18.txt
- Supplementary_Dataset_1/Human-cell-line-modules/genes/PC3-19.txt
- Supplementary_Dataset_1/Human-cell-line-modules/genes/PC3-2.txt
- Supplementary_Dataset_1/Human-cell-line-modules/genes/PC3-20.txt
- Supplementary_Dataset_1/Human-cell-line-modules/genes/PC3-21.txt
- Supplementary_Dataset_1/Human-cell-line-modules/genes/PC3-22.txt
- Supplementary_Dataset_1/Human-cell-line-modules/genes/PC3-23.txt
- Supplementary_Dataset_1/Human-cell-line-modules/genes/PC3-24.txt
- Supplementary_Dataset_1/Human-cell-line-modules/genes/PC3-25.txt
- Supplementary_Dataset_1/Human-cell-line-modules/genes/PC3-26.txt
- Supplementary_Dataset_1/Human-cell-line-modules/genes/PC3-27.txt
- Supplementary_Dataset_1/Human-cell-line-modules/genes/PC3-28.txt
- Supplementary_Dataset_1/Human-cell-line-modules/genes/PC3-3.txt
- Supplementary_Dataset_1/Human-cell-line-modules/genes/PC3-4.txt
- Supplementary_Dataset_1/Human-cell-line-modules/genes/PC3-5.txt
- Supplementary_Dataset_1/Human-cell-line-modules/genes/PC3-6.txt
- Supplementary_Dataset_1/Human-cell-line-modules/genes/PC3-7.txt
- Supplementary_Dataset_1/Human-cell-line-modules/genes/PC3-8.txt
- Supplementary_Dataset_1/Human-cell-line-modules/genes/PC3-9.txt
- Supplementary_Dataset_1/Rat-liver-modules/
- Supplementary_Dataset_1/Rat-liver-modules/.DS_Store
- __MACOSX/Supplementary_Dataset_1/Rat-liver-modules/
- __MACOSX/Supplementary_Dataset_1/Rat-liver-modules/._.DS_Store
- Supplementary_Dataset_1/Rat-liver-modules/drugs/
- Supplementary_Dataset_1/Rat-liver-modules/drugs/RatLiver-1.txt
- Supplementary_Dataset_1/Rat-liver-modules/drugs/RatLiver-10.txt
- Supplementary_Dataset_1/Rat-liver-modules/drugs/RatLiver-11.txt
- Supplementary_Dataset_1/Rat-liver-modules/drugs/RatLiver-12.txt
- Supplementary_Dataset_1/Rat-liver-modules/drugs/RatLiver-13.txt
- Supplementary_Dataset_1/Rat-liver-modules/drugs/RatLiver-14.txt
- Supplementary_Dataset_1/Rat-liver-modules/drugs/RatLiver-15.txt
- Supplementary_Dataset_1/Rat-liver-modules/drugs/RatLiver-16.txt
- Supplementary_Dataset_1/Rat-liver-modules/drugs/RatLiver-17.txt
- Supplementary_Dataset_1/Rat-liver-modules/drugs/RatLiver-18.txt
[truncated: 78 more entries]
