# Supplementary material for: Characterization of drug-induced transcriptional modules: towards drug repositioning and functional understanding
Source: Mol Syst Biol. 2013 Apr 30;9:662. doi: 10.1038/msb.2013.20 (PMC3658274; doi:10.1038/msb.2013.20)
Supplement: Supplementary Data set 1 — Characterization of gene and drug members of drug-induced modules [file msb201320-s3.zip › Supplementary_Dataset_1/CODIM/drugs/CODIM1.txt]

(+)-chelidonine
seneciphylline
nifuroxazide
trimethylcolchicinic acid
vidarabine
pyrvinium
betulinic acid
cefotiam
thioguanosine
ciclopirox
cinchonine
clioquinol
dequalinium chloride
diethylstilbestrol
vinburnine
ethaverine
ethoxyquin
etoposide
gossypol
hycanthone
mephentermine
rimexolone
8-azaguanine
methotrexate
methylbenzethonium chloride
paclitaxel
primaquine
progesterone
15-delta prostaglandin J2
pyrimethamine
sirolimus
sulconazole
thioridazine
ticarcillin
triamterene
trifluoperazine
zalcitabine
zidovudine
trifluridine
atovaquone
monobenzone
