# Supplementary material for: Characterization of drug-induced transcriptional modules: towards drug repositioning and functional understanding
Source: Mol Syst Biol. 2013 Apr 30;9:662. doi: 10.1038/msb.2013.20 (PMC3658274; doi:10.1038/msb.2013.20)
Supplement: Supplementary Data set 1 — Characterization of gene and drug members of drug-induced modules [file msb201320-s3.zip › Supplementary_Dataset_1/CODIM/drugs/CODIM10.txt]

mevalolactone
fulvestrant
thiamazole
amiloride
butyl hydroxybenzoate
SR-95639A
piperacetazine
aconitine
alfuzosin
metanephrine
amoxapine
apomorphine
bumetanide
carbenoxolone
cefepime
cefoperazone
cyclic adenosine monophosphate
cinchonine
ciprofloxacin
cyclopentolate
dehydrocholic acid
doxylamine
felodipine
flucloxacillin
fluvastatin
velnacrine
isocarboxazid
josamycin
ketoprofen
guanadrel
lorglumide
lovastatin
cotinine
methylergometrine
minaprine
minoxidil
naloxone
beta-escin
oxetacaine
oxymetazoline
perphenazine
pipemidic acid
ramipril
spironolactone
harman
sulfadimethoxine
sulfaguanidine
sulfadimidine
Chicago Sky Blue 6B
triflupromazine
brinzolamide
eucatropine
glycocholic acid
prasterone
levodopa
