# Supplementary material for: Characterization of drug-induced transcriptional modules: towards drug repositioning and functional understanding
Source: Mol Syst Biol. 2013 Apr 30;9:662. doi: 10.1038/msb.2013.20 (PMC3658274; doi:10.1038/msb.2013.20)
Supplement: Supplementary Data set 1 — Characterization of gene and drug members of drug-induced modules [file msb201320-s3.zip › Supplementary_Dataset_1/CODIM/drugs/CODIM11.txt]

pyrazinamide
acetylsalicylsalicylic acid
(+/-)-catechin
zuclopenthixol
nifuroxazide
ambroxol
(-)-atenolol
mebhydrolin
estropipate
carcinine
chloroquine
cyclobenzaprine
diflunisal
dihydroergotamine
nifurtimox
dydrogesterone
ethisterone
ethotoin
flecainide
flunisolide
folic acid
gabapentin
glycopyrronium bromide
halcinonide
heptaminol
hyoscyamine
isocarboxazid
isoniazid
tocainide
lovastatin
Trolox C
metoclopramide
midodrine
N-acetylmuramic acid
naftopidil
nefopam
netilmicin
nifenazone
norethisterone
ofloxacin
oxamniquine
oxolinic acid
paromomycin
Prestwick-857
pipemidic acid
propantheline bromide
pyrantel
sisomicin
solasodine
sotalol
colistin
sulfamethoxypyridazine
sulfapyridine
suprofen
tetroquinone
Prestwick-967
urapidil
xylazine
xylometazoline
pentetrazol
demecarium bromide
6-benzylaminopurine
picotamide
pempidine
yohimbic acid
hydroxyachillin
