# Supplementary material for: Characterization of drug-induced transcriptional modules: towards drug repositioning and functional understanding
Source: Mol Syst Biol. 2013 Apr 30;9:662. doi: 10.1038/msb.2013.20 (PMC3658274; doi:10.1038/msb.2013.20)
Supplement: Supplementary Data set 1 — Characterization of gene and drug members of drug-induced modules [file msb201320-s3.zip › Supplementary_Dataset_1/CODIM/drugs/CODIM12.txt]

levopropoxyphene
(+)-chelidonine
diperodon
dizocilpine
isosorbide
dinoprost
pimozide
karakoline
allantoin
ampyrone
amiodarone
adenosine phosphate
benfotiamine
benzylpenicillin
bethanechol
bumetanide
cefalexin
chlorpromazine
colecalciferol
canavanine
iocetamic acid
gelsemine
clofazimine
clonidine
cloperastine
ornidazole
demeclocycline
thioperamide
diflunisal
diltiazem
metamizole sodium
nifurtimox
Prestwick-674
vinburnine
edrophonium chloride
etacrynic acid
ethambutol
ethisterone
etynodiol
felbinac
fenoprofen
flecainide
flumetasone
furosemide
gabapentin
gemfibrozil
glycopyrronium bromide
hexamethonium bromide
hydrastinine
Prestwick-920
hydrochlorothiazide
hydrocotarnine
iopromide
isocarboxazid
isradipine
vanoxerine
tocainide
letrozole
lisuride
lobeline
rimexolone
lovastatin
meclofenamic acid
mefexamide
meglumine
mephenesin
merbromin
metampicillin
meptazinol
metolazone
molsidomine
myosmine
Prestwick-1085
nefopam
orphenadrine
oxymetazoline
perhexiline
pheniramine
pipenzolate bromide
piroxicam
prednisone
prilocaine
primaquine
primidone
promazine
proxymetacaine
dexpropranolol
protriptyline
sirolimus
cefotetan
riluzole
rolipram
remoxipride
sisomicin
sulfamerazine
sulfafurazole
tenoxicam
stachydrine
trihexyphenidyl
trimethoprim
ursodeoxycholic acid
vigabatrin
zaprinast
aminophenazone
zoxazolamine
diphemanil metilsulfate
desoxycortone
dicoumarol
picotamide
thiocolchicoside
raubasine
calycanthine
3-acetylcoumarin
levodopa
dioxybenzone
melatonin
chlorogenic acid
lithocholic acid
