# Supplementary material for: Characterization of drug-induced transcriptional modules: towards drug repositioning and functional understanding
Source: Mol Syst Biol. 2013 Apr 30;9:662. doi: 10.1038/msb.2013.20 (PMC3658274; doi:10.1038/msb.2013.20)
Supplement: Supplementary Data set 1 — Characterization of gene and drug members of drug-induced modules [file msb201320-s3.zip › Supplementary_Dataset_1/CODIM/drugs/CODIM13.txt]

kawain
diloxanide
alexidine
betulinic acid
fluticasone
suloctidil
bisoprolol
carbinoxamine
chlorhexidine
ciclopirox
cimetidine
clioquinol
dextromethorphan
disulfiram
fludrocortisone
diprophylline
fluspirilene
hesperidin
hydrocotarnine
isoxsuprine
labetalol
mefloquine
mestranol
metoprolol
mifepristone
clorgiline
niflumic acid
noretynodrel
nortriptyline
oxybutynin
pargyline
perhexiline
selegiline
acacetin
thiethylperazine
trifluoperazine
skimmianine
oxedrine
thiocolchicoside
prasterone
prenylamine
