# Supplementary material for: Characterization of drug-induced transcriptional modules: towards drug repositioning and functional understanding
Source: Mol Syst Biol. 2013 Apr 30;9:662. doi: 10.1038/msb.2013.20 (PMC3658274; doi:10.1038/msb.2013.20)
Supplement: Supplementary Data set 1 — Characterization of gene and drug members of drug-induced modules [file msb201320-s3.zip › Supplementary_Dataset_1/CODIM/drugs/CODIM14.txt]

mometasone
thiostrepton
butyl hydroxybenzoate
deptropine
amitriptyline
ascorbic acid
bisacodyl
chloropyramine
chlorpromazine
pizotifen
clomipramine
cyclobenzaprine
ciclosporin
cyproheptadine
desipramine
dicycloverine
diethylstilbestrol
domperidone
vinburnine
equilin
estriol
profenamine
geldanamycin
hexestrol
homochlorcyclizine
imipramine
loxapine
metixene
mianserin
nisoxetine
estradiol
parthenolide
primaquine
promazine
promethazine
protriptyline
raloxifene
quercetin
acacetin
apigenin
luteolin
kaempferol
tetroquinone
thioridazine
alimemazine
trimipramine
triprolidine
saquinavir
quinisocaine
estrone
oxedrine
naringenin
