# Supplementary material for: Characterization of drug-induced transcriptional modules: towards drug repositioning and functional understanding
Source: Mol Syst Biol. 2013 Apr 30;9:662. doi: 10.1038/msb.2013.20 (PMC3658274; doi:10.1038/msb.2013.20)
Supplement: Supplementary Data set 1 — Characterization of gene and drug members of drug-induced modules [file msb201320-s3.zip › Supplementary_Dataset_1/CODIM/drugs/CODIM15.txt]

mometasone
nifuroxazide
azacyclonol
pimozide
deptropine
alexidine
amiodarone
astemizole
pyrvinium
abamectin
bepridil
suloctidil
thioguanosine
chlorpromazine
pizotifen
clioquinol
cyclobenzaprine
ciclosporin
dequalinium chloride
desipramine
econazole
gossypol
hexetidine
lasalocid
loperamide
maprotiline
meclozine
mefloquine
methylbenzethonium chloride
metixene
miconazole
niclosamide
butoconazole
perphenazine
naftifine
prochlorperazine
15-delta prostaglandin J2
tamoxifen
thiethylperazine
thioridazine
tonzonium bromide
ticlopidine
tribenoside
trimipramine
ivermectin
quinisocaine
prenylamine
norcyclobenzaprine
