# Supplementary material for: Characterization of drug-induced transcriptional modules: towards drug repositioning and functional understanding
Source: Mol Syst Biol. 2013 Apr 30;9:662. doi: 10.1038/msb.2013.20 (PMC3658274; doi:10.1038/msb.2013.20)
Supplement: Supplementary Data set 1 — Characterization of gene and drug members of drug-induced modules [file msb201320-s3.zip › Supplementary_Dataset_1/CODIM/drugs/CODIM16.txt]

benzamil
viomycin
amantadine
cefadroxil
ciclopirox
cloxacillin
diphenhydramine
finasteride
glimepiride
hydroflumethiazide
latamoxef
loperamide
lovastatin
LY-294002
lycorine
maprotiline
metitepine
methylbenzethonium chloride
metixene
naftidrofuryl
perhexiline
phenazopyridine
sirolimus
syrosingopine
thiethylperazine
trimipramine
triprolidine
troglitazone
lactobionic acid
rosiglitazone
norcyclobenzaprine
