# Supplementary material for: Characterization of drug-induced transcriptional modules: towards drug repositioning and functional understanding
Source: Mol Syst Biol. 2013 Apr 30;9:662. doi: 10.1038/msb.2013.20 (PMC3658274; doi:10.1038/msb.2013.20)
Supplement: Supplementary Data set 1 — Characterization of gene and drug members of drug-induced modules [file msb201320-s3.zip › Supplementary_Dataset_1/CODIM/drugs/CODIM18.txt]

levopropoxyphene
isocorydine
(+)-chelidonine
salsolidin
Prestwick-860
dimenhydrinate
ricinine
hexylcaine
pseudopelletierine
(-)-MK-801
tubocurarine chloride
zuclopenthixol
naproxen
hydrastine hydrochloride
benzathine benzylpenicillin
dinoprost
L-methionine sulfoximine
tyloxapol
benperidol
betonicine
napelline
Prestwick-1084
karakoline
etamsylate
N6-methyladenosine
trimethylcolchicinic acid
palmatine
megestrol
amphotericin B
acetazolamide
acetohexamide
adiphenine
salbutamol
metanephrine
amantadine
ambroxol
ampyrone
amitriptyline
amprolium
arcaine
arecoline
mebhydrolin
etiocholanolone
beclometasone
benfluorex
berberine
ascorbic acid
bethanechol
biperiden
bufexamac
bumetanide
azapropazone
cefalotin
cefepime
cefotiam
ceftazidime
tiletamine
cefalexin
cefixime
chlormezanone
chloroquine
chlorphenamine
chlortalidone
chlorzoxazone
cinchonine
canavanine
ethionamide
cinnarizine
ciprofibrate
clemizole
clomifene
clonidine
cloperastine
cyclopentolate
ciclosporin
dantrolene
dapsone
dehydrocholic acid
chloramphenicol
dequalinium chloride
dexamethasone
cinchocaine
dihydroergocristine
dihydroergotamine
dimethadione
diphenhydramine
diphenylpyraline
dipyridamole
fludrocortisone
doxepin
doxylamine
droperidol
Prestwick-674
dydrogesterone
diprophylline
enalapril
epirizole
estriol
etanidazole
ethisterone
ethosuximide
etynodiol
etodolac
famprofazone
felbinac
fenbufen
fenoterol
fenspiride
pivampicillin
fipexide
flucytosine
flunisolide
furaltadone
furazolidone
furosemide
fursultiamine
fusaric acid
nystatin
gliclazide
glibenclamide
guanabenz
etofenamate
hecogenin
heptaminol
hexetidine
hydralazine
hydrastinine
hydroflumethiazide
lidocaine
indapamide
indoprofen
iohexol
iopanoic acid
iopromide
ipratropium bromide
oxantel
isoniazid
isopropamide iodide
isoxicam
Prestwick-664
khellin
kinetin
guanadrel
lansoprazole
lasalocid
letrozole
lobeline
lomefloxacin
rimexolone
lorglumide
lovastatin
loxapine
sparteine
mafenide
cycloserine
mefexamide
mepenzolate bromide
Trolox C
meprylcaine
merbromin
8-azaguanine
orciprenaline
methanthelinium bromide
methotrexate
methyldopa
meticrane
torasemide
zimeldine
molsidomine
monocrotaline
morantel
N-acetylmuramic acid
nabumetone
Prestwick-692
nadolol
naloxone
myosmine
naltrexone
bupropion
nefopam
neomycin
neostigmine bromide
netilmicin
nifenazone
nilutamide
nimesulide
nimodipine
nisoxetine
norfloxacin
noscapine
beta-escin
octopamine
omeprazole
ondansetron
oxetacaine
oxytetracycline
dexpanthenol
pargyline
pentoxifylline
pergolide
phenacetin
phenazopyridine
pheneticillin
naftifine
phenylpropanolamine
moxonidine
picrotoxinin
pilocarpine
pinacidil
pipenzolate bromide
piribedil
podophyllotoxin
prednisolone
prilocaine
propidium iodide
S-propranolol
dexpropranolol
proxyphylline
pyrantel
pyrithyldione
quipazine
ramifenazone
ramipril
sirolimus
cefotetan
ribostamycin
riluzole
remoxipride
spiramycin
colistin
succinylsulfathiazole
sulfadimethoxine
sulfametoxydiazine
sulfamethoxypyridazine
sulfanilamide
sulfaphenazole
sulfapyridine
sulfathiazole
sulfinpyrazone
tetroquinone
ticlopidine
bambuterol
tobramycin
stachydrine
trimethobenzamide
trioxysalen
triprolidine
vancomycin
vigabatrin
vincamine
zardaverine
phentolamine
tiratricol
pentolonium
lynestrenol
pentetrazol
aminophenazone
meropenem
niridazole
N-acetyl-L-aspartic acid
tomatidine
sulfachlorpyridazine
cyclizine
6-azathymine
apramycin
thiocolchicoside
yohimbic acid
calycanthine
atovaquone
chlorphenesin
benzonatate
kanamycin
tropine
levothyroxine sodium
nafcillin
acenocoumarol
gliquidone
delsoline
naringenin
etamivan
aminophylline
chlorogenic acid
isoflupredone
calcium pantothenate
hydroxyachillin
