# Supplementary material for: Characterization of drug-induced transcriptional modules: towards drug repositioning and functional understanding
Source: Mol Syst Biol. 2013 Apr 30;9:662. doi: 10.1038/msb.2013.20 (PMC3658274; doi:10.1038/msb.2013.20)
Supplement: Supplementary Data set 1 — Characterization of gene and drug members of drug-induced modules [file msb201320-s3.zip › Supplementary_Dataset_1/CODIM/drugs/CODIM19.txt]

ginkgolide A
dizocilpine
mebhydrolin
androsterone
molindone
bumetanide
azapropazone
canavanine
cyclopenthiazide
diflunisal
ethotoin
nystatin
hydrastinine
lidocaine
mephentermine
adipiodone
isoxsuprine
meptazinol
minoxidil
probenecid
procyclidine
promethazine
colistin
sulpiride
simvastatin
atovaquone
levodopa
