# Supplementary material for: Characterization of drug-induced transcriptional modules: towards drug repositioning and functional understanding
Source: Mol Syst Biol. 2013 Apr 30;9:662. doi: 10.1038/msb.2013.20 (PMC3658274; doi:10.1038/msb.2013.20)
Supplement: Supplementary Data set 1 — Characterization of gene and drug members of drug-induced modules [file msb201320-s3.zip › Supplementary_Dataset_1/CODIM/drugs/CODIM2.txt]

pregnenolone
mometasone
nifuroxazide
thiostrepton
pimozide
karakoline
trimethylcolchicinic acid
piperacetazine
amodiaquine
amoxapine
astemizole
etiocholanolone
suloctidil
chlorpromazine
chlorprothixene
ciclopirox
ciclosporin
dequalinium chloride
desipramine
dydrogesterone
econazole
ethaverine
famprofazone
fluoxetine
fluspirilene
geldanamycin
glafenine
hecogenin
homochlorcyclizine
hydrocotarnine
ketoconazole
loperamide
maprotiline
mestranol
metergoline
metitepine
methylbenzethonium chloride
metixene
nabumetone
nitrendipine
nortriptyline
oxetacaine
papaverine
perhexiline
perphenazine
prochlorperazine
procyclidine
promazine
propafenone
protriptyline
puromycin
raloxifene
terconazole
tetrandrine
thiethylperazine
thioridazine
tracazolate
trimipramine
saquinavir
atovaquone
emetine
thioproperazine
norcyclobenzaprine
