# Supplementary material for: Characterization of drug-induced transcriptional modules: towards drug repositioning and functional understanding
Source: Mol Syst Biol. 2013 Apr 30;9:662. doi: 10.1038/msb.2013.20 (PMC3658274; doi:10.1038/msb.2013.20)
Supplement: Supplementary Data set 1 — Characterization of gene and drug members of drug-induced modules [file msb201320-s3.zip › Supplementary_Dataset_1/CODIM/drugs/CODIM20.txt]

florfenicol
isosorbide
karakoline
tacrine
biotin
colecalciferol
ciprofloxacin
debrisoquine
diclofenamide
dicloxacillin
dicycloverine
flecainide
flucytosine
velnacrine
metixene
nefopam
phenylpropanolamine
urapidil
