# Supplementary material for: Characterization of drug-induced transcriptional modules: towards drug repositioning and functional understanding
Source: Mol Syst Biol. 2013 Apr 30;9:662. doi: 10.1038/msb.2013.20 (PMC3658274; doi:10.1038/msb.2013.20)
Supplement: Supplementary Data set 1 — Characterization of gene and drug members of drug-induced modules [file msb201320-s3.zip › Supplementary_Dataset_1/CODIM/drugs/CODIM21.txt]

riboflavin
megestrol
SR-95639A
acebutolol
N-acetyl-L-leucine
arcaine
bemegride
benzbromarone
bumetanide
dimethadione
gabexate
guanfacine
iopamidol
josamycin
ketoprofen
oxybutynin
moxonidine
pipenzolate bromide
S-propranolol
serotonin
luteolin
tinidazole
brinzolamide
tropine
