# Supplementary material for: Characterization of drug-induced transcriptional modules: towards drug repositioning and functional understanding
Source: Mol Syst Biol. 2013 Apr 30;9:662. doi: 10.1038/msb.2013.20 (PMC3658274; doi:10.1038/msb.2013.20)
Supplement: Supplementary Data set 1 — Characterization of gene and drug members of drug-induced modules [file msb201320-s3.zip › Supplementary_Dataset_1/CODIM/drugs/CODIM23.txt]

diloxanide
benzydamine
alprenolol
amitriptyline
harmaline
atractyloside
androsterone
Prestwick-689
benfotiamine
bretylium tosilate
carbamazepine
carisoprodol
colecalciferol
cyclic adenosine monophosphate
cyproterone
solanine
dropropizine
edrophonium chloride
ethisterone
ethotoin
flecainide
flufenamic acid
fursultiamine
gallamine triethiodide
hydrochlorothiazide
velnacrine
hydroxyzine
amrinone
iohexol
isocarboxazid
isopropamide iodide
ketoprofen
kinetin
lysergol
merbromin
metoclopramide
clorsulon
N-acetylmuramic acid
nadolol
naltrexone
naphazoline
nomifensine
Prestwick-857
pramocaine
primaquine
spiramycin
sulfaguanidine
sulfanilamide
tenoxicam
10-methoxyharmalan
stachydrine
triprolidine
phentolamine
pempidine
estrone
phenformin
heliotrine
etamivan
