# Supplementary material for: Characterization of drug-induced transcriptional modules: towards drug repositioning and functional understanding
Source: Mol Syst Biol. 2013 Apr 30;9:662. doi: 10.1038/msb.2013.20 (PMC3658274; doi:10.1038/msb.2013.20)
Supplement: Supplementary Data set 1 — Characterization of gene and drug members of drug-induced modules [file msb201320-s3.zip › Supplementary_Dataset_1/CODIM/drugs/CODIM3.txt]

mometasone
digoxigenin
azacyclonol
pimozide
helveticoside
anisomycin
astemizole
bepridil
suloctidil
bisacodyl
cephaeline
chlorprothixene
clioquinol
cicloheximide
dicycloverine
digoxin
econazole
felodipine
fluoxetine
fluspirilene
hexestrol
hexetidine
isoconazole
vanoxerine
Prestwick-664
lanatoside C
loperamide
LY-294002
lycorine
mefloquine
8-azaguanine
methylbenzethonium chloride
mianserin
miconazole
beta-escin
ouabain
oxybutynin
perhexiline
proadifen
propofol
strophanthidin
digitoxigenin
sulconazole
tamoxifen
thioridazine
tonzonium bromide
ticlopidine
trimipramine
quinisocaine
emetine
prenylamine
