# Supplementary material for: Characterization of drug-induced transcriptional modules: towards drug repositioning and functional understanding
Source: Mol Syst Biol. 2013 Apr 30;9:662. doi: 10.1038/msb.2013.20 (PMC3658274; doi:10.1038/msb.2013.20)
Supplement: Supplementary Data set 1 — Characterization of gene and drug members of drug-induced modules [file msb201320-s3.zip › Supplementary_Dataset_1/CODIM/drugs/CODIM4.txt]

(+)-chelidonine
amylocaine
mometasone
isosorbide
beclometasone
fluticasone
budesonide
carbachol
cyclic adenosine monophosphate
dexamethasone
betamethasone
fludrocortisone
etynodiol
diflorasone
flumetasone
flunisolide
fluorometholone
fludroxycortide
gabexate
moracizine
halcinonide
haloperidol
hemicholinium
letrozole
rimexolone
metergoline
methylprednisolone
naloxone
repaglinide
alclometasone
phenylpropanolamine
piretanide
practolol
prednisolone
ribavirin
rolipram
terbutaline
simvastatin
tracazolate
triamcinolone
corticosterone
isoflupredone
lithocholic acid
