# Supplementary material for: Characterization of drug-induced transcriptional modules: towards drug repositioning and functional understanding
Source: Mol Syst Biol. 2013 Apr 30;9:662. doi: 10.1038/msb.2013.20 (PMC3658274; doi:10.1038/msb.2013.20)
Supplement: Supplementary Data set 1 — Characterization of gene and drug members of drug-induced modules [file msb201320-s3.zip › Supplementary_Dataset_1/CODIM/drugs/CODIM5.txt]

(+)-chelidonine
mometasone
oxolamine
nifuroxazide
tanespimycin
thiostrepton
securinine
scoulerine
disulfiram
Prestwick-674
ebselen
etacrynic acid
geldanamycin
LY-294002
mefloquine
oxyphenbutazone
parthenolide
15-delta prostaglandin J2
puromycin
monorden
myricetin
Prestwick-642
alvespimycin
