# Supplementary material for: Characterization of drug-induced transcriptional modules: towards drug repositioning and functional understanding
Source: Mol Syst Biol. 2013 Apr 30;9:662. doi: 10.1038/msb.2013.20 (PMC3658274; doi:10.1038/msb.2013.20)
Supplement: Supplementary Data set 1 — Characterization of gene and drug members of drug-induced modules [file msb201320-s3.zip › Supplementary_Dataset_1/CODIM/drugs/CODIM8.txt]

oxolamine
viomycin
palmatine
paracetamol
cefoxitin
tiletamine
cinchonine
ciprofibrate
clidinium bromide
clomipramine
clonidine
epitiostanol
ethisterone
ethotoin
famprofazone
fenoprofen
fludroxycortide
iopromide
latamoxef
methazolamide
norfloxacin
octopamine
phthalylsulfathiazole
pyrithyldione
raloxifene
ramifenazone
sulfamethoxypyridazine
sulfamonomethoxine
tobramycin
phentolamine
N-acetyl-L-aspartic acid
propylthiouracil
