# Supplementary material for: Characterization of drug-induced transcriptional modules: towards drug repositioning and functional understanding
Source: Mol Syst Biol. 2013 Apr 30;9:662. doi: 10.1038/msb.2013.20 (PMC3658274; doi:10.1038/msb.2013.20)
Supplement: Supplementary Data set 1 — Characterization of gene and drug members of drug-induced modules [file msb201320-s3.zip › Supplementary_Dataset_1/CODIM/drugs/CODIM9.txt]

pyrazinamide
hexylcaine
isosorbide
L-methionine sulfoximine
eldeline
flupentixol
etifenin
etofylline
adiphenine
amantadine
benfotiamine
budesonide
captopril
carbenoxolone
cefaclor
cefepime
chlortalidone
demeclocycline
metamizole sodium
fenoprofen
flecainide
flumetasone
flutamide
fluvoxamine
atropine oxide
flunixin
tetramisole
levobunolol
meclofenoxate
medrysone
methylprednisolone
mifepristone
levonorgestrel
ozagrel
phenacetin
pramocaine
probenecid
promazine
pronetalol
pyrantel
mepyramine
selegiline
solasodine
sulfamethizole
sulfaphenazole
terconazole
tiaprofenic acid
tobramycin
tolazamide
tolazoline
methoxamine
propylthiouracil
pempidine
6-azathymine
3-hydroxy-DL-kynurenine
alpha-ergocryptine
