# Supplementary material for: Characterization of drug-induced transcriptional modules: towards drug repositioning and functional understanding
Source: Mol Syst Biol. 2013 Apr 30;9:662. doi: 10.1038/msb.2013.20 (PMC3658274; doi:10.1038/msb.2013.20)
Supplement: Supplementary Data set 1 — Characterization of gene and drug members of drug-induced modules [file msb201320-s3.zip › Supplementary_Dataset_1/CODIM/genes/CODIM1.txt]

200974_at	ACTA2	ENSP00000224784
201088_at	KPNA2	ENSP00000332455
201236_s_at	BTG2	ENSP00000290551
201291_s_at	TOP2A	ENSP00000411532
201464_x_at	JUN	ENSP00000360266
201663_s_at	SMC4	ENSP00000341382
201774_s_at	NCAPD2	ENSP00000325017
201795_at	LBR	ENSP00000272163
201853_s_at	CDC25B	ENSP00000245960
201896_s_at	PSRC1	ENSP00000358925
202094_at	BIRC5	ENSP00000301633
202149_at	NEDD9	ENSP00000368759
202227_s_at	BRD8	ENSP00000254900
202240_at	PLK1	ENSP00000300093
202284_s_at	CDKN1A	ENSP00000244741
202672_s_at	ATF3	ENSP00000344352
202705_at	CCNB2	ENSP00000288207
202779_s_at	UBE2S	ENSP00000264552
202859_x_at	IL8	ENSP00000306512
202870_s_at	CDC20	ENSP00000308450
202954_at	UBE2C	ENSP00000348838
203145_at	SPAG5	ENSP00000323300
203213_at	CDK1	ENSP00000306043
203409_at	DDB2	ENSP00000256996
203418_at	CCNA2	ENSP00000274026
203554_x_at	PTTG1	ENSP00000344936
203574_at	NFIL3	ENSP00000297689
203725_at	GADD45A	ENSP00000360025
203755_at	BUB1B	ENSP00000287598
203764_at	DLGAP5	ENSP00000247191
204092_s_at	AURKA	ENSP00000216911
204162_at	NDC80	ENSP00000261597
204170_s_at	CKS2	ENSP00000364976
204244_s_at	DBF4	ENSP00000265728
204285_s_at	PMAIP1	ENSP00000326119
204315_s_at	GTSE1	ENSP00000160874
204444_at	KIF11	ENSP00000260731
204492_at	ARHGAP11A	ENSP00000355090
204641_at	NEK2	ENSP00000355966
204649_at	TROAP	ENSP00000257909
204709_s_at	KIF23	ENSP00000260363
204748_at	PTGS2	ENSP00000356438
204780_s_at	FAS	ENSP00000347979
204817_at	ESPL1	ENSP00000257934
204822_at	TTK	ENSP00000230510
204826_at	CCNF	ENSP00000380256
204855_at	SERPINB5	ENSP00000372221
204962_s_at	CENPA	ENSP00000336868
204977_at	DDX10	ENSP00000314348
205046_at	CENPE	ENSP00000265148
205114_s_at	CCL3	ENSP00000225245
205167_s_at	CDC25C	ENSP00000321656
205220_at	GPR109B	ENSP00000375066
205235_s_at	KIF20B	ENSP00000260753
205240_at	GPSM2	ENSP00000264126
205266_at	LIF	ENSP00000249075
205281_s_at	PIGA	ENSP00000369820
205436_s_at	H2AFX	ENSP00000364310
205967_at	HIST1H4C	ENSP00000367034
206364_at	KIF14	ENSP00000356319
207165_at	HMMR	ENSP00000377492
207813_s_at	FDXR	ENSP00000293195
207828_s_at	CENPF	ENSP00000355922
208808_s_at	HMGB2	ENSP00000296503
208886_at	H1F0	ENSP00000344504
209122_at	PLIN2	ENSP00000276914
209408_at	KIF2C	ENSP00000361298
209457_at	DUSP5	ENSP00000358596
209464_at	AURKB	ENSP00000313950
209610_s_at	SLC1A4	ENSP00000234256
209642_at	BUB1	ENSP00000302530
209714_s_at	CDKN3	ENSP00000335357
209795_at	CD69	ENSP00000228434
210052_s_at	TPX2	ENSP00000300403
210609_s_at	TP53I3	ENSP00000238721
211935_at	ARL6IP1	ENSP00000306788
212020_s_at	MKI67	ENSP00000357643
212738_at	ARHGAP19	ENSP00000351333
212832_s_at	CKAP5	ENSP00000346566
212949_at	NCAPH	ENSP00000240423
214710_s_at	CCNB1	ENSP00000256442
217373_x_at	MDM2	ENSP00000417281
217996_at	PHLDA1	ENSP00000266671
218009_s_at	PRC1	ENSP00000377793
218039_at	NUSAP1	ENSP00000260359
218252_at	CKAP2	ENSP00000367276
218308_at	TACC3	ENSP00000326550
218346_s_at	SESN1	ENSP00000306734
218355_at	KIF4A	ENSP00000363524
218542_at	CEP55	ENSP00000360540
218662_s_at	NCAPG	ENSP00000251496
218726_at	HJURP	ENSP00000414109
218755_at	KIF20A	ENSP00000378356
219306_at	KIF15	ENSP00000324020
219392_x_at	PRR11	ENSP00000262293
219544_at	C13ORF34	ENSP00000375082
219787_s_at	ECT2	ENSP00000232458
219918_s_at	ASPM	ENSP00000356379
219936_s_at	GPR87	ENSP00000260843
220295_x_at	DEPDC1	ENSP00000412292
221258_s_at	KIF18A	ENSP00000263181
221436_s_at	CDCA3	ENSP00000229265
221520_s_at	CDCA8	ENSP00000316121
221586_s_at	E2F5	ENSP00000398124
221591_s_at	FAM64A	ENSP00000308470
221685_s_at	CCDC99	ENSP00000265295
222039_at	KIF18B	ENSP00000341466
222077_s_at	RACGAP1	ENSP00000309871
