# Supplementary material for: Characterization of drug-induced transcriptional modules: towards drug repositioning and functional understanding
Source: Mol Syst Biol. 2013 Apr 30;9:662. doi: 10.1038/msb.2013.20 (PMC3658274; doi:10.1038/msb.2013.20)
Supplement: Supplementary Data set 1 — Characterization of gene and drug members of drug-induced modules [file msb201320-s3.zip › Supplementary_Dataset_1/CODIM/genes/CODIM10.txt]

200043_at	ERH	ENSP00000216520
200612_s_at	AP2B1	ENSP00000314414
200727_s_at	ACTR2	ENSP00000367220
200787_s_at	PEA15	ENSP00000353660
201222_s_at	RAD23B	ENSP00000350708
201483_s_at	SUPT4H1	ENSP00000225504
201718_s_at	EPB41L2	ENSP00000338481
201765_s_at	HEXA	ENSP00000268097
201793_x_at	SMG7	ENSP00000340766
202290_at	PDAP1	ENSP00000222968
202667_s_at	SLC39A7	ENSP00000391735
202840_at	TAF15	ENSP00000309558
202871_at	TRAF4	ENSP00000262395
203276_at	LMNB1	ENSP00000261366
203953_s_at	CLDN3	ENSP00000378577
204014_at	DUSP4	ENSP00000240100
204398_s_at	EML2	ENSP00000245925
204506_at	PPP3R1	ENSP00000234310
205195_at	AP1S1	ENSP00000336666
205724_at	PKP1	ENSP00000263946
205822_s_at	HMGCS1	ENSP00000322706
206016_at	CCDC22	ENSP00000365401
206103_at	RAC3	ENSP00000304283
206499_s_at	RCC1	ENSP00000362937
207391_s_at	PIP5K1A	ENSP00000357883
207598_x_at	XRCC2	ENSP00000352271
208478_s_at	BAX	ENSP00000293288
208677_s_at	BSG	ENSP00000333769
208727_s_at	CDC42	ENSP00000314458
209083_at	CORO1A	ENSP00000219150
209622_at	STK16	ENSP00000379964
209680_s_at	KIFC1	ENSP00000407885
210042_s_at	CTSZ	ENSP00000217131
212460_at	C14ORF147	ENSP00000298130
212901_s_at	CSTF2T	ENSP00000332444
213654_at	TAF5L	ENSP00000258281
214537_at	HIST1H1D	ENSP00000244534
215599_at	GUSBP3	ENSP00000370107
216438_s_at	TMSB4X	ENSP00000370007
216521_s_at	BRCC3	ENSP00000381998
217427_s_at	HIRA	ENSP00000263208
217778_at	SLC39A1	ENSP00000309710
218131_s_at	GATAD2A	ENSP00000351552
218154_at	GSDMD	ENSP00000262580
218228_s_at	TNKS2	ENSP00000360689
218389_s_at	APH1A	ENSP00000358105
219012_s_at	C11ORF30	ENSP00000334130
219141_s_at	AMBRA1	ENSP00000318313
221496_s_at	TOB2	ENSP00000331305
221499_s_at	STX16	ENSP00000360183
221664_s_at	F11R	ENSP00000289779
