# Supplementary material for: Characterization of drug-induced transcriptional modules: towards drug repositioning and functional understanding
Source: Mol Syst Biol. 2013 Apr 30;9:662. doi: 10.1038/msb.2013.20 (PMC3658274; doi:10.1038/msb.2013.20)
Supplement: Supplementary Data set 1 — Characterization of gene and drug members of drug-induced modules [file msb201320-s3.zip › Supplementary_Dataset_1/CODIM/genes/CODIM11.txt]

200001_at	CAPNS1	ENSP00000246533
200007_at	SRP14	ENSP00000267884
200021_at	CFL1	ENSP00000309629
200099_s_at	RPS3A	ENSP00000346050
200613_at	AP2M1	ENSP00000292807
200625_s_at	CAP1	ENSP00000361878
200630_x_at	SET	ENSP00000361777
200634_at	PFN1	ENSP00000225655
200646_s_at	NUCB1	ENSP00000263273
200677_at	PTTG1IP	ENSP00000328325
200707_at	PRKCSH	ENSP00000252455
200742_s_at	TPP1	ENSP00000299427
200750_s_at	RAN	ENSP00000396127
200780_x_at	GNAS	ENSP00000360141
200888_s_at	RPL23	ENSP00000377865
200903_s_at	AHCY	ENSP00000217426
200908_s_at	RPLP2	ENSP00000322419
200948_at	MLF2	ENSP00000203630
200964_at	UBA1	ENSP00000338413
200990_at	TRIM28	ENSP00000253024
201001_s_at	TMEM189	ENSP00000340305
201040_at	GNAI2	ENSP00000312999
201066_at	CYC1	ENSP00000317159
201115_at	POLD2	ENSP00000379148
201167_x_at	ARHGDIA	ENSP00000269321
201241_at	DDX1	ENSP00000233084
201251_at	PKM2	ENSP00000320171
201264_at	COPE	ENSP00000262812
201271_s_at	RALY	ENSP00000246194
201401_s_at	ADRBK1	ENSP00000312262
201469_s_at	SHC1	ENSP00000401303
201500_s_at	PPP1R11	ENSP00000412297
201533_at	CTNNB1	ENSP00000344456
201602_s_at	PPP1R12A	ENSP00000261207
201668_x_at	MARCKS	ENSP00000357624
201679_at	SRRT	ENSP00000314491
201798_s_at	MYOF	ENSP00000352208
201816_s_at	GBAS	ENSP00000313050
201864_at	GDI1	ENSP00000394071
201903_at	UQCRC1	ENSP00000203407
202028_s_at	RPL38	ENSP00000309830
202049_s_at	ZMYM4	ENSP00000322915
202145_at	LY6E	ENSP00000292494
202209_at	LSM3	ENSP00000302160
202220_at	KIAA0907	ENSP00000357304
202372_at	RAB3GAP2	ENSP00000351832
202454_s_at	ERBB3	ENSP00000267101
202575_at	CRABP2	ENSP00000357204
202685_s_at	AXL	ENSP00000301178
202767_at	ACP2	ENSP00000256997
202958_at	PTPN9	ENSP00000303554
203085_s_at	TGFB1	ENSP00000221930
203175_at	RHOG	ENSP00000339467
203239_s_at	CNOT3	ENSP00000221232
203254_s_at	TLN1	ENSP00000316029
203255_at	FBXO11	ENSP00000323822
203258_at	DRAP1	ENSP00000307850
203330_s_at	STX5	ENSP00000294179
203478_at	NDUFC1	ENSP00000265500
203503_s_at	PEX14	ENSP00000349016
203537_at	PRPSAP2	ENSP00000268835
203790_s_at	HRSP12	ENSP00000254878
203795_s_at	BCL7A	ENSP00000261822
203895_at	PLCB4	ENSP00000334105
203926_x_at	ATP5D	ENSP00000215375
203945_at	ARG2	ENSP00000261783
204149_s_at	GSTM4	ENSP00000358851
204392_at	CAMK1	ENSP00000256460
204418_x_at	GSTM2	ENSP00000241337
204454_at	LDOC1	ENSP00000359557
204540_at	EEF1A2	ENSP00000217182
204550_x_at	GSTM1	ENSP00000311469
204608_at	ASL	ENSP00000307188
204665_at	SIKE1	ENSP00000358541
204711_at	KIAA0753	ENSP00000355250
204986_s_at	TAOK2	ENSP00000310094
205312_at	SPI1	ENSP00000227163
205482_x_at	SNX15	ENSP00000301886
205740_s_at	RBM42	ENSP00000262633
205774_at	F12	ENSP00000253496
205964_at	ZNF426	ENSP00000253115
206035_at	REL	ENSP00000295025
206087_x_at	HFE	ENSP00000417404
206323_x_at	OPHN1	ENSP00000347710
206335_at	GALNS	ENSP00000268695
206491_s_at	NAPA	ENSP00000263354
206833_s_at	ACYP2	ENSP00000378161
206942_s_at	PMCH	ENSP00000332225
207157_s_at	GNG5	ENSP00000359675
207459_x_at	GYPB	ENSP00000354003
207824_s_at	MAZ	ENSP00000219782
208289_s_at	EI24	ENSP00000278903
208315_x_at	TRAF3	ENSP00000332468
208696_at	CCT5	ENSP00000280326
208759_at	NCSTN	ENSP00000294785
208932_at	PPP4C	ENSP00000279387
208997_s_at	UCP2	ENSP00000312029
209044_x_at	SF3B4	ENSP00000271628
209384_at	PROSC	ENSP00000333551
209424_s_at	AMACR	ENSP00000334424
209468_at	LRP5	ENSP00000294304
209701_at	ERAP1	ENSP00000296754
209736_at	SOX13	ENSP00000272193
209836_x_at	BOLA2	ENSP00000331127
210022_at	PCGF1	ENSP00000233630
210125_s_at	BANF1	ENSP00000310275
210258_at	RGS13	ENSP00000247523
210317_s_at	YWHAE	ENSP00000264335
211406_at	IER3IP1	ENSP00000256433
212047_s_at	RNF167	ENSP00000262482
212053_at	PDXDC1	ENSP00000322807
212167_s_at	SMARCB1	ENSP00000263121
212957_s_at	LOC92249
213297_at	RMND5B	ENSP00000320623
213550_s_at	TMCO6	ENSP00000378166
213582_at	ATP11A	ENSP00000283558
214030_at	CRYBG3	ENSP00000182096
214123_s_at	C4ORF10
214151_s_at	CCPG1	ENSP00000311656
214575_s_at	AZU1	ENSP00000233997
214585_s_at	VPS52	ENSP00000406988
214670_at	ZKSCAN1	ENSP00000323148
214965_at	SPATA2L	ENSP00000289805
215116_s_at	DNM1	ENSP00000362014
215682_at	LOC440792
215823_x_at	PABPC1	ENSP00000313007
217765_at	NRBP1	ENSP00000233557
217800_s_at	NDFIP1	ENSP00000253814
217955_at	BCL2L13	ENSP00000318883
218052_s_at	ATP13A1	ENSP00000349877
218070_s_at	GMPPA	ENSP00000315925
218131_s_at	GATAD2A	ENSP00000351552
218148_at	CENPT	ENSP00000219172
218301_at	RNPEPL1	ENSP00000270357
218540_at	THTPA	ENSP00000288014
218793_s_at	SCML1	ENSP00000369380
219070_s_at	MOSPD3	ENSP00000223054
219166_at	C14ORF104	ENSP00000298292
219193_at	WDR70	ENSP00000265107
219204_s_at	SRR	ENSP00000339435
219598_s_at	RWDD1	ENSP00000420357
219762_s_at	RPL36	ENSP00000252543
220007_at	METTL8	ENSP00000364407
220608_s_at	ZNF770	ENSP00000348673
220725_x_at	DNAH3	ENSP00000261383
220839_at	METTL5	ENSP00000260953
221267_s_at	FAM108A1	ENSP00000250974
221546_at	PRPF18	ENSP00000367835
221759_at	G6PC3	ENSP00000269097
221849_s_at	DCAF15	ENSP00000254337
221997_s_at	MRPL52	ENSP00000347277
34408_at	RTN2	ENSP00000245923
45653_at	KCTD13	ENSP00000311202
61734_at	RCN3	ENSP00000270645
