# Supplementary material for: Characterization of drug-induced transcriptional modules: towards drug repositioning and functional understanding
Source: Mol Syst Biol. 2013 Apr 30;9:662. doi: 10.1038/msb.2013.20 (PMC3658274; doi:10.1038/msb.2013.20)
Supplement: Supplementary Data set 1 — Characterization of gene and drug members of drug-induced modules [file msb201320-s3.zip › Supplementary_Dataset_1/CODIM/genes/CODIM12.txt]

200016_x_at	HNRNPA1
200017_at	RPS27A	ENSP00000272317
200047_s_at	YY1	ENSP00000262238
200063_s_at	NPM1	ENSP00000296930
200080_s_at	H3F3A	ENSP00000355778
200087_s_at	TMED2	ENSP00000262225
200091_s_at	RPS25	ENSP00000236900
200092_s_at	RPL37	ENSP00000274242
200603_at	PRKAR1A	ENSP00000351410
200837_at	BCAP31	ENSP00000392330
200902_at	SEP15	ENSP00000328729
200914_x_at	KTN1	ENSP00000348562
200969_at	SERP1	ENSP00000239944
200996_at	ACTR3	ENSP00000263238
201016_at	EIF1AX
201019_s_at	EIF1AX	ENSP00000368927
201031_s_at	HNRNPH1	ENSP00000349168
201088_at	KPNA2	ENSP00000332455
201177_s_at	UBA2	ENSP00000246548
201200_at	CREG1	ENSP00000359540
201215_at	PLS3	ENSP00000348163
201273_s_at	SRP9	ENSP00000305230
201304_at	NDUFA5	ENSP00000347988
201407_s_at	PPP1CB	ENSP00000296122
201410_at	PLEKHB2	ENSP00000385892
201443_s_at	ATP6AP2	ENSP00000367697
201582_at	SEC23B	ENSP00000262544
201597_at	COX7A2	ENSP00000230459
201599_at	OAT	ENSP00000357838
201745_at	TWF1	ENSP00000321058
201839_s_at	EPCAM	ENSP00000263735
201891_s_at	B2M	ENSP00000340858
201921_at	GNG10	ENSP00000363411
202043_s_at	SMS	ENSP00000385746
202314_at	CYP51A1	ENSP00000003100
202362_at	RAP1A	ENSP00000348786
202381_at	ADAM9	ENSP00000305538
202422_s_at	ACSL4	ENSP00000339787
202511_s_at	ATG5	ENSP00000343313
202666_s_at	ACTL6A	ENSP00000397552
202823_at	TCEB1	ENSP00000284811
202853_s_at	RYK	ENSP00000296084
203067_at	PDHX	ENSP00000227868
203253_s_at	PPIP5K2	ENSP00000313070
203302_at	DCK	ENSP00000286648
203362_s_at	MAD2L1	ENSP00000296509
204236_at	FLI1	ENSP00000339627
204342_at	SLC25A24	ENSP00000264128
204407_at	TTF2	ENSP00000358478
204528_s_at	NAP1L1	ENSP00000261182
205091_x_at	RECQL	ENSP00000395449
205361_s_at	PFDN4	ENSP00000360473
207243_s_at	CALM2	ENSP00000272298
207719_x_at	CEP170	ENSP00000415575
207738_s_at	NCKAP1	ENSP00000354251
208319_s_at	RBM3	ENSP00000365946
208374_s_at	CAPZA1	ENSP00000263168
208405_s_at	CD164	ENSP00000309376
208650_s_at	CD24	ENSP00000372291
208671_at	SERINC1	ENSP00000342962
208736_at	ARPC3	ENSP00000228825
208743_s_at	YWHAB	ENSP00000300161
208905_at	CYCS	ENSP00000307786
208924_at	RNF11	ENSP00000242719
209130_at	SNAP23	ENSP00000249647
209551_at	YIPF4	ENSP00000238831
209628_at	NXT2	ENSP00000218004
209662_at	CETN3	ENSP00000283122
211379_x_at	B3GALNT1	ENSP00000323479
211967_at	TMEM123	ENSP00000381204
212149_at	EFR3A	ENSP00000254624
212331_at	RBL2	ENSP00000262133
212499_s_at	FCF1	ENSP00000344393
212787_at	YLPM1	ENSP00000324463
212857_x_at	SUB1	ENSP00000265073
213111_at	PIKFYVE	ENSP00000264380
213168_at	SP3	ENSP00000310301
213356_x_at	HNRNPA1P10
213878_at	PYROXD1	ENSP00000240651
213975_s_at	LYZ	ENSP00000261267
215884_s_at	UBQLN2	ENSP00000345195
216438_s_at	TMSB4X	ENSP00000370007
217720_at	CHCHD2	ENSP00000378812
217745_s_at	NAA50	ENSP00000240922
217758_s_at	TM9SF3	ENSP00000360184
217801_at	ATP5E	ENSP00000243997
217816_s_at	PCNP	ENSP00000265260
217851_s_at	SLMO2	ENSP00000348206
217982_s_at	MORF4L1	ENSP00000331310
218043_s_at	AZI2	ENSP00000419371
218085_at	CHMP5	ENSP00000223500
218190_s_at	UQCR10	ENSP00000332887
218195_at	C6ORF211	ENSP00000356263
218209_s_at	RPRD1A	ENSP00000349955
218334_at	THOC7	ENSP00000295899
218351_at	COMMD8	ENSP00000370984
218411_s_at	MBIP	ENSP00000324444
218513_at	C4ORF43	ENSP00000351380
218668_s_at	RAP2C	ENSP00000340274
218871_x_at	CSGALNACT2
218923_at	CTBS	ENSP00000359664
219787_s_at	ECT2	ENSP00000232458
219972_s_at	C14ORF135	ENSP00000385713
221079_s_at	METTL2A	ENSP00000309610
221381_s_at	MORF4	ENSP00000331310
222103_at	ATF1	ENSP00000262053
