# Supplementary material for: Characterization of drug-induced transcriptional modules: towards drug repositioning and functional understanding
Source: Mol Syst Biol. 2013 Apr 30;9:662. doi: 10.1038/msb.2013.20 (PMC3658274; doi:10.1038/msb.2013.20)
Supplement: Supplementary Data set 1 — Characterization of gene and drug members of drug-induced modules [file msb201320-s3.zip › Supplementary_Dataset_1/CODIM/genes/CODIM16.txt]

200810_s_at	CIRBP	ENSP00000322887
201383_s_at	NBR1	ENSP00000343479
202146_at	IFRD1	ENSP00000005558
202159_at	FARSA	ENSP00000320309
202386_s_at	KIAA0430	ENSP00000379654
202613_at	CTPS	ENSP00000361699
202769_at	CCNG2	ENSP00000315743
203119_at	CCDC86	ENSP00000227520
203341_at	CEBPZ	ENSP00000234170
203588_s_at	TFDP2	ENSP00000309622
203612_at	BYSL	ENSP00000230340
203622_s_at	PNO1	ENSP00000263657
203712_at	KIAA0020	ENSP00000380982
203737_s_at	PPRC1	ENSP00000278070
204340_at	TMEM187	ENSP00000358999
204542_at	ST6GALNAC2	ENSP00000225276
204977_at	DDX10	ENSP00000314348
205167_s_at	CDC25C	ENSP00000321656
205284_at	URB2	ENSP00000258243
205415_s_at	ATXN3	ENSP00000352324
205759_s_at	SULT2B1	ENSP00000201586
208152_s_at	DDX21	ENSP00000346120
209102_s_at	HBP1	ENSP00000222574
209479_at	CCDC28A	ENSP00000332716
209567_at	RRS1	ENSP00000322396
209803_s_at	PHLDA2	ENSP00000319231
209825_s_at	UCK2	ENSP00000356853
211686_s_at	MAK16	ENSP00000353246
212010_s_at	CDV3	ENSP00000264993
212110_at	SLC39A14	ENSP00000289952
212331_at	RBL2	ENSP00000262133
212406_s_at	PCMTD2	ENSP00000307854
212722_s_at	JMJD6	ENSP00000394085
213097_s_at	DNAJC2	ENSP00000368565
213996_at	YPEL1	ENSP00000204279
214427_at	NOP2	ENSP00000382392
216913_s_at	RRP12	ENSP00000360031
217122_s_at	SLC35E2	ENSP00000246421
217906_at	KLHDC2	ENSP00000298307
218057_x_at	COX4NB	ENSP00000253457
218168_s_at	CABC1	ENSP00000355739
218199_s_at	NOL6	ENSP00000297990
218336_at	PFDN2	ENSP00000356989
218590_at	C10ORF2	ENSP00000309595
218643_s_at	CRIPT	ENSP00000238892
218670_at	PUS1	ENSP00000365837
218710_at	TTC27	ENSP00000313953
218732_at	PTRH2	ENSP00000376758
218769_s_at	ANKRA2	ENSP00000296785
218866_s_at	POLR3K	ENSP00000293860
218882_s_at	WDR3	ENSP00000308179
218889_at	NOC3L	ENSP00000360412
218982_s_at	MRPS17	ENSP00000285298
218984_at	PUS7	ENSP00000348722
218997_at	POLR1E	ENSP00000367029
219006_at	NDUFAF4	ENSP00000358272
219178_at	QTRTD1	ENSP00000281273
219212_at	HSPA14	ENSP00000367623
219238_at	PIGV	ENSP00000078527
221024_s_at	SLC2A10	ENSP00000352216
221478_at	BNIP3L	ENSP00000370003
221649_s_at	PPAN	ENSP00000253107
221689_s_at	PIGP	ENSP00000420037
221970_s_at	NOL11	ENSP00000253247
46256_at	SPSB3	ENSP00000301717
48825_at	ING4	ENSP00000380024
