# Supplementary material for: Characterization of drug-induced transcriptional modules: towards drug repositioning and functional understanding
Source: Mol Syst Biol. 2013 Apr 30;9:662. doi: 10.1038/msb.2013.20 (PMC3658274; doi:10.1038/msb.2013.20)
Supplement: Supplementary Data set 1 — Characterization of gene and drug members of drug-induced modules [file msb201320-s3.zip › Supplementary_Dataset_1/CODIM/genes/CODIM17.txt]

200028_s_at	STARD7	ENSP00000338030
201289_at	CYR61	ENSP00000398736
201725_at	CDC123	ENSP00000281141
202535_at	FADD	ENSP00000301838
202857_at	CNPY2	ENSP00000273308
203274_at	F8A1	ENSP00000358456
204025_s_at	PDCD2	ENSP00000167218
205053_at	PRIM1	ENSP00000350491
205930_at	GTF2E1	ENSP00000283875
206734_at	JRKL	ENSP00000333350
207535_s_at	NFKB2	ENSP00000189444
208042_at	AGGF1	ENSP00000316109
209219_at	RDBP	ENSP00000388779
209630_s_at	FBXW2	ENSP00000363036
209774_x_at	CXCL2	ENSP00000264492
210541_s_at	TRIM27	ENSP00000417884
213390_at	ZC3H4	ENSP00000253048
213427_at	RPP40	ENSP00000369391
218138_at	MKKS	ENSP00000246062
218229_s_at	POGK	ENSP00000356849
218488_at	EIF2B3	ENSP00000353575
218490_s_at	ZNF302	ENSP00000391067
218622_at	NUP37	ENSP00000251074
218684_at	LRRC8D	ENSP00000338887
218689_at	FANCF	ENSP00000330875
218882_s_at	WDR3	ENSP00000308179
218957_s_at	PAAF1	ENSP00000311665
218995_s_at	EDN1	ENSP00000368683
219133_at	OXSM	ENSP00000280701
219169_s_at	TFB1M	ENSP00000356134
219530_at	PALB2	ENSP00000261584
219581_at	TSEN2	ENSP00000284995
219810_at	VCPIP1	ENSP00000309031
219933_at	GLRX2	ENSP00000356410
221825_at	ANGEL2	ENSP00000355929
221890_at	ZNF335	ENSP00000325326
222203_s_at	RDH14	ENSP00000370648
