# Supplementary material for: Characterization of drug-induced transcriptional modules: towards drug repositioning and functional understanding
Source: Mol Syst Biol. 2013 Apr 30;9:662. doi: 10.1038/msb.2013.20 (PMC3658274; doi:10.1038/msb.2013.20)
Supplement: Supplementary Data set 1 — Characterization of gene and drug members of drug-induced modules [file msb201320-s3.zip › Supplementary_Dataset_1/CODIM/genes/CODIM18.txt]

201720_s_at	LAPTM5	ENSP00000294507
202183_s_at	KIF22	ENSP00000160827
202957_at	HCLS1	ENSP00000320176
203477_at	COL15A1	ENSP00000364140
203516_at	SNTA1	ENSP00000217381
203979_at	CYP27A1	ENSP00000258415
204072_s_at	FRY	ENSP00000369600
204513_s_at	ELMO1	ENSP00000312185
204532_x_at	UGT1A1
204574_s_at	MMP19	ENSP00000313437
204623_at	TFF3	ENSP00000291525
204961_s_at	NCF1	ENSP00000289473
204994_at	MX2	ENSP00000333657
205159_at	CSF2RB	ENSP00000384053
205688_at	TFAP4	ENSP00000204517
205794_s_at	NOVA1	ENSP00000267422
205879_x_at	RET	ENSP00000347942
205900_at	KRT1	ENSP00000252244
205970_at	MT3	ENSP00000200691
205988_at	CD84	ENSP00000357033
206091_at	MATN3	ENSP00000383894
206263_at	FMO4	ENSP00000356723
206323_x_at	OPHN1	ENSP00000347710
206354_at	SLCO1B3	ENSP00000261196
206403_at	ZNF536	ENSP00000347730
206410_at	NR0B2	ENSP00000254227
206622_at	TRH	ENSP00000303452
206665_s_at	BCL2L1	ENSP00000302564
207082_at	CSF1	ENSP00000327513
207103_at	KCND2	ENSP00000333496
207316_at	HAS1	ENSP00000222115
207422_at	ADAM20	ENSP00000256389
207855_s_at	CLCC1	ENSP00000349456
208121_s_at	PTPRO	ENSP00000281171
208359_s_at	KCNJ4	ENSP00000306497
208377_s_at	CACNA1F	ENSP00000365441
208394_x_at	ESM1	ENSP00000370812
208438_s_at	FGR	ENSP00000363115
208591_s_at	PDE3B	ENSP00000282096
209343_at	EFHD1	ENSP00000264059
209598_at	PNMA2	ENSP00000417383
209660_at	TTR	ENSP00000237014
209723_at	SERPINB9	ENSP00000370074
209922_at	BRAP	ENSP00000330813
209928_s_at	MSC	ENSP00000321445
210176_at	TLR1	ENSP00000354932
211564_s_at	PDLIM4	ENSP00000253754
211643_x_at	IGK@	ENSP00000374777
211743_s_at	PRG2	ENSP00000312134
212558_at	SPRY1	ENSP00000343785
212935_at	MCF2L	ENSP00000364754
213479_at	NPTX2	ENSP00000265634
213592_at	APLNR	ENSP00000257254
213620_s_at	ICAM2	ENSP00000225760
213678_at	TMEM151B	ENSP00000393161
214624_at	UPK1A	ENSP00000222275
214735_at	IPCEF1	ENSP00000356189
214851_at	HNF4A	ENSP00000312987
215543_s_at	LARGE	ENSP00000347088
215590_x_at	LOC100128640
215929_at	LOC283079
216236_s_at	SLC2A14	ENSP00000340450
218451_at	CDCP1	ENSP00000296129
218820_at	C14ORF132	ENSP00000404009
218901_at	PLSCR4	ENSP00000347038
219319_at	HIF3A	ENSP00000366898
219434_at	TREM1	ENSP00000244709
219463_at	C20ORF103	ENSP00000246070
219903_s_at	CYP2C8	ENSP00000360317
220032_at	C7ORF58	ENSP00000309772
220238_s_at	KLHL7	ENSP00000343273
220560_at	C11ORF21	ENSP00000406541
220772_at	BPESC1
220825_s_at	KIRREL	ENSP00000352138
220903_at	GFM1	ENSP00000419038
220995_at	STXBP6	ENSP00000324302
221002_s_at	TSPAN14	ENSP00000361229
221173_at	USH1C	ENSP00000005226
221188_s_at	CIDEB	ENSP00000258807
221546_at	PRPF18	ENSP00000367835
222121_at	SGEF	ENSP00000348828
222259_s_at	SPO11	ENSP00000360310
33768_at	DMWD	ENSP00000270223
38521_at	CD22	ENSP00000085219
38707_r_at	E2F4	ENSP00000368686
38964_r_at	WAS	ENSP00000365891
