# Supplementary material for: Characterization of drug-induced transcriptional modules: towards drug repositioning and functional understanding
Source: Mol Syst Biol. 2013 Apr 30;9:662. doi: 10.1038/msb.2013.20 (PMC3658274; doi:10.1038/msb.2013.20)
Supplement: Supplementary Data set 1 — Characterization of gene and drug members of drug-induced modules [file msb201320-s3.zip › Supplementary_Dataset_1/CODIM/genes/CODIM19.txt]

200662_s_at	TOMM20	ENSP00000355566
200712_s_at	MAPRE1	ENSP00000364721
200722_s_at	CAPRIN1	ENSP00000340329
200753_x_at	SFRS2	ENSP00000350877
200776_s_at	BZW1	ENSP00000394316
200796_s_at	MCL1	ENSP00000358022
200806_s_at	HSPD1	ENSP00000340019
200828_s_at	ZNF207	ENSP00000378165
200833_s_at	RAP1B	ENSP00000250559
200892_s_at	TRA2B	ENSP00000416959
200902_at	SEP15	ENSP00000328729
200946_x_at	GLUD1	ENSP00000277865
201021_s_at	DSTN	ENSP00000246069
201063_at	RCN1	ENSP00000054950
201087_at	PXN	ENSP00000228307
201096_s_at	ARF4	ENSP00000306010
201120_s_at	PGRMC1	ENSP00000217971
201177_s_at	UBA2	ENSP00000246548
201239_s_at	LOC653566
201255_x_at	BAT3	ENSP00000395190
201256_at	COX7A2L	ENSP00000234301
201259_s_at	SYPL1	ENSP00000011473
201273_s_at	SRP9	ENSP00000305230
201301_s_at	ANXA4	ENSP00000377833
201311_s_at	SH3BGRL	ENSP00000362308
201339_s_at	SCP2	ENSP00000360569
201375_s_at	PPP2CB	ENSP00000221138
201446_s_at	TIA1	ENSP00000401371
201453_x_at	RHEB	ENSP00000262187
201476_s_at	RRM1	ENSP00000300738
201485_s_at	RCN2	ENSP00000378349
201523_x_at	UBE2N	ENSP00000316176
201532_at	PSMA3	ENSP00000216455
201539_s_at	FHL1	ENSP00000359724
201554_x_at	GYG1	ENSP00000340736
201561_s_at	CLSTN1	ENSP00000366513
201571_s_at	DCTD	ENSP00000349576
201599_at	OAT	ENSP00000357838
201619_at	PRDX3	ENSP00000298510
201629_s_at	ACP1	ENSP00000272065
201653_at	CNIH	ENSP00000216416
201676_x_at	PSMA1	ENSP00000315309
201686_x_at	API5	ENSP00000399341
201688_s_at	TPD52	ENSP00000368391
201745_at	TWF1	ENSP00000321058
201772_at	AZIN1	ENSP00000321507
201922_at	NSA2	ENSP00000296802
201946_s_at	CCT2	ENSP00000299300
201955_at	CCNC	ENSP00000358222
202006_at	PTPN12	ENSP00000248594
202019_s_at	LANCL1	ENSP00000233714
202026_at	SDHD	ENSP00000364699
202069_s_at	IDH3A	ENSP00000299518
202129_s_at	RIOK3	ENSP00000341874
202194_at	TMED5	ENSP00000359305
202219_at	SLC6A8	ENSP00000253122
202268_s_at	NAE1	ENSP00000290810
202326_at	EHMT2	ENSP00000397323
202346_at	UBE2K	ENSP00000261427
202352_s_at	PSMD12	ENSP00000348442
202384_s_at	TCOF1	ENSP00000406888
202423_at	MYST3	ENSP00000265713
202427_s_at	BRP44	ENSP00000271373
202487_s_at	H2AFV	ENSP00000308405
202593_s_at	GDE1	ENSP00000261386
202678_at	GTF2A2	ENSP00000379372
202829_s_at	VAMP7	ENSP00000286448
202854_at	HPRT1	ENSP00000298556
202918_s_at	MOBKL3	ENSP00000315702
203011_at	IMPA1	ENSP00000408526
203032_s_at	FH	ENSP00000355518
203105_s_at	DNM1L	ENSP00000266481
203138_at	HAT1	ENSP00000264108
203261_at	DCTN6	ENSP00000221114
203403_s_at	RNF6	ENSP00000342121
203621_at	NDUFB5	ENSP00000259037
203718_at	PNPLA6	ENSP00000221249
203790_s_at	HRSP12	ENSP00000254878
203925_at	GCLM	ENSP00000359258
204688_at	SGCE	ENSP00000398930
205084_at	BCAP29	ENSP00000400718
205173_x_at	CD58	ENSP00000358501
206052_s_at	SLBP	ENSP00000417686
206113_s_at	RAB5A	ENSP00000273047
206158_s_at	CNBP	ENSP00000303844
206429_at	F2RL1	ENSP00000296677
206571_s_at	MAP4K4	ENSP00000313644
206613_s_at	TAF1A	ENSP00000327072
206992_s_at	ATP5S	ENSP00000308334
207431_s_at	DEGS1	ENSP00000316476
207549_x_at	CD46	ENSP00000313875
207616_s_at	TANK	ENSP00000259075
207627_s_at	TFCP2	ENSP00000257915
207654_x_at	DR1	ENSP00000359290
207791_s_at	RAB1A	ENSP00000387286
208313_s_at	SF1	ENSP00000366607
208445_s_at	BAZ1B	ENSP00000342434
208447_s_at	PRPS1	ENSP00000361512
208787_at	MRPL3	ENSP00000264995
208829_at	TAPBP	ENSP00000378546
208872_s_at	REEP5	ENSP00000368959
208984_x_at	RBM10	ENSP00000366829
209027_s_at	ABI1	ENSP00000365312
209096_at	UBE2V2	ENSP00000326473
209108_at	TSPAN6	ENSP00000362111
209157_at	DNAJA2	ENSP00000314030
209362_at	MED21	ENSP00000282892
209369_at	ANXA3	ENSP00000264908
209406_at	BAG2	ENSP00000359727
209411_s_at	GGA3	ENSP00000245541
209421_at	MSH2	ENSP00000233146
209694_at	PTS	ENSP00000280362
210041_s_at	PGM3	ENSP00000283977
210092_at	MAGOH	ENSP00000360525
210907_s_at	PDCD10	ENSP00000338141
211150_s_at	DLAT	ENSP00000280346
211963_s_at	ARPC5	ENSP00000352918
212009_s_at	STIP1	ENSP00000305958
212101_at	KPNA6	ENSP00000362728
212154_at	SDC2	ENSP00000307046
212212_s_at	INTS1	ENSP00000385722
212317_at	TNPO3	ENSP00000265388
212521_s_at	PDE8A	ENSP00000311453
212994_at	THOC2	ENSP00000245838
213391_at	DPY19L4	ENSP00000389630
213463_s_at	FAM149B1	ENSP00000242505
213483_at	PPWD1	ENSP00000261308
214107_x_at	LOC440434
214553_s_at	ARPP19	ENSP00000249822
215207_x_at	NUS1	ENSP00000357480
215794_x_at	GLUD2	ENSP00000327589
216264_s_at	LAMB2	ENSP00000307156
217744_s_at	PERP	ENSP00000397157
217845_x_at	HIGD1A	ENSP00000398064
217848_s_at	PPA1	ENSP00000362329
217883_at	MMADHC	ENSP00000301920
217915_s_at	RSL24D1	ENSP00000260443
217956_s_at	ENOPH1	ENSP00000273920
218036_x_at	NMD3	ENSP00000307525
218439_s_at	COMMD10	ENSP00000274458
218461_at	GPN3	ENSP00000228827
218516_s_at	IMPAD1	ENSP00000262644
218519_at	SLC35A5	ENSP00000417654
218582_at	MARCH5	ENSP00000351813
218782_s_at	ATAD2	ENSP00000287394
219099_at	C12ORF5	ENSP00000179259
219121_s_at	ESRP1	ENSP00000405738
219148_at	PBK	ENSP00000301905
219217_at	NARS2	ENSP00000281038
219929_s_at	ZFYVE21	ENSP00000310543
220199_s_at	AIDA	ENSP00000339161
220477_s_at	C20ORF30	ENSP00000341364
220892_s_at	PSAT1	ENSP00000365773
221194_s_at	RNFT1	ENSP00000304670
221268_s_at	SGPP1	ENSP00000247225
221423_s_at	YIPF5	ENSP00000274496
221452_s_at	TMEM14B	ENSP00000368858
221689_s_at	PIGP	ENSP00000420037
221781_s_at	DNAJC10	ENSP00000264065
221803_s_at	NRBF2	ENSP00000277746
221808_at	RAB9A	ENSP00000420127
222230_s_at	ACTR10	ENSP00000254286
