# Supplementary material for: Characterization of drug-induced transcriptional modules: towards drug repositioning and functional understanding
Source: Mol Syst Biol. 2013 Apr 30;9:662. doi: 10.1038/msb.2013.20 (PMC3658274; doi:10.1038/msb.2013.20)
Supplement: Supplementary Data set 1 — Characterization of gene and drug members of drug-induced modules [file msb201320-s3.zip › Supplementary_Dataset_1/CODIM/genes/CODIM2.txt]

200632_s_at	NDRG1	ENSP00000319977
200831_s_at	SCD	ENSP00000359380
200862_at	DHCR24	ENSP00000360316
201127_s_at	ACLY	ENSP00000253792
201193_at	IDH1	ENSP00000260985
201275_at	FDPS	ENSP00000349078
201625_s_at	INSIG1	ENSP00000344741
201790_s_at	DHCR7	ENSP00000347717
202067_s_at	LDLR	ENSP00000252444
202218_s_at	FADS2	ENSP00000278840
202245_at	LSS	ENSP00000348762
202314_at	CYP51A1	ENSP00000003100
202341_s_at	TRIM2	ENSP00000339659
202375_at	SEC24D	ENSP00000280551
202497_x_at	SLC2A3	ENSP00000075120
202539_s_at	HMGCR	ENSP00000287936
202562_s_at	C14ORF1	ENSP00000256319
202679_at	NPC1	ENSP00000269228
202721_s_at	GFPT1	ENSP00000354347
202735_at	EBP	ENSP00000417052
202769_at	CCNG2	ENSP00000315743
202842_s_at	DNAJB9	ENSP00000249356
202887_s_at	DDIT4	ENSP00000307305
202988_s_at	RGS1	ENSP00000356429
203027_s_at	MVD	ENSP00000301012
203675_at	NUCB2	ENSP00000320168
203827_at	WIPI1	ENSP00000262139
204014_at	DUSP4	ENSP00000240100
204615_x_at	IDI1	ENSP00000370748
204698_at	ISG20	ENSP00000306565
205014_at	FGFBP1	ENSP00000259988
205822_s_at	HMGCS1	ENSP00000322706
206683_at	ZNF165	ENSP00000252206
208647_at	FDFT1	ENSP00000220584
208926_at	NEU1	ENSP00000408957
208962_s_at	FADS1	ENSP00000322229
209118_s_at	TUBA1A	ENSP00000301071
209122_at	PLIN2	ENSP00000276914
209146_at	SC4MOL	ENSP00000261507
209173_at	AGR2	ENSP00000391490
209218_at	SQLE	ENSP00000265896
209279_s_at	NSDHL	ENSP00000359297
209608_s_at	ACAT2	ENSP00000356015
209875_s_at	SPP1	ENSP00000378517
210041_s_at	PGM3	ENSP00000283977
211423_s_at	SC5DL	ENSP00000264027
211936_at	HSPA5	ENSP00000324173
212218_s_at	FASN	ENSP00000304592
212272_at	LPIN1	ENSP00000256720
212345_s_at	CREB3L2	ENSP00000329140
212622_at	TMEM41B	ENSP00000299596
216236_s_at	SLC2A14	ENSP00000340450
217168_s_at	HERPUD1	ENSP00000300302
217858_s_at	ARMCX3	ENSP00000340672
217869_at	HSD17B12	ENSP00000278353
218437_s_at	LZTFL1	ENSP00000296135
218696_at	EIF2AK3	ENSP00000307235
218976_at	DNAJC12	ENSP00000225171
219117_s_at	FKBP11	ENSP00000256680
219390_at	FKBP14	ENSP00000222803
220081_x_at	HSD17B7	ENSP00000254521
221249_s_at	FAM117A	ENSP00000240364
