# Supplementary material for: Characterization of drug-induced transcriptional modules: towards drug repositioning and functional understanding
Source: Mol Syst Biol. 2013 Apr 30;9:662. doi: 10.1038/msb.2013.20 (PMC3658274; doi:10.1038/msb.2013.20)
Supplement: Supplementary Data set 1 — Characterization of gene and drug members of drug-induced modules [file msb201320-s3.zip › Supplementary_Dataset_1/CODIM/genes/CODIM20.txt]

1053_at	RFC2	ENSP00000055077
200055_at	TAF10	ENSP00000299424
200081_s_at	RPS6	ENSP00000369757
200087_s_at	TMED2	ENSP00000262225
200593_s_at	HNRNPU	ENSP00000283179
200624_s_at	MATR3	ENSP00000354346
200693_at	YWHAQ	ENSP00000238081
200698_at	KDELR2	ENSP00000258739
200730_s_at	PTP4A1	ENSP00000359685
200741_s_at	RPS27	ENSP00000357555
200776_s_at	BZW1	ENSP00000394316
200910_at	CCT3	ENSP00000357244
200927_s_at	RAB14	ENSP00000362946
200969_at	SERP1	ENSP00000239944
200996_at	ACTR3	ENSP00000263238
201130_s_at	CDH1	ENSP00000261769
201300_s_at	PRNP	ENSP00000368748
201339_s_at	SCP2	ENSP00000360569
201358_s_at	COPB1	ENSP00000249923
201423_s_at	CUL4A	ENSP00000364589
201435_s_at	EIF4E	ENSP00000280892
201500_s_at	PPP1R11	ENSP00000412297
201517_at	NCBP2	ENSP00000326806
201533_at	CTNNB1	ENSP00000344456
201555_at	MCM3	ENSP00000229854
201585_s_at	SFPQ	ENSP00000349748
201633_s_at	CYB5B	ENSP00000308430
201646_at	SCARB2	ENSP00000264896
201671_x_at	USP14	ENSP00000261601
201679_at	SRRT	ENSP00000314491
201726_at	ELAVL1	ENSP00000385269
201747_s_at	SAFB	ENSP00000292123
201775_s_at	KIAA0494	ENSP00000361001
201851_at	SH3GL1	ENSP00000269886
201885_s_at	CYB5R3	ENSP00000338461
201940_at	CPD	ENSP00000225719
202104_s_at	SPG7	ENSP00000268704
202199_s_at	SRPK1	ENSP00000391069
202213_s_at	CUL4B	ENSP00000384109
202316_x_at	UBE4B	ENSP00000343001
202478_at	TRIB2	ENSP00000155926
202480_s_at	DEDD	ENSP00000356985
202591_s_at	SSBP1	ENSP00000265304
202604_x_at	ADAM10	ENSP00000260408
202605_at	GUSB	ENSP00000302728
202629_at	APPBP2	ENSP00000083182
202647_s_at	NRAS	ENSP00000358548
202706_s_at	UMPS	ENSP00000232607
202777_at	SHOC2	ENSP00000358464
202783_at	NNT	ENSP00000264663
202882_x_at	NOL7	ENSP00000405674
202939_at	ZMPSTE24	ENSP00000361845
202955_s_at	ARFGEF1	ENSP00000262215
203015_s_at	SSX2IP	ENSP00000340279
203082_at	BMS1	ENSP00000363642
203181_x_at	SRPK2	ENSP00000377262
203343_at	UGDH	ENSP00000319501
203394_s_at	HES1	ENSP00000232424
203605_at	SRP54	ENSP00000216774
203652_at	MAP3K11	ENSP00000309597
203719_at	ERCC1	ENSP00000013807
203987_at	FZD6	ENSP00000351605
204106_at	TESK1	ENSP00000338127
204173_at	MYL6B	ENSP00000207437
204295_at	SURF1	ENSP00000361042
204344_s_at	SEC23A	ENSP00000306881
204366_s_at	GTF3C2	ENSP00000264720
204385_at	KYNU	ENSP00000264170
204454_at	LDOC1	ENSP00000359557
204716_at	CCDC6	ENSP00000263102
204744_s_at	IARS	ENSP00000364794
204969_s_at	RDX	ENSP00000342830
205195_at	AP1S1	ENSP00000336666
205396_at	SMAD3	ENSP00000332973
205408_at	MLLT10	ENSP00000366272
205446_s_at	ATF2	ENSP00000264110
205519_at	WDR76	ENSP00000263795
205763_s_at	DDX18	ENSP00000263239
205770_at	GSR	ENSP00000221130
205812_s_at	TMED9	ENSP00000330945
205868_s_at	PTPN11	ENSP00000340944
206098_at	ZBTB6	ENSP00000362763
206141_at	MOCS3	ENSP00000244051
206383_s_at	G3BP2	ENSP00000352738
206550_s_at	NUP155	ENSP00000231498
206942_s_at	PMCH	ENSP00000332225
206961_s_at	MED20	ENSP00000265350
207099_s_at	CHM	ENSP00000350386
207223_s_at	ROD1	ENSP00000363373
207620_s_at	CASK	ENSP00000367408
207724_s_at	SPAST	ENSP00000320885
207929_at	GRPR	ENSP00000369643
208050_s_at	CASP2	ENSP00000312664
208097_s_at	TMX1	ENSP00000393316
208116_s_at	MAN1A1	ENSP00000357453
208117_s_at	LAS1L	ENSP00000363944
208158_s_at	OSBPL1A	ENSP00000320291
208442_s_at	ATM	ENSP00000278616
208460_at	GJC1	ENSP00000333193
208758_at	ATIC	ENSP00000236959
208810_at	DNAJB6	ENSP00000262177
208836_at	ATP1B3	ENSP00000286371
209027_s_at	ABI1	ENSP00000365312
209092_s_at	GLOD4	ENSP00000301329
209567_at	RRS1	ENSP00000322396
209584_x_at	APOBEC3C	ENSP00000355340
209676_at	TFPI	ENSP00000233156
209790_s_at	CASP6	ENSP00000265164
210007_s_at	GPD2	ENSP00000308610
210115_at	RPL39L	ENSP00000296277
210371_s_at	RBBP4	ENSP00000362592
210406_s_at	RAB6A	ENSP00000311449
210707_x_at	PMS2L11	ENSP00000413759
211665_s_at	SOS2	ENSP00000216373
212024_x_at	FLII	ENSP00000324573
212048_s_at	YARS	ENSP00000362576
212083_at	TEX261	ENSP00000272438
212168_at	RBM12	ENSP00000352668
212199_at	MRFAP1L1	ENSP00000318154
212260_at	GIGYF2	ENSP00000387170
212306_at	CLASP2	ENSP00000352581
212450_at	SECISBP2L	ENSP00000261847
212619_at	TMEM194A	ENSP00000300128
212949_at	NCAPH	ENSP00000240423
213039_at	ARHGEF18	ENSP00000352995
213094_at	GPR126	ENSP00000356581
213583_x_at	EEF1A1	ENSP00000330054
214095_at	SHMT2	ENSP00000333667
214246_x_at	MINK1	ENSP00000347427
214876_s_at	TUBGCP5	ENSP00000283645
215780_s_at	LOC642869
217807_s_at	GLTSCR2	ENSP00000246802
217815_at	SUPT16H	ENSP00000216297
217894_at	KCTD3	ENSP00000259154
217913_at	VPS4A	ENSP00000254950
217960_s_at	TOMM22	ENSP00000216034
218013_x_at	DCTN4	ENSP00000414906
218140_x_at	SRPRB	ENSP00000273406
218333_at	DERL2	ENSP00000158771
218340_s_at	UBA6	ENSP00000313454
218393_s_at	SMU1	ENSP00000380336
218748_s_at	EXOC5	ENSP00000389934
218782_s_at	ATAD2	ENSP00000287394
219045_at	RHOF	ENSP00000267205
219071_x_at	C8ORF30A	ENSP00000321320
219342_at	CASD1	ENSP00000297273
219399_at	LIN7C	ENSP00000278193
219512_at	DSN1	ENSP00000362850
219517_at	ELL3	ENSP00000320346
219628_at	ZMAT3	ENSP00000311221
219969_at	TXLNG	ENSP00000369465
220240_s_at	TMCO3	ENSP00000389399
220386_s_at	EML4	ENSP00000320663
220688_s_at	MRTO4	ENSP00000364320
220748_s_at	ZNF580	ENSP00000320050
220800_s_at	TMOD3	ENSP00000308753
221381_s_at	MORF4	ENSP00000331310
221428_s_at	TBL1XR1	ENSP00000405574
221489_s_at	SPRY4	ENSP00000344967
221499_s_at	STX16	ENSP00000360183
221669_s_at	ACAD8	ENSP00000281182
221703_at	BRIP1	ENSP00000259008
222019_at	PFDN6	ENSP00000363734
37152_at	PPARD	ENSP00000310928
38069_at	CLCN7	ENSP00000404772
