# Supplementary material for: Characterization of drug-induced transcriptional modules: towards drug repositioning and functional understanding
Source: Mol Syst Biol. 2013 Apr 30;9:662. doi: 10.1038/msb.2013.20 (PMC3658274; doi:10.1038/msb.2013.20)
Supplement: Supplementary Data set 1 — Characterization of gene and drug members of drug-induced modules [file msb201320-s3.zip › Supplementary_Dataset_1/CODIM/genes/CODIM22.txt]

1861_at	BAD	ENSP00000309103
200006_at	PARK7	ENSP00000340278
200007_at	SRP14	ENSP00000267884
200032_s_at	RPL9	ENSP00000346022
200037_s_at	CBX3	ENSP00000336687
200040_at	KHDRBS1	ENSP00000313829
200047_s_at	YY1	ENSP00000262238
200048_s_at	JTB	ENSP00000271843
200055_at	TAF10	ENSP00000299424
200056_s_at	C1D	ENSP00000348107
200057_s_at	NONO	ENSP00000276079
200060_s_at	RNPS1	ENSP00000315859
200072_s_at	HNRNPM	ENSP00000325376
200076_s_at	C19ORF50	ENSP00000222307
200078_s_at	ATP6V0B	ENSP00000236067
200086_s_at	COX4I1	ENSP00000253452
200099_s_at	RPS3A	ENSP00000346050
200606_at	DSP	ENSP00000369129
200609_s_at	WDR1	ENSP00000382881
200660_at	S100A11	ENSP00000271638
200662_s_at	TOMM20	ENSP00000355566
200667_at	UBE2D3	ENSP00000349722
200673_at	LAPTM4A	ENSP00000175091
200674_s_at	RPL32	ENSP00000380156
200677_at	PTTG1IP	ENSP00000328325
200696_s_at	GSN	ENSP00000362924
200741_s_at	RPS27	ENSP00000357555
200766_at	CTSD	ENSP00000236671
200791_s_at	IQGAP1	ENSP00000268182
200810_s_at	CIRBP	ENSP00000322887
200824_at	GSTP1	ENSP00000381607
200851_s_at	KIAA0174	ENSP00000330408
200884_at	CKB	ENSP00000299198
200929_at	TMED10	ENSP00000303145
200976_s_at	TAX1BP1	ENSP00000379612
200987_x_at	PSME3	ENSP00000293362
200991_s_at	SNX17	ENSP00000233575
200996_at	ACTR3	ENSP00000263238
201004_at	SSR4	ENSP00000317331
201007_at	HADHB	ENSP00000325136
201031_s_at	HNRNPH1	ENSP00000349168
201065_s_at	GTF2I	ENSP00000322542
201092_at	RBBP7	ENSP00000369427
201094_at	RPS29	ENSP00000379339
201111_at	CSE1L	ENSP00000262982
201135_at	ECHS1	ENSP00000357535
201150_s_at	TIMP3	ENSP00000266085
201157_s_at	NMT1	ENSP00000258960
201215_at	PLS3	ENSP00000348163
201241_at	DDX1	ENSP00000233084
201256_at	COX7A2L	ENSP00000234301
201274_at	PSMA5	ENSP00000271308
201300_s_at	PRNP	ENSP00000368748
201301_s_at	ANXA4	ENSP00000377833
201309_x_at	C5ORF13	ENSP00000403383
201324_at	EMP1	ENSP00000256951
201351_s_at	YME1L1	ENSP00000318480
201375_s_at	PPP2CB	ENSP00000221138
201381_x_at	CACYBP	ENSP00000356652
201406_at	RPL36A	ENSP00000404375
201410_at	PLEKHB2	ENSP00000385892
201412_at	LRP10	ENSP00000352601
201415_at	GSS	ENSP00000216951
201438_at	COL6A3	ENSP00000295550
201462_at	SCRN1	ENSP00000407460
201472_at	VBP1	ENSP00000286428
201475_x_at	MARS	ENSP00000262027
201500_s_at	PPP1R11	ENSP00000412297
201518_at	CBX1	ENSP00000225603
201526_at	ARF5	ENSP00000000233
201528_at	RPA1	ENSP00000254719
201573_s_at	ETF1	ENSP00000353741
201594_s_at	PPP4R1	ENSP00000383402
201618_x_at	GPAA1	ENSP00000347206
201631_s_at	IER3	ENSP00000412283
201648_at	JAK1	ENSP00000343204
201681_s_at	DLG5	ENSP00000361467
201699_at	PSMC6	ENSP00000401802
201749_at	ECE1	ENSP00000364028
201760_s_at	WSB2	ENSP00000319474
201765_s_at	HEXA	ENSP00000268097
201825_s_at	SCCPDH	ENSP00000355467
201912_s_at	GSPT1	ENSP00000398131
201923_at	PRDX4	ENSP00000368646
201935_s_at	EIF4G3	ENSP00000264211
201944_at	HEXB	ENSP00000261416
201949_x_at	CAPZB	ENSP00000364287
201956_s_at	GNPAT	ENSP00000355607
201968_s_at	PGM1	ENSP00000360125
201982_s_at	PAPPA	ENSP00000330658
201994_at	MORF4L2	ENSP00000341966
202011_at	TJP1	ENSP00000281537
202012_s_at	EXT2	ENSP00000342656
202065_s_at	PPFIA1	ENSP00000253925
202077_at	NDUFAB1	ENSP00000007516
202088_at	SLC39A6	ENSP00000269187
202093_s_at	PAF1	ENSP00000221265
202113_s_at	SNX2	ENSP00000368831
202118_s_at	CPNE3	ENSP00000198765
202121_s_at	CHMP2A	ENSP00000310440
202135_s_at	ACTR1B	ENSP00000289228
202136_at	ZMYND11	ENSP00000309992
202139_at	AKR7A2	ENSP00000235835
202159_at	FARSA	ENSP00000320309
202194_at	TMED5	ENSP00000359305
202218_s_at	FADS2	ENSP00000278840
202228_s_at	NPTN	ENSP00000290401
202243_s_at	PSMB4	ENSP00000290541
202265_at	BMI1	ENSP00000365851
202303_x_at	SMARCA5	ENSP00000283131
202309_at	MTHFD1	ENSP00000216605
202325_s_at	ATP5J	ENSP00000389649
202341_s_at	TRIM2	ENSP00000339659
202352_s_at	PSMD12	ENSP00000348442
202358_s_at	SNX19	ENSP00000265909
202370_s_at	CBFB	ENSP00000415151
202381_at	ADAM9	ENSP00000305538
202416_at	DNAJC7	ENSP00000406463
202442_at	AP3S1	ENSP00000325369
202462_s_at	DDX46	ENSP00000346236
202480_s_at	DEDD	ENSP00000356985
202483_s_at	RANBP1	ENSP00000327583
202494_at	PPIE	ENSP00000312769
202529_at	PRPSAP1	ENSP00000414624
202541_at	AIMP1	ENSP00000378191
202564_x_at	ARL2	ENSP00000246747
202589_at	TYMS	ENSP00000315644
202605_at	GUSB	ENSP00000302728
202642_s_at	TRRAP	ENSP00000347733
202660_at	ITPR2	ENSP00000370744
202680_at	GTF2E2	ENSP00000348168
202696_at	OXSR1	ENSP00000311713
202699_s_at	TMEM63A	ENSP00000355800
202743_at	PIK3R3	ENSP00000262741
202748_at	GBP2	ENSP00000359497
202757_at	COBRA1	ENSP00000339495
202781_s_at	INPP5K	ENSP00000254712
202796_at	SYNPO	ENSP00000302139
202798_at	SEC24B	ENSP00000265175
202807_s_at	TOM1	ENSP00000413697
202852_s_at	AAGAB	ENSP00000261880
202853_s_at	RYK	ENSP00000296084
202889_x_at	MAP7	ENSP00000346581
202892_at	CDC23	ENSP00000378350
202946_s_at	BTBD3	ENSP00000367471
202948_at	IL1R1	ENSP00000233946
202951_at	STK38	ENSP00000229812
202991_at	STARD3	ENSP00000337446
203011_at	IMPA1	ENSP00000408526
203020_at	RABGAP1L	ENSP00000251507
203025_at	NAA10	ENSP00000417763
203034_s_at	RPL27A	ENSP00000346015
203055_s_at	ARHGEF1	ENSP00000337261
203114_at	SSSCA1	ENSP00000312318
203172_at	FXR2	ENSP00000250113
203218_at	MAPK9	ENSP00000321410
203270_at	DTYMK	ENSP00000304802
203283_s_at	HS2ST1	ENSP00000359581
203305_at	F13A1	ENSP00000264870
203385_at	DGKA	ENSP00000328405
203406_at	MFAP1	ENSP00000267812
203416_at	CD53	ENSP00000271324
203429_s_at	C1ORF9	ENSP00000263688
203433_at	MTHFS	ENSP00000258874
203456_at	PRAF2	ENSP00000365570
203470_s_at	PLEK	ENSP00000234313
203481_at	FAM178A	ENSP00000359292
203484_at	SEC61G	ENSP00000341538
203528_at	SEMA4D	ENSP00000343418
203529_at	PPP6C	ENSP00000392147
203530_s_at	STX4	ENSP00000317714
203537_at	PRPSAP2	ENSP00000268835
203538_at	CAMLG	ENSP00000297156
203547_at	CD4	ENSP00000011653
203578_s_at	SLC7A6	ENSP00000219343
203591_s_at	CSF3R	ENSP00000342623
203638_s_at	FGFR2	ENSP00000410294
203644_s_at	MON1B	ENSP00000248248
203663_s_at	COX5A	ENSP00000317780
203667_at	TBCA	ENSP00000369736
203685_at	BCL2	ENSP00000329623
203733_at	DEXI	ENSP00000330509
203760_s_at	SLA	ENSP00000394049
203762_s_at	DYNC2LI1	ENSP00000260605
203771_s_at	BLVRA	ENSP00000265523
203781_at	MRPL33	ENSP00000296102
203787_at	SSBP2	ENSP00000322977
203829_at	ELP4	ENSP00000298937
203831_at	R3HDM2	ENSP00000317903
203835_at	LRRC32	ENSP00000260061
203838_s_at	TNK2	ENSP00000371341
203847_s_at	AKAP8	ENSP00000269701
203856_at	VRK1	ENSP00000216639
203871_at	SENP3	ENSP00000314029
203880_at	COX17	ENSP00000261070
203885_at	RAB21	ENSP00000261263
203931_s_at	MRPL12	ENSP00000333837
203933_at	RAB11FIP3	ENSP00000262305
203935_at	ACVR1	ENSP00000263640
203951_at	CNN1	ENSP00000252456
203970_s_at	PEX3	ENSP00000356563
204033_at	TRIP13	ENSP00000166345
204047_s_at	PHACTR2	ENSP00000417038
204104_at	SNAPC2	ENSP00000221573
204183_s_at	ADRBK2	ENSP00000317578
204201_s_at	PTPN13	ENSP00000394794
204209_at	PCYT1A	ENSP00000292823
204220_at	GMFG	ENSP00000253054
204232_at	FCER1G	ENSP00000289902
204241_at	ACOX3	ENSP00000348775
204243_at	RLF	ENSP00000361857
204261_s_at	PSEN2	ENSP00000355747
204265_s_at	GPSM3	ENSP00000364180
204359_at	FLRT2	ENSP00000332879
204394_at	SLC43A1	ENSP00000278426
204396_s_at	GRK5	ENSP00000376609
204454_at	LDOC1	ENSP00000359557
204470_at	CXCL1	ENSP00000379110
204491_at	PDE4D	ENSP00000384806
204513_s_at	ELMO1	ENSP00000312185
204528_s_at	NAP1L1	ENSP00000261182
204532_x_at	UGT1A1
204535_s_at	REST	ENSP00000311816
204538_x_at	NPIP	ENSP00000331843
204542_at	ST6GALNAC2	ENSP00000225276
204544_at	HPS5	ENSP00000312758
204547_at	RAB40B	ENSP00000269347
204601_at	N4BP1	ENSP00000262384
204634_at	NEK4	ENSP00000233027
204636_at	COL17A1	ENSP00000340937
204641_at	NEK2	ENSP00000355966
204659_s_at	GFER	ENSP00000248114
204690_at	STX8	ENSP00000305255
204735_at	PDE4A	ENSP00000270474
204789_at	FMNL1	ENSP00000329219
204812_at	ZW10	ENSP00000200135
204883_s_at	HUS1	ENSP00000258774
204923_at	SASH3	ENSP00000349359
204927_at	RASSF7	ENSP00000344226
204944_at	PTPRG	ENSP00000418112
204950_at	CARD8	ENSP00000351901
204953_at	SNAP91	ENSP00000195649
204960_at	PTPRCAP	ENSP00000325589
204978_at	SFRS16	ENSP00000221455
204985_s_at	TRAPPC6A	ENSP00000006275
204997_at	GPD1	ENSP00000301149
205016_at	TGFA	ENSP00000295400
205050_s_at	MAPK8IP2	ENSP00000330572
205055_at	ITGAE	ENSP00000263087
205120_s_at	SGCB	ENSP00000370839
205138_s_at	UST	ENSP00000356433
205147_x_at	NCF4	ENSP00000337605
205164_at	GCAT	ENSP00000248924
205182_s_at	ZNF324	ENSP00000196482
205185_at	SPINK5	ENSP00000352936
205202_at	PCMT1	ENSP00000356350
205211_s_at	RIN1	ENSP00000310406
205212_s_at	ACAP1	ENSP00000158762
205231_s_at	EPM2A	ENSP00000356489
205236_x_at	SOD3	ENSP00000371554
205272_s_at	PRH1	ENSP00000412436
205286_at	TFAP2C	ENSP00000201031
205309_at	SMPDL3B	ENSP00000363001
205316_at	SLC15A2	ENSP00000417085
205327_s_at	ACVR2A	ENSP00000241416
205329_s_at	SNX4	ENSP00000251775
205344_at	CSPG5	ENSP00000264723
205364_at	ACOX2	ENSP00000307697
205403_at	IL1R2	ENSP00000330959
205419_at	GPR183	ENSP00000365596
205442_at	MFAP3L	ENSP00000354583
205445_at	PRL	ENSP00000302150
205480_s_at	UGP2	ENSP00000338703
205498_at	GHR	ENSP00000230882
205499_at	SRPX2	ENSP00000362095
205504_at	BTK	ENSP00000308176
205573_s_at	SNX7	ENSP00000304429
205591_at	OLFM1	ENSP00000252854
205613_at	SYT17	ENSP00000347538
205631_at	KIAA0586	ENSP00000261244
205642_at	CEP110	ENSP00000238341
205669_at	NCAM2	ENSP00000383392
205675_at	MTTP	ENSP00000265517
205688_at	TFAP4	ENSP00000204517
205692_s_at	CD38	ENSP00000226279
205730_s_at	ABLIM3	ENSP00000310309
205749_at	CYP1A1	ENSP00000369050
205777_at	DUSP9	ENSP00000345853
205786_s_at	ITGAM	ENSP00000287497
205812_s_at	TMED9	ENSP00000330945
205813_s_at	MAT1A	ENSP00000361287
205851_at	NME6	ENSP00000416658
205873_at	PIGL	ENSP00000225609
205879_x_at	RET	ENSP00000347942
205884_at	ITGA4	ENSP00000380227
205896_at	SLC22A4	ENSP00000200652
205914_s_at	GRIN1	ENSP00000360616
205965_at	BATF	ENSP00000286639
205980_s_at	ARHGAP8	ENSP00000337464
206075_s_at	CSNK2A1
206109_at	FUT1	ENSP00000312021
206159_at	GDF10	ENSP00000224605
206214_at	PLA2G7	ENSP00000274793
206263_at	FMO4	ENSP00000356723
206277_at	P2RY2	ENSP00000310305
206299_at	FAM155B	ENSP00000252338
206351_s_at	PEX10	ENSP00000288774
206373_at	ZIC1	ENSP00000282928
206387_at	CDX2	ENSP00000370408
206410_at	NR0B2	ENSP00000254227
206444_at	PDE1B	ENSP00000243052
206478_at	KIAA0125	ENSP00000399878
206539_s_at	CYP4F12	ENSP00000321821
206589_at	GFI1	ENSP00000294702
206592_s_at	AP3D1	ENSP00000344055
206596_s_at	NRL	ENSP00000337023
206622_at	TRH	ENSP00000303452
206649_s_at	TFE3	ENSP00000314129
206680_at	CD5L	ENSP00000357156
206695_x_at	ZNF43	ENSP00000347045
206749_at	CD1B	ENSP00000357150
206766_at	ITGA10	ENSP00000358310
206770_s_at	SLC35A3	ENSP00000359174
206817_x_at	CELF3	ENSP00000290583
206855_s_at	HYAL2	ENSP00000350387
206874_s_at	SLK	ENSP00000358770
206889_at	PDIA2	ENSP00000219406
206954_at	WIT1	ENSP00000397527
206956_at	BGLAP	ENSP00000357255
206978_at	CCR2	ENSP00000292301
206991_s_at	CCR5	ENSP00000292303
207011_s_at	PTK7	ENSP00000230419
207035_at	SLC30A3	ENSP00000233535
207059_at	PAX9	ENSP00000355245
207104_x_at	LILRB1	ENSP00000315997
207141_s_at	KCNJ3	ENSP00000295101
207170_s_at	LETMD1	ENSP00000262055
207183_at	GPR19	ENSP00000333744
207194_s_at	ICAM4	ENSP00000342114
207216_at	TNFSF8	ENSP00000223795
207235_s_at	GRM5	ENSP00000306138
207244_x_at	CYP2A6	ENSP00000301141
207334_s_at	TGFBR2	ENSP00000351905
207358_x_at	MACF1	ENSP00000289893
207467_x_at	CAST	ENSP00000379158
207482_at	TP53TG5	ENSP00000361811
207509_s_at	LAIR2	ENSP00000301202
207515_s_at	POLR1C	ENSP00000361465
207518_at	DGKE	ENSP00000284061
207541_s_at	EXOSC10	ENSP00000366135
207555_s_at	TBXA2R	ENSP00000364336
207565_s_at	MR1	ENSP00000356552
207611_at	HIST1H2BL	ENSP00000366618
207620_s_at	CASK	ENSP00000367408
207632_at	MUSK	ENSP00000363571
207654_x_at	DR1	ENSP00000359290
207668_x_at	PDIA6	ENSP00000272227
207690_at	ALX3	ENSP00000358807
207695_s_at	IGSF1	ENSP00000355010
207706_at	USH2A	ENSP00000305941
207752_x_at	PRB1	ENSP00000420819
207795_s_at	KLRD1	ENSP00000338130
207804_s_at	FCN2	ENSP00000291744
207876_s_at	FLNC	ENSP00000327145
207941_s_at	RBM39	ENSP00000253363
208071_s_at	LAIR1	ENSP00000375622
208120_x_at	FKSG49	ENSP00000402962
208151_x_at	DDX17	ENSP00000380033
208315_x_at	TRAF3	ENSP00000332468
208317_at	XYLB	ENSP00000207870
208323_s_at	ANXA13	ENSP00000262219
208333_at	LHX5	ENSP00000261731
208377_s_at	CACNA1F	ENSP00000365441
208447_s_at	PRPS1	ENSP00000361512
208571_at	ANP32A	ENSP00000417864
208636_at	ACTN1	ENSP00000377941
208660_at	CS	ENSP00000342056
208736_at	ARPC3	ENSP00000228825
208740_at	SAP18	ENSP00000371973
208771_s_at	LTA4H	ENSP00000228740
208808_s_at	HMGB2	ENSP00000296503
208809_s_at	C6ORF62	ENSP00000367359
208821_at	SNRPB	ENSP00000412566
208822_s_at	DAP3	ENSP00000341692
208837_at	TMED3	ENSP00000299705
208875_s_at	PAK2	ENSP00000314067
208898_at	ATP6V1D	ENSP00000216442
208911_s_at	PDHB	ENSP00000307241
208929_x_at	RPL13	ENSP00000307889
208932_at	PPP4C	ENSP00000279387
208945_s_at	BECN1	ENSP00000355231
208979_at	NCOA6	ENSP00000351894
208991_at	STAT3	ENSP00000264657
209033_s_at	DYRK1A	ENSP00000381932
209046_s_at	GABARAPL2	ENSP00000037243
209072_at	MBP	ENSP00000348273
209090_s_at	SH3GLB1	ENSP00000212369
209100_at	IFRD2	ENSP00000398971
209103_s_at	UFD1L	ENSP00000263202
209108_at	TSPAN6	ENSP00000362111
209111_at	RNF5	ENSP00000364235
209115_at	UBA3	ENSP00000354340
209143_s_at	CLNS1A	ENSP00000263309
209157_at	DNAJA2	ENSP00000314030
209190_s_at	DIAPH1	ENSP00000381565
209194_at	CETN2	ENSP00000359300
209196_at	WDR46	ENSP00000363746
209248_at	GHITM	ENSP00000361207
209300_s_at	NECAP1	ENSP00000341737
209302_at	POLR2H	ENSP00000296223
209303_at	NDUFS4	ENSP00000296684
209306_s_at	SWAP70	ENSP00000315630
209344_at	TPM4	ENSP00000345230
209358_at	TAF11	ENSP00000354633
209373_at	MALL	ENSP00000272462
209380_s_at	ABCC5	ENSP00000333926
209384_at	PROSC	ENSP00000333551
209405_s_at	FAM3A	ENSP00000352955
209479_at	CCDC28A	ENSP00000332716
209501_at	CDR2	ENSP00000268383
209517_s_at	ASH2L	ENSP00000340896
209529_at	PPAP2C	ENSP00000329697
209553_at	VPS8	ENSP00000397879
209581_at	PLA2G16	ENSP00000320337
209606_at	CYTIP	ENSP00000264192
209642_at	BUB1	ENSP00000302530
209670_at	TRAC	ENSP00000411560
209671_x_at	NCOR2
209686_at	S100B	ENSP00000291700
209726_at	CA11	ENSP00000084798
209735_at	ABCG2	ENSP00000237612
209736_at	SOX13	ENSP00000272193
209747_at	TGFB3	ENSP00000238682
209765_at	ADAM19	ENSP00000257527
209823_x_at	HLA-DQB1	ENSP00000382025
209827_s_at	IL16	ENSP00000302935
209833_at	CRADD	ENSP00000327647
209875_s_at	SPP1	ENSP00000378517
209898_x_at	ITSN2	ENSP00000347244
209901_x_at	AIF1	ENSP00000393996
209906_at	C3AR1	ENSP00000302079
209930_s_at	NFE2	ENSP00000312436
209938_at	TADA2A	ENSP00000225396
209945_s_at	GSK3B	ENSP00000324806
209985_s_at	ASCL1	ENSP00000266744
210024_s_at	UBE2E3	ENSP00000307109
210044_s_at	LYL1	ENSP00000264824
210108_at	CACNA1D	ENSP00000288139
210126_at	PSG9	ENSP00000270077
210128_s_at	LTB4R	ENSP00000307445
210149_s_at	ATP5H	ENSP00000301587
210176_at	TLR1	ENSP00000354932
210242_x_at	ST20	ENSP00000319125
210297_s_at	MSMB	ENSP00000351363
210318_at	RBP3	ENSP00000224600
210330_at	SGCD	ENSP00000338343
210364_at	SCN2B	ENSP00000278947
210371_s_at	RBBP4	ENSP00000362592
210455_at	C10ORF28	ENSP00000298999
210481_s_at	CLEC4M	ENSP00000316228
210637_at	TACR1	ENSP00000303522
210705_s_at	TRIM5	ENSP00000369373
210715_s_at	SPINT2	ENSP00000396920
211046_at	KCNH6	ENSP00000318212
211173_at	CCKAR	ENSP00000295589
211241_at	ANXA2P3
211253_x_at	PYY	ENSP00000353198
211384_s_at	CASR	ENSP00000296154
211419_s_at	CHN2	ENSP00000222792
211438_at	TRHR	ENSP00000309818
211445_x_at	NACAP1	ENSP00000397100
211587_x_at	CHRNA3	ENSP00000315602
211638_at	LOC100126583
211650_x_at	IGHA1	ENSP00000374989
211662_s_at	VDAC2	ENSP00000361686
211703_s_at	TM2D1	ENSP00000360222
211717_at	ANKRD40	ENSP00000285243
211742_s_at	EVI2B	ENSP00000333779
211743_s_at	PRG2	ENSP00000312134
211779_x_at	AP2A2	ENSP00000413234
211783_s_at	MTA1	ENSP00000333633
211795_s_at	FYB	ENSP00000316460
211845_at	PVRL1	ENSP00000264025
211868_x_at	IGH@	ENSP00000374981
211920_at	CFB	ENSP00000388516
211935_at	ARL6IP1	ENSP00000306788
211987_at	TOP2B	ENSP00000396704
212010_s_at	CDV3	ENSP00000264993
212047_s_at	RNF167	ENSP00000262482
212058_at	SR140	ENSP00000322376
212101_at	KPNA6	ENSP00000362728
212131_at	LSM14A	ENSP00000314768
212188_at	KCTD12	ENSP00000317141
212241_at	GCOM1	ENSP00000369943
212245_at	MCFD2	ENSP00000317271
212262_at	QKI	ENSP00000354951
212264_s_at	WAPAL	ENSP00000298767
212323_s_at	VPS13D	ENSP00000350854
212367_at	FEM1B	ENSP00000307298
212369_at	ZNF384	ENSP00000380019
212399_s_at	VGLL4	ENSP00000404251
212414_s_at	GLYR1	ENSP00000322716
212438_at	SNRNP27	ENSP00000244227
212494_at	TENC1	ENSP00000319756
212507_at	TMEM131	ENSP00000186436
212538_at	DOCK9	ENSP00000365643
212544_at	ZNHIT3	ENSP00000225410
212561_at	DENND5A	ENSP00000328524
212591_at	RBM34	ENSP00000355565
212624_s_at	CHN1	ENSP00000386741
212693_at	MDN1	ENSP00000358400
212707_s_at	LOC100132214	ENSP00000417895
212767_at	MTG1	ENSP00000323047
212787_at	YLPM1	ENSP00000324463
212788_x_at	FTL	ENSP00000366525
212791_at	C1ORF216	ENSP00000406271
212835_at	FAM175B	ENSP00000298492
212851_at	DCUN1D4	ENSP00000334625
212856_at	GRAMD4	ENSP00000354313
212904_at	LRRC47	ENSP00000367498
212908_at	DNAJC16	ENSP00000365007
212956_at	TBC1D9	ENSP00000411197
213009_s_at	TRIM37	ENSP00000262294
213035_at	ANKRD28	ENSP00000382379
213053_at	HAUS5	ENSP00000203166
213098_at	RQCD1	ENSP00000273064
213100_at	UNC5B	ENSP00000334329
213111_at	PIKFYVE	ENSP00000264380
213115_at	ATG4A	ENSP00000361306
213138_at	ARID5A	ENSP00000350078
213153_at	SETD1B	ENSP00000267197
213260_at	FOXC1	ENSP00000370256
213265_at	PGA3	ENSP00000322192
213285_at	TMEM30B	ENSP00000347930
213346_at	C13ORF27	ENSP00000365199
213357_at	GTF2H5	ENSP00000356067
213395_at	MLC1	ENSP00000310375
213402_at	ZNF787	ENSP00000270459
213420_at	DHX57	ENSP00000295373
213475_s_at	ITGAL	ENSP00000349252
213478_at	KAZ	ENSP00000365198
213592_at	APLNR	ENSP00000257254
213620_s_at	ICAM2	ENSP00000225760
213622_at	COL9A2	ENSP00000361834
213631_x_at	DHODH	ENSP00000219240
213654_at	TAF5L	ENSP00000258281
213678_at	TMEM151B	ENSP00000393161
213793_s_at	HOMER1	ENSP00000334382
213805_at	ABHD5	ENSP00000390849
213825_at	OLIG2	ENSP00000331040
213971_s_at	SUZ12P
213996_at	YPEL1	ENSP00000204279
214076_at	GFOD2	ENSP00000268797
214103_s_at	RAP2A	ENSP00000245304
214240_at	GAL	ENSP00000265643
214317_x_at	RPS9	ENSP00000302896
214436_at	FBXL2	ENSP00000417601
214471_x_at	LHB	ENSP00000221421
214523_at	CEBPE	ENSP00000206513
214547_at	ADCY10	ENSP00000356825
214551_s_at	CD7	ENSP00000312027
214576_at	KRT36	ENSP00000329165
214594_x_at	ATP8B1	ENSP00000283684
214612_x_at	MAGEA6	ENSP00000329199
214614_at	MNX1	ENSP00000252971
214635_at	CLDN9	ENSP00000380133
214662_at	WDR43	ENSP00000384302
214686_at	ZNF266	ENSP00000354680
214840_at	TOM1L2	ENSP00000368818
214947_at	FAM105A	ENSP00000274217
215022_x_at	ZNF33B	ENSP00000352444
215057_at	LOC100272228
215058_at	DENND5B	ENSP00000373734
215084_s_at	LRRC42	ENSP00000318185
215085_x_at	DLEC1	ENSP00000308597
215270_at	LFNG	ENSP00000222725
215579_at	APOBEC3G	ENSP00000385057
215629_s_at	DLEU2	ENSP00000235290
215827_x_at	CROCCL2	ENSP00000364691
215884_s_at	UBQLN2	ENSP00000345195
215967_s_at	LY9	ENSP00000357020
216174_at	HCRP1	ENSP00000293894
216241_s_at	TCEA1	ENSP00000382541
216272_x_at	SYDE1	ENSP00000341489
216331_at	ITGA7	ENSP00000257879
216419_at	CROCC	ENSP00000364691
216497_at	HNRNPA1P27
216736_at	TM6SF2	ENSP00000374014
216779_at	CYLC1	ENSP00000331556
217080_s_at	HOMER2	ENSP00000305632
217095_x_at	NCR1	ENSP00000291890
217227_x_at	IGLV1-44	ENSP00000374832
217323_at	HLA-DRB6
217534_at	FAM49B	ENSP00000350710
217546_at	MT1M	ENSP00000369146
217553_at	MGC87042	ENSP00000297205
217568_at	EDDM3A	ENSP00000315098
217667_at	LOC729799
217716_s_at	SEC61A1	ENSP00000243253
217722_s_at	NGRN	ENSP00000368389
217745_s_at	NAA50	ENSP00000240922
217770_at	PIGT	ENSP00000279036
217774_s_at	TRMT112	ENSP00000309433
217787_s_at	GALNT2	ENSP00000355632
217789_at	SNX6	ENSP00000355217
217794_at	PRR13	ENSP00000412064
217812_at	YTHDF2	ENSP00000362918
217843_s_at	MED4	ENSP00000258648
217855_x_at	SDF4	ENSP00000353094
217873_at	CAB39	ENSP00000258418
217874_at	SUCLG1	ENSP00000377446
217898_at	C15ORF24	ENSP00000256545
217923_at	PEF1	ENSP00000362807
217927_at	SPCS1	ENSP00000233025
217938_s_at	KCMF1	ENSP00000386738
217942_at	MRPS35	ENSP00000081029
217945_at	BTBD1	ENSP00000261721
217962_at	NOP10	ENSP00000332198
217969_at	C11ORF2	ENSP00000279281
217975_at	WBP5	ENSP00000361740
217995_at	SQRDL	ENSP00000260324
218005_at	ZNF22	ENSP00000298299
218008_at	C7ORF42	ENSP00000340668
218009_s_at	PRC1	ENSP00000377793
218030_at	GIT1	ENSP00000378338
218040_at	PRPF38B	ENSP00000359042
218042_at	COPS4	ENSP00000264389
218073_s_at	TMEM48	ENSP00000360483
218077_s_at	ZDHHC3	ENSP00000399750
218082_s_at	UBP1	ENSP00000283628
218106_s_at	MRPS10	ENSP00000053468
218109_s_at	MFSD1	ENSP00000264266
218132_s_at	TSEN34	ENSP00000305524
218134_s_at	RBM22	ENSP00000199814
218142_s_at	CRBN	ENSP00000231948
218148_at	CENPT	ENSP00000219172
218151_x_at	GPR172A	ENSP00000333638
218160_at	NDUFA8	ENSP00000362873
218163_at	MCTS1	ENSP00000360365
218187_s_at	C8ORF33	ENSP00000330361
218191_s_at	LMBRD1	ENSP00000359609
218193_s_at	GOLT1B	ENSP00000229314
218203_at	ALG5	ENSP00000239891
218209_s_at	RPRD1A	ENSP00000349955
218210_at	FN3KRP	ENSP00000269373
218248_at	FAM111A	ENSP00000355264
218258_at	POLR1D	ENSP00000302478
218270_at	MRPL24	ENSP00000354525
218298_s_at	C14ORF159	ENSP00000256324
218299_at	C11ORF24	ENSP00000307264
218304_s_at	OSBPL11	ENSP00000296220
218320_s_at	NDUFB11	ENSP00000276062
218336_at	PFDN2	ENSP00000356989
218366_x_at	LOC731602
218391_at	SNF8	ENSP00000290330
218398_at	MRPS30	ENSP00000230914
218408_at	TIMM10	ENSP00000257245
218448_at	C20ORF11	ENSP00000266069
218476_at	POMT1	ENSP00000361302
218477_at	TMEM14A	ENSP00000211314
218496_at	RNASEH1	ENSP00000313350
218503_at	KIAA1797	ENSP00000344307
218511_s_at	PNPO	ENSP00000225573
218537_at	HCFC1R1	ENSP00000248089
218561_s_at	LYRM4	ENSP00000420026
218597_s_at	CISD1	ENSP00000363041
218605_at	TFB2M	ENSP00000355471
218622_at	NUP37	ENSP00000251074
218660_at	DYSF	ENSP00000386881
218661_at	NAT15	ENSP00000385903
218680_x_at	C15ORF63	ENSP00000384474
218681_s_at	SDF2L1	ENSP00000248958
218697_at	NCKIPSD	ENSP00000294129
218706_s_at	GRAMD3	ENSP00000285689
218775_s_at	WWC2	ENSP00000384222
218776_s_at	TMEM62	ENSP00000260403
218777_at	REEP4	ENSP00000303482
218791_s_at	C15ORF29	ENSP00000256544
218799_at	GPN2	ENSP00000363250
218806_s_at	VAV3	ENSP00000359073
218809_at	PANK2	ENSP00000313377
218815_s_at	TMEM51	ENSP00000303666
218831_s_at	FCGRT	ENSP00000221466
218863_s_at	TNS1	ENSP00000171887
218870_at	ARHGAP15	ENSP00000295095
218906_x_at	KLC2	ENSP00000314837
218909_at	RPS6KC1	ENSP00000355927
218913_s_at	GMIP	ENSP00000203556
218932_at	ZNHIT6	ENSP00000359606
218942_at	PIP4K2C	ENSP00000347032
218946_at	NFU1	ENSP00000387219
218951_s_at	PLCXD1	ENSP00000371073
218970_s_at	CUTC	ENSP00000359507
218983_at	C1RL	ENSP00000266542
219020_at	HS1BP3	ENSP00000305193
219040_at	CORO7	ENSP00000251166
219043_s_at	LOC285359
219047_s_at	ZNF668	ENSP00000300849
219064_at	ITIH5	ENSP00000256861
219084_at	NSD1	ENSP00000348031
219092_s_at	IPPK	ENSP00000287996
219097_x_at	C19ORF42	ENSP00000417147
219110_at	GAR1	ENSP00000226796
219157_at	KLHL2	ENSP00000226725
219167_at	RASL12	ENSP00000220062
219212_at	HSPA14	ENSP00000367623
219220_x_at	MRPS22	ENSP00000310785
219237_s_at	DNAJB14	ENSP00000404381
219272_at	TRIM62	ENSP00000291416
219287_at	KCNMB4	ENSP00000258111
219292_at	THAP1	ENSP00000254250
219298_at	ECHDC3	ENSP00000368517
219322_s_at	WDR8	ENSP00000270708
219329_s_at	C2ORF28	ENSP00000369518
219345_at	BOLA1	ENSP00000358146
219347_at	NUDT15	ENSP00000258662
219357_at	GTPBP1	ENSP00000216044
219374_s_at	ALG9	ENSP00000260257
219385_at	SLAMF8	ENSP00000289707
219420_s_at	C1ORF163	ENSP00000360593
219428_s_at	PXMP4	ENSP00000386385
219442_at	KIAA0664L3
219443_at	TASP1	ENSP00000338624
219468_s_at	CUEDC1	ENSP00000353373
219470_x_at	CCNJ	ENSP00000388902
219472_at	CENPO	ENSP00000260662
219481_at	TTC13	ENSP00000355621
219531_at	CEP72	ENSP00000264935
219559_at	SLC17A9	ENSP00000359376
219587_at	TTC12	ENSP00000278593
219598_s_at	RWDD1	ENSP00000420357
219626_at	MAP7D3	ENSP00000318086
219632_s_at	TRPV1	ENSP00000174621
219704_at	YBX2	ENSP00000007699
219705_at	QSER1	ENSP00000382241
219808_at	SCLY	ENSP00000254663
219822_at	MTRF1	ENSP00000368790
219829_at	ITGB1BP2	ENSP00000362935
219842_at	ARL15	ENSP00000329964
219849_at	ZNF671	ENSP00000321848
219890_at	CLEC5A	ENSP00000265306
219940_s_at	PCID2	ENSP00000337405
220009_at	LONRF3	ENSP00000360690
220011_at	C1ORF135	ENSP00000363416
220026_at	CLCA4	ENSP00000359594
220065_at	TNMD	ENSP00000362122
220094_s_at	CCDC90A	ENSP00000368468
220112_at	ANKRD55	ENSP00000342295
220113_x_at	POLR1B	ENSP00000263331
220134_x_at	FAM176B	ENSP00000270824
220137_at	VSIG10	ENSP00000352172
220145_at	MAP9	ENSP00000310593
220173_at	C14ORF45	ENSP00000377577
220175_s_at	CBWD1	ENSP00000348915
220182_at	SLC25A23	ENSP00000301454
220284_at	DKKL1	ENSP00000221498
220307_at	CD244	ENSP00000357013
220310_at	TUBAL3	ENSP00000369784
220334_at	RGS17	ENSP00000206262
220419_s_at	USP25	ENSP00000285679
220430_at	GRRP1	ENSP00000363386
220476_s_at	C1ORF183	ENSP00000349805
220487_at	SNTG2	ENSP00000311837
220521_s_at	ATG16L1	ENSP00000375872
220560_at	C11ORF21	ENSP00000406541
220581_at	C6ORF97	ENSP00000239374
220611_at	DAB1	ENSP00000360277
220633_s_at	HP1BP3	ENSP00000312625
220641_at	NOX5	ENSP00000260364
220647_s_at	CHCHD8	ENSP00000347919
220671_at	CCRN4L	ENSP00000280614
220714_at	PRDM14	ENSP00000276594
220721_at	ZNF614	ENSP00000270649
220740_s_at	SLC12A6	ENSP00000346112
220761_s_at	TAOK3	ENSP00000376317
220798_x_at	LPPR3	ENSP00000352962
220821_at	GALR1	ENSP00000299727
220890_s_at	DDX47	ENSP00000350698
220907_at	GPR110	ENSP00000360299
220919_s_at	C10ORF79	ENSP00000349568
220922_s_at	SPANXA1	ENSP00000359549
220952_s_at	PLEKHA5	ENSP00000299275
220990_s_at	MIR21
220998_s_at	UNC93B1	ENSP00000227471
221007_s_at	FIP1L1	ENSP00000336752
221020_s_at	SLC25A32	ENSP00000297578
221046_s_at	GTPBP8	ENSP00000373176
221060_s_at	TLR4	ENSP00000363089
221080_s_at	DENND1C	ENSP00000370889
221162_at	HHLA1	ENSP00000388322
221203_s_at	YEATS2	ENSP00000306983
221207_s_at	NBEA	ENSP00000383295
221226_s_at	ACCN4	ENSP00000350786
221384_at	UCP1	ENSP00000262999
221385_s_at	FFAR3	ENSP00000246538
221388_at	OR1A1	ENSP00000305207
221389_at	PLA2G2E	ENSP00000364257
221437_s_at	MRPS15	ENSP00000362208
221440_s_at	RBBP9	ENSP00000336866
221442_at	MC3R	ENSP00000243911
221452_s_at	TMEM14B	ENSP00000368858
221455_s_at	WNT3	ENSP00000225512
221488_s_at	CUTA	ENSP00000363624
221509_at	DENR	ENSP00000280557
221548_s_at	ILKAP	ENSP00000254654
221597_s_at	TMEM208	ENSP00000305892
221598_s_at	MED27	ENSP00000292035
221622_s_at	TMEM126B	ENSP00000306710
221652_s_at	C12ORF11	ENSP00000261191
221669_s_at	ACAD8	ENSP00000281182
221675_s_at	CHPT1	ENSP00000229266
221676_s_at	CORO1C	ENSP00000261401
221754_s_at	CORO1B	ENSP00000340211
221783_at	WIZ	ENSP00000263381
221803_s_at	NRBF2	ENSP00000277746
221808_at	RAB9A	ENSP00000420127
221814_at	GPR124	ENSP00000406367
221817_at	DOLPP1	ENSP00000361625
221831_at	LUZP1	ENSP00000363752
221843_s_at	KIAA1609	ENSP00000343635
221863_at	MIER2	ENSP00000264819
221880_s_at	FAM174B	ENSP00000329040
221926_s_at	IL17RC	ENSP00000295981
221931_s_at	SEH1L	ENSP00000382779
221933_at	NLGN4X	ENSP00000275857
221951_at	TMEM80	ENSP00000380646
222008_at	COL9A1	ENSP00000349790
222016_s_at	ZNF323	ENSP00000345339
222121_at	SGEF	ENSP00000348828
222127_s_at	EXOC1	ENSP00000326514
222257_s_at	ACE2	ENSP00000252519
222259_s_at	SPO11	ENSP00000360310
222333_at	ALS2CL	ENSP00000313670
222379_at	KCNE4	ENSP00000281830
33768_at	DMWD	ENSP00000270223
37796_at	LOC100290658	ENSP00000340429
