# Supplementary material for: Characterization of drug-induced transcriptional modules: towards drug repositioning and functional understanding
Source: Mol Syst Biol. 2013 Apr 30;9:662. doi: 10.1038/msb.2013.20 (PMC3658274; doi:10.1038/msb.2013.20)
Supplement: Supplementary Data set 1 — Characterization of gene and drug members of drug-induced modules [file msb201320-s3.zip › Supplementary_Dataset_1/CODIM/genes/CODIM23.txt]

200612_s_at	AP2B1	ENSP00000314414
201140_s_at	RAB5C	ENSP00000345689
203277_at	DFFA	ENSP00000366237
203943_at	KIF3B	ENSP00000364864
204341_at	TRIM16	ENSP00000338989
204403_x_at	FAM115A	ENSP00000419235
204842_x_at	PRKAR2A	ENSP00000265563
204863_s_at	IL6ST	ENSP00000338799
205010_at	GNL3L	ENSP00000338573
205238_at	TRMT2B	ENSP00000362026
205255_x_at	TCF7	ENSP00000340347
205594_at	ZNF652	ENSP00000354686
205684_s_at	DENND4C	ENSP00000369802
205707_at	IL17RA	ENSP00000320936
205727_at	TEP1	ENSP00000262715
205887_x_at	MSH3	ENSP00000265081
205917_at	ZNF264	ENSP00000263095
205964_at	ZNF426	ENSP00000253115
206056_x_at	SPN	ENSP00000353238
206059_at	ZNF91	ENSP00000300619
206088_at	LRRC37A3	ENSP00000325713
206169_x_at	ZC3H7B	ENSP00000345793
206551_x_at	KLHL24	ENSP00000242810
206565_x_at	SMN1
206661_at	DBF4B	ENSP00000323663
206792_x_at	PDE4C	ENSP00000347689
206829_x_at	ZNF430	ENSP00000261560
206928_at	ZNF124	ENSP00000340749
207115_x_at	MBTD1	ENSP00000262063
207291_at	PRRG4	ENSP00000257836
207365_x_at	USP34	ENSP00000381577
207436_x_at	KIAA0894	ENSP00000360272
207474_at	SNRK	ENSP00000296088
207492_at	NGLY1	ENSP00000280700
207598_x_at	XRCC2	ENSP00000352271
207735_at	RNF125	ENSP00000217740
208120_x_at	FKSG49	ENSP00000402962
208137_x_at	ZNF611	ENSP00000322427
208442_s_at	ATM	ENSP00000278616
208485_x_at	CFLAR	ENSP00000312455
209622_at	STK16	ENSP00000379964
209805_at	PMS2	ENSP00000265849
211767_at	GINS4	ENSP00000276533
211934_x_at	GANAB	ENSP00000340466
212000_at	SFRS14	ENSP00000337926
213936_x_at	SFTPB	ENSP00000345161
214594_x_at	ATP8B1	ENSP00000283684
214670_at	ZKSCAN1	ENSP00000323148
214715_x_at	ZNF160	ENSP00000270457
214739_at	LRCH3	ENSP00000334375
214740_at	POLR2J	ENSP00000292614
215063_x_at	LRRC40	ENSP00000359990
215123_at	LOC100288332
215170_s_at	CEP152	ENSP00000382271
215179_x_at	PGF	ENSP00000238607
215201_at	REPS1	ENSP00000258062
215359_x_at	ZNF44	ENSP00000347910
215383_x_at	SPG21	ENSP00000204566
215467_x_at	LOC647070
215521_at	PHC3	ENSP00000309482
215529_x_at	DIP2A	ENSP00000392066
215599_at	GUSBP3	ENSP00000370107
215600_x_at	FBXW12	ENSP00000296438
215617_at	SPATS2L	ENSP00000351503
215645_at	FLCN	ENSP00000285071
215978_x_at	ZNF721	ENSP00000340524
216229_x_at	HCG2P7
216459_x_at	TIGD1L
216983_s_at	ZNF224	ENSP00000337368
217042_at	RDH11	ENSP00000370750
217534_at	FAM49B	ENSP00000350710
217650_x_at	ST3GAL2	ENSP00000345477
217810_x_at	LARS	ENSP00000377954
218155_x_at	TSR1	ENSP00000301364
218564_at	RFWD3	ENSP00000354361
218734_at	NAA40	ENSP00000367024
219206_x_at	TMBIM4	ENSP00000350965
219235_s_at	PHACTR4	ENSP00000362942
219290_x_at	DAPP1	ENSP00000296414
219390_at	FKBP14	ENSP00000222803
219392_x_at	PRR11	ENSP00000262293
219678_x_at	DCLRE1C	ENSP00000367527
219730_at	MED18	ENSP00000362948
219980_at	C4ORF29	ENSP00000381937
219981_x_at	ZNF587	ENSP00000345479
220020_at	XPNPEP3	ENSP00000349658
220071_x_at	HAUS2	ENSP00000260372
220113_x_at	POLR1B	ENSP00000263331
220242_x_at	ZNF701	ENSP00000301093
220338_at	RALGPS2	ENSP00000356607
220352_x_at	FLJ42627
220441_at	DNAJC22	ENSP00000350017
220658_s_at	ARNTL2	ENSP00000266503
220710_at	C15ORF28
220712_at	C8ORF60
220760_x_at	ZNF665	ENSP00000379702
220796_x_at	SLC35E1	ENSP00000387152
221191_at	STAG3L1	ENSP00000340476
221192_x_at	MFSD11	ENSP00000337240
221499_s_at	STX16	ENSP00000360183
222104_x_at	GTF2H3	ENSP00000228955
222252_x_at	UBQLN4	ENSP00000357292
