# Supplementary material for: Characterization of drug-induced transcriptional modules: towards drug repositioning and functional understanding
Source: Mol Syst Biol. 2013 Apr 30;9:662. doi: 10.1038/msb.2013.20 (PMC3658274; doi:10.1038/msb.2013.20)
Supplement: Supplementary Data set 1 — Characterization of gene and drug members of drug-induced modules [file msb201320-s3.zip › Supplementary_Dataset_1/CODIM/genes/CODIM3.txt]

200662_s_at	TOMM20	ENSP00000355566
201041_s_at	DUSP1	ENSP00000239223
201054_at	HNRNPA0	ENSP00000316042
201064_s_at	PABPC4	ENSP00000361949
201464_x_at	JUN	ENSP00000360266
201473_at	JUNB	ENSP00000303315
201502_s_at	NFKBIA	ENSP00000216797
201531_at	ZFP36	ENSP00000248673
202014_at	PPP1R15A	ENSP00000200453
202023_at	EFNA1	ENSP00000357392
202081_at	IER2	ENSP00000292433
202284_s_at	CDKN1A	ENSP00000244741
202393_s_at	KLF10	ENSP00000285407
202531_at	IRF1	ENSP00000245414
202643_s_at	TNFAIP3	ENSP00000237289
202672_s_at	ATF3	ENSP00000344352
202842_s_at	DNAJB9	ENSP00000249356
202912_at	ADM	ENSP00000278175
203438_at	STC2	ENSP00000265087
203725_at	GADD45A	ENSP00000360025
204285_s_at	PMAIP1	ENSP00000326119
204472_at	GEM	ENSP00000297596
204622_x_at	NR4A2	ENSP00000344479
204748_at	PTGS2	ENSP00000356438
205193_at	MAFF	ENSP00000345393
205207_at	IL6	ENSP00000258743
205282_at	LRP8	ENSP00000303634
205579_at	HRH1	ENSP00000347299
206507_at	ZSCAN12	ENSP00000380039
207046_at	HIST2H4A	ENSP00000358162
207156_at	HIST1H2AG	ENSP00000352119
207574_s_at	GADD45B	ENSP00000215631
208073_x_at	TTC3	ENSP00000346791
208180_s_at	HIST1H4H	ENSP00000289352
208576_s_at	HIST1H3B	ENSP00000244661
208687_x_at	HSPA8	ENSP00000227378
208960_s_at	KLF6	ENSP00000419923
209069_s_at	H3F3B	ENSP00000254810
209146_at	SC4MOL	ENSP00000261507
209189_at	FOS	ENSP00000306245
209911_x_at	HIST1H2BD	ENSP00000289316
210538_s_at	BIRC3	ENSP00000263464
212085_at	SLC25A6	ENSP00000370808
212098_at	LOC151162
212099_at	RHOB	ENSP00000272233
212279_at	TMEM97	ENSP00000226230
212665_at	TIPARP	ENSP00000295924
212724_at	RND3	ENSP00000263895
214290_s_at	HIST2H2AA3	ENSP00000358158
214472_at	HIST1H2AD	ENSP00000341094
215071_s_at	HIST1H2AC	ENSP00000321389
215111_s_at	TSC22D1	ENSP00000397435
217779_s_at	PNRC2	ENSP00000334840
218107_at	WDR26	ENSP00000295024
218611_at	IER5	ENSP00000356549
219371_s_at	KLF2	ENSP00000248071
220046_s_at	CCNL1	ENSP00000295926
221582_at	HIST3H2A	ENSP00000355656
