# Supplementary material for: Characterization of drug-induced transcriptional modules: towards drug repositioning and functional understanding
Source: Mol Syst Biol. 2013 Apr 30;9:662. doi: 10.1038/msb.2013.20 (PMC3658274; doi:10.1038/msb.2013.20)
Supplement: Supplementary Data set 1 — Characterization of gene and drug members of drug-induced modules [file msb201320-s3.zip › Supplementary_Dataset_1/CODIM/genes/CODIM4.txt]

200600_at	MSN	ENSP00000353408
200648_s_at	GLUL	ENSP00000307900
200696_s_at	GSN	ENSP00000362924
200736_s_at	GPX1	ENSP00000407375
200911_s_at	TACC1	ENSP00000321703
200919_at	PHC2	ENSP00000257118
200989_at	HIF1A	ENSP00000338018
201030_x_at	LDHB	ENSP00000229319
201041_s_at	DUSP1	ENSP00000239223
201288_at	ARHGDIB	ENSP00000228945
201324_at	EMP1	ENSP00000256951
201426_s_at	VIM	ENSP00000224237
201502_s_at	NFKBIA	ENSP00000216797
201858_s_at	SRGN	ENSP00000242465
201860_s_at	PLAT	ENSP00000220809
201887_at	IL13RA1	ENSP00000360730
201924_at	AFF1	ENSP00000305689
201940_at	CPD	ENSP00000225719
201963_at	ACSL1	ENSP00000281455
201976_s_at	MYO10	ENSP00000391106
202156_s_at	CELF2	ENSP00000389951
202237_at	NNMT	ENSP00000299964
202304_at	FNDC3A	ENSP00000417257
202388_at	RGS2	ENSP00000235382
202658_at	PEX11B	ENSP00000358312
202668_at	EFNB2	ENSP00000245323
202670_at	MAP2K1	ENSP00000302486
202727_s_at	IFNGR1	ENSP00000356713
202803_s_at	ITGB2	ENSP00000303242
202859_x_at	IL8	ENSP00000306512
202866_at	DNAJB12	ENSP00000345575
202887_s_at	DDIT4	ENSP00000307305
202922_at	GCLC	ENSP00000229416
202931_x_at	BIN1	ENSP00000316779
202957_at	HCLS1	ENSP00000320176
203035_s_at	PIAS3	ENSP00000376765
203127_s_at	SPTLC2	ENSP00000216484
203234_at	UPP1	ENSP00000330032
203315_at	NCK2	ENSP00000233154
203408_s_at	SATB1	ENSP00000341024
203416_at	CD53	ENSP00000271324
203453_at	SCNN1A	ENSP00000228916
203528_at	SEMA4D	ENSP00000343418
203542_s_at	KLF9	ENSP00000366330
203548_s_at	LPL	ENSP00000309757
203592_s_at	FSTL3	ENSP00000166139
203680_at	PRKAR2B	ENSP00000265717
203760_s_at	SLA	ENSP00000394049
203821_at	HBEGF	ENSP00000230990
203921_at	CHST2	ENSP00000307911
203948_s_at	MPO	ENSP00000225275
203961_at	NEBL	ENSP00000366326
203973_s_at	CEBPD	ENSP00000386165
204011_at	SPRY2	ENSP00000366306
204072_s_at	FRY	ENSP00000369600
204140_at	TPST1	ENSP00000302413
204174_at	ALOX5AP	ENSP00000369858
204220_at	GMFG	ENSP00000253054
204249_s_at	LMO2	ENSP00000257818
204326_x_at	MT1X	ENSP00000377995
204363_at	F3	ENSP00000334145
204526_s_at	TBC1D8	ENSP00000366036
204560_at	FKBP5	ENSP00000338160
204612_at	PKIA	ENSP00000336552
204745_x_at	MT1G	ENSP00000391397
204787_at	VSIG4	ENSP00000363869
204818_at	HSD17B2	ENSP00000199936
204899_s_at	SAP30	ENSP00000296504
204924_at	TLR2	ENSP00000260010
204959_at	MNDA	ENSP00000357123
204961_s_at	NCF1	ENSP00000289473
204971_at	CSTA	ENSP00000264474
205020_s_at	ARL4A	ENSP00000349250
205038_at	IKZF1	ENSP00000331614
205067_at	IL1B	ENSP00000263341
205239_at	AREG	ENSP00000264487
205403_at	IL1R2	ENSP00000330959
205407_at	RECK	ENSP00000367202
205476_at	CCL20	ENSP00000351671
205479_s_at	PLAU	ENSP00000361850
205730_s_at	ABLIM3	ENSP00000310309
205899_at	CCNA1	ENSP00000255465
205926_at	IL27RA	ENSP00000263379
205944_s_at	CLTCL1	ENSP00000263200
205945_at	IL6R	ENSP00000357470
206461_x_at	MT1H	ENSP00000330587
206542_s_at	SMARCA2	ENSP00000265773
206674_at	FLT3	ENSP00000241453
206710_s_at	EPB41L3	ENSP00000341138
206805_at	SEMA3A	ENSP00000265362
206871_at	ELANE	ENSP00000263621
207001_x_at	TSC22D3	ENSP00000361458
207761_s_at	METTL7A	ENSP00000331787
207851_s_at	INSR	ENSP00000303830
207945_s_at	CSNK1D	ENSP00000324464
208078_s_at	SIK1	ENSP00000270162
208394_x_at	ESM1	ENSP00000370812
208438_s_at	FGR	ENSP00000363115
208729_x_at	HLA-B	ENSP00000402956
208812_x_at	HLA-C	ENSP00000365402
209184_s_at	IRS2	ENSP00000365016
209392_at	ENPP2	ENSP00000259486
209467_s_at	MKNK1	ENSP00000361014
209765_at	ADAM19	ENSP00000257527
210001_s_at	SOCS1	ENSP00000329418
210103_s_at	FOXA2	ENSP00000315955
210254_at	MS4A3	ENSP00000278865
210423_s_at	SLC11A1	ENSP00000233202
210517_s_at	AKAP12	ENSP00000253332
210629_x_at	LST1	ENSP00000411680
211456_x_at	MT1P2
211743_s_at	PRG2	ENSP00000312134
211986_at	AHNAK	ENSP00000367263
212099_at	RHOB	ENSP00000272233
212154_at	SDC2	ENSP00000307046
212185_x_at	MT2A	ENSP00000245185
212242_at	TUBA4A	ENSP00000248437
212364_at	MYO1B	ENSP00000306382
212450_at	SECISBP2L	ENSP00000261847
212501_at	CEBPB	ENSP00000305422
212658_at	LHFPL2	ENSP00000274345
212660_at	PHF15	ENSP00000378451
212859_x_at	MT1E	ENSP00000307706
212909_at	LYPD1	ENSP00000380605
212943_at	KIAA0528	ENSP00000334229
213005_s_at	KANK1	ENSP00000371734
213031_s_at	WDR73	ENSP00000387982
213039_at	ARHGEF18	ENSP00000352995
213107_at	TNIK	ENSP00000399511
213139_at	SNAI2	ENSP00000020945
213198_at	ACVR1B	ENSP00000257963
213677_s_at	PMS1	ENSP00000406490
213716_s_at	SECTM1	ENSP00000269389
213817_at	IRAK3	ENSP00000261233
213975_s_at	LYZ	ENSP00000261267
214511_x_at	FCGR1B	ENSP00000358391
215017_s_at	FNBP1L	ENSP00000271234
216250_s_at	LPXN	ENSP00000263845
216598_s_at	CCL2	ENSP00000225831
216950_s_at	FCGR1A	ENSP00000358165
217367_s_at	ZHX3	ENSP00000312222
217995_at	SQRDL	ENSP00000260324
217996_at	PHLDA1	ENSP00000266671
218109_s_at	MFSD1	ENSP00000264266
218217_at	SCPEP1	ENSP00000262288
218330_s_at	NAV2	ENSP00000379394
218332_at	BEX1	ENSP00000361813
218346_s_at	SESN1	ENSP00000306734
218437_s_at	LZTFL1	ENSP00000296135
218559_s_at	MAFB	ENSP00000362410
218587_s_at	KTELC1	ENSP00000295588
218615_s_at	TMEM39A	ENSP00000326063
218839_at	HEY1	ENSP00000338272
219014_at	PLAC8	ENSP00000309509
219032_x_at	OPN3	ENSP00000355512
219049_at	CSGALNACT1	ENSP00000310891
219250_s_at	FLRT3	ENSP00000339912
219676_at	ZSCAN16	ENSP00000366527
219821_s_at	GFOD1	ENSP00000368589
219884_at	LHX6	ENSP00000377854
219908_at	DKK2	ENSP00000285311
219911_s_at	SLCO4A1	ENSP00000217159
219938_s_at	PSTPIP2	ENSP00000387261
219975_x_at	OLAH	ENSP00000367462
220330_s_at	SAMSN1	ENSP00000383411
220609_at	LOC202181
221276_s_at	SYNC	ENSP00000386439
221541_at	CRISPLD2	ENSP00000262424
221581_s_at	LAT2	ENSP00000275635
221729_at	COL5A2	ENSP00000364000
221773_at	ELK3	ENSP00000228741
222258_s_at	SH3BP4	ENSP00000340237
36829_at	PER1	ENSP00000314420
