# Supplementary material for: Characterization of drug-induced transcriptional modules: towards drug repositioning and functional understanding
Source: Mol Syst Biol. 2013 Apr 30;9:662. doi: 10.1038/msb.2013.20 (PMC3658274; doi:10.1038/msb.2013.20)
Supplement: Supplementary Data set 1 — Characterization of gene and drug members of drug-induced modules [file msb201320-s3.zip › Supplementary_Dataset_1/CODIM/genes/CODIM5.txt]

117_at	HSPA6	ENSP00000310219
200064_at	HSP90AB1	ENSP00000325875
200067_x_at	SNX3	ENSP00000230085
200642_at	SOD1	ENSP00000270142
200664_s_at	DNAJB1	ENSP00000254322
200800_s_at	HSPA1A	ENSP00000364802
200806_s_at	HSPD1	ENSP00000340019
200827_at	PLOD1	ENSP00000196061
200877_at	CCT4	ENSP00000377958
200880_at	DNAJA1	ENSP00000369127
200894_s_at	FKBP4	ENSP00000001008
200982_s_at	ANXA6	ENSP00000346550
201173_x_at	NUDC	ENSP00000319664
201266_at	TXNRD1	ENSP00000412045
201326_at	CCT6A	ENSP00000275603
201348_at	GPX3	ENSP00000373477
201379_s_at	TPD52L2	ENSP00000217121
201381_x_at	CACYBP	ENSP00000356652
201471_s_at	SQSTM1	ENSP00000374455
201491_at	AHSA1	ENSP00000216479
201641_at	BST2	ENSP00000252593
201841_s_at	HSPB1	ENSP00000248553
202352_s_at	PSMD12	ENSP00000348442
202511_s_at	ATG5	ENSP00000343313
202615_at	GNAQ	ENSP00000286548
202733_at	P4HA2	ENSP00000166534
202741_at	PRKACB	ENSP00000359719
202922_at	GCLC	ENSP00000229416
202950_at	CRYZ	ENSP00000339399
203145_at	SPAG5	ENSP00000323300
203192_at	ABCB6	ENSP00000265316
203557_s_at	PCBD1	ENSP00000299299
203640_at	MBNL2	ENSP00000267287
203665_at	HMOX1	ENSP00000216117
203711_s_at	HIBCH	ENSP00000352706
203741_s_at	ADCY7	ENSP00000254235
203810_at	DNAJB4	ENSP00000359799
203814_s_at	NQO2	ENSP00000337773
203925_at	GCLM	ENSP00000359258
204058_at	ME1	ENSP00000358719
204086_at	PRAME	ENSP00000351432
204151_x_at	AKR1C1	ENSP00000370254
204185_x_at	PPID	ENSP00000303754
204190_at	USPL1	ENSP00000255304
204420_at	FOSL1	ENSP00000310170
204780_s_at	FAS	ENSP00000347979
204970_s_at	MAFG	ENSP00000350369
204979_s_at	SH3BGR	ENSP00000332513
205034_at	CCNE2	ENSP00000309181
205133_s_at	HSPE1	ENSP00000233893
205543_at	HSPA4L	ENSP00000296464
205798_at	IL7R	ENSP00000306157
206011_at	CASP1	ENSP00000410076
206825_at	OXTR	ENSP00000324270
206976_s_at	HSPH1	ENSP00000318687
207030_s_at	CSRP2	ENSP00000310901
207040_s_at	ST13	ENSP00000216218
207113_s_at	TNF	ENSP00000392858
207181_s_at	CASP7	ENSP00000298700
207469_s_at	PIR	ENSP00000369785
207528_s_at	SLC7A11	ENSP00000280612
207630_s_at	CREM	ENSP00000265372
207714_s_at	SERPINH1	ENSP00000350894
208158_s_at	OSBPL1A	ENSP00000320291
208510_s_at	PPARG	ENSP00000287820
208648_at	VCP	ENSP00000351777
208687_x_at	HSPA8	ENSP00000227378
208778_s_at	TCP1	ENSP00000317334
208810_at	DNAJB6	ENSP00000262177
208814_at	HSPA4	ENSP00000302961
209130_at	SNAP23	ENSP00000249647
209160_at	AKR1C3	ENSP00000369927
209179_s_at	MBOAT7	ENSP00000245615
209313_at	GPN1	ENSP00000264718
209406_at	BAG2	ENSP00000359727
209493_at	PDZD2	ENSP00000282493
209699_x_at	AKR1C2	ENSP00000370129
210211_s_at	HSP90AA1	ENSP00000335153
210275_s_at	ZFAND5	ENSP00000237937
211071_s_at	MLLT11	ENSP00000357917
212009_s_at	STIP1	ENSP00000305958
212242_at	TUBA4A	ENSP00000248437
212503_s_at	DIP2C	ENSP00000280886
212551_at	CAP2	ENSP00000229922
212788_x_at	FTL	ENSP00000366525
212916_at	PHF8	ENSP00000338868
212944_at	SLC5A3	ENSP00000370543
213017_at	ABHD3	ENSP00000289119
213051_at	ZC3HAV1	ENSP00000242351
214696_at	C17ORF91
217835_x_at	C20ORF24	ENSP00000341213
217841_s_at	PPME1	ENSP00000381461
217907_at	MRPL18	ENSP00000356001
217911_s_at	BAG3	ENSP00000358081
217975_at	WBP5	ENSP00000361740
218066_at	SLC12A7	ENSP00000264930
218343_s_at	GTF3C3	ENSP00000263956
218472_s_at	PELO	ENSP00000274311
218566_s_at	CHORDC1	ENSP00000319255
218581_at	ABHD4	ENSP00000216327
219038_at	MORC4	ENSP00000347821
219368_at	NAP1L2	ENSP00000362616
219979_s_at	C11ORF73	ENSP00000278483
220030_at	STYK1	ENSP00000075503
220349_s_at	ENGASE	ENSP00000300682
221064_s_at	UNKL	ENSP00000301712
221274_s_at	LMAN2L	ENSP00000366280
221290_s_at	MUM1	ENSP00000345789
221667_s_at	HSPB8	ENSP00000281938
221688_s_at	IMP3	ENSP00000326981
48106_at	SLC48A1	ENSP00000415998
