# Supplementary material for: Characterization of drug-induced transcriptional modules: towards drug repositioning and functional understanding
Source: Mol Syst Biol. 2013 Apr 30;9:662. doi: 10.1038/msb.2013.20 (PMC3658274; doi:10.1038/msb.2013.20)
Supplement: Supplementary Data set 1 — Characterization of gene and drug members of drug-induced modules [file msb201320-s3.zip › Supplementary_Dataset_1/CODIM/genes/CODIM6.txt]

201427_s_at	SEPP1
201642_at	IFNGR2	ENSP00000290219
201696_at	SFRS4	ENSP00000362900
201773_at	ADNP	ENSP00000342905
202136_at	ZMYND11	ENSP00000309992
202318_s_at	SENP6	ENSP00000402527
202417_at	KEAP1	ENSP00000171111
202431_s_at	MYC	ENSP00000367207
202521_at	CTCF	ENSP00000264010
202599_s_at	NRIP1	ENSP00000327213
203438_at	STC2	ENSP00000265087
203616_at	POLB	ENSP00000265421
203680_at	PRKAR2B	ENSP00000265717
203690_at	TUBGCP3	ENSP00000261965
203910_at	ARHGAP29	ENSP00000260526
203917_at	CXADR	ENSP00000284878
204032_at	BCAR3	ENSP00000260502
204036_at	LPAR1	ENSP00000351755
204249_s_at	LMO2	ENSP00000257818
204396_s_at	GRK5	ENSP00000376609
204567_s_at	ABCG1	ENSP00000354995
204667_at	FOXA1	ENSP00000250448
204686_at	IRS1	ENSP00000304895
204720_s_at	DNAJC6	ENSP00000378735
204798_at	MYB	ENSP00000339992
204852_s_at	PTPN7	ENSP00000356248
205190_at	PLS1	ENSP00000336831
205225_at	ESR1	ENSP00000206249
205258_at	INHBB	ENSP00000295228
205352_at	SERPINI1	ENSP00000295777
205493_s_at	DPYSL4	ENSP00000339850
205590_at	RASGRP1	ENSP00000310244
205637_s_at	SH3GL3	ENSP00000391372
205807_s_at	TUFT1	ENSP00000357842
205862_at	GREB1	ENSP00000234142
206373_at	ZIC1	ENSP00000282928
206465_at	ACSBG1	ENSP00000258873
206662_at	GLRX	ENSP00000237858
206687_s_at	PTPN6	ENSP00000391592
207030_s_at	CSRP2	ENSP00000310901
207941_s_at	RBM39	ENSP00000253363
208025_s_at	HMGA2	ENSP00000384026
208056_s_at	CBFA2T3	ENSP00000268679
208398_s_at	TBPL1	ENSP00000237264
208886_at	H1F0	ENSP00000344504
208898_at	ATP6V1D	ENSP00000216442
208979_at	NCOA6	ENSP00000351894
209001_s_at	ANAPC13	ENSP00000346987
209033_s_at	DYRK1A	ENSP00000381932
209083_at	CORO1A	ENSP00000219150
209394_at	ASMTL	ENSP00000370718
209568_s_at	RGL1	ENSP00000303192
209602_s_at	GATA3	ENSP00000368632
209723_at	SERPINB9	ENSP00000370074
209946_at	VEGFC	ENSP00000280193
210239_at	IRX5	ENSP00000378132
212706_at	LOC100286937	ENSP00000344240
212977_at	CXCR7	ENSP00000272928
212992_at	AHNAK2	ENSP00000353114
213906_at	MYBL1	ENSP00000385360
214823_at	ZNF204P
217979_at	TSPAN13	ENSP00000262067
218211_s_at	MLPH	ENSP00000264605
218517_at	PHF17	ENSP00000226319
218574_s_at	LMCD1	ENSP00000157600
218826_at	SLC35F2	ENSP00000265836
219522_at	FJX1	ENSP00000400223
219737_s_at	PCDH9	ENSP00000367096
219798_s_at	MEPCE	ENSP00000308546
219890_at	CLEC5A	ENSP00000265306
220917_s_at	WDR19	ENSP00000382717
221541_at	CRISPLD2	ENSP00000262424
221581_s_at	LAT2	ENSP00000275635
222001_x_at	LOC728855
39248_at	AQP3	ENSP00000297991
