# Supplementary material for: Characterization of drug-induced transcriptional modules: towards drug repositioning and functional understanding
Source: Mol Syst Biol. 2013 Apr 30;9:662. doi: 10.1038/msb.2013.20 (PMC3658274; doi:10.1038/msb.2013.20)
Supplement: Supplementary Data set 1 — Characterization of gene and drug members of drug-induced modules [file msb201320-s3.zip › Supplementary_Dataset_1/CODIM/genes/CODIM7.txt]

200020_at	TARDBP	ENSP00000240185
200931_s_at	VCL	ENSP00000211998
200974_at	ACTA2	ENSP00000224784
201142_at	EIF2S1	ENSP00000256383
201177_s_at	UBA2	ENSP00000246548
201446_s_at	TIA1	ENSP00000401371
201890_at	RRM2	ENSP00000302955
201993_x_at	HNRPDL	ENSP00000295470
202094_at	BIRC5	ENSP00000301633
202140_s_at	CLK3	ENSP00000391518
202174_s_at	PCM1	ENSP00000327077
202258_s_at	N4BP2L2	ENSP00000267068
202606_s_at	TLK1	ENSP00000411099
202677_at	RASA1	ENSP00000274376
202743_at	PIK3R3	ENSP00000262741
202863_at	SP100	ENSP00000343023
202899_s_at	SFRS3	ENSP00000362820
203013_at	ECD	ENSP00000401566
203137_at	WTAP	ENSP00000351141
203164_at	SLC33A1	ENSP00000352456
203250_at	RBM16	ENSP00000356146
203306_s_at	SLC35A1	ENSP00000358565
203310_at	STXBP3	ENSP00000359025
203447_at	PSMD5	ENSP00000210313
203537_at	PRPSAP2	ENSP00000268835
203569_s_at	OFD1	ENSP00000344314
203721_s_at	UTP18	ENSP00000225298
203889_at	SCG5	ENSP00000300175
203939_at	NT5E	ENSP00000257770
203947_at	CSTF3	ENSP00000315791
204146_at	RAD51AP1	ENSP00000228843
204224_s_at	GCH1	ENSP00000378890
204226_at	STAU2	ENSP00000348026
204340_at	TMEM187	ENSP00000358999
204405_x_at	DIMT1L	ENSP00000199320
204441_s_at	POLA2	ENSP00000265465
204526_s_at	TBC1D8	ENSP00000366036
205092_x_at	ZBTB1	ENSP00000378201
205173_x_at	CD58	ENSP00000358501
205474_at	CRLF3	ENSP00000318804
206115_at	EGR3	ENSP00000318057
206302_s_at	NUDT4	ENSP00000338352
206495_s_at	HINFP	ENSP00000318085
206756_at	CHST7	ENSP00000276055
207181_s_at	CASP7	ENSP00000298700
207417_s_at	ZNF177	ENSP00000341497
207996_s_at	C18ORF1	ENSP00000354753
208407_s_at	CTNND1	ENSP00000382004
209175_at	SEC23IP	ENSP00000358071
209296_at	PPM1B	ENSP00000282412
209382_at	POLR3C	ENSP00000334564
209694_at	PTS	ENSP00000280362
209715_at	CBX5	ENSP00000209875
209891_at	SPC25	ENSP00000282074
212742_at	RNF115	ENSP00000358297
212896_at	SKIV2L2	ENSP00000230640
213372_at	PAQR3	ENSP00000370019
215318_at	N4BP2L2-IT
217738_at	NAMPT	ENSP00000222553
218059_at	ZNF706	ENSP00000311768
218244_at	NOL8	ENSP00000401177
218309_at	CAMK2N1	ENSP00000364219
218519_at	SLC35A5	ENSP00000417654
218877_s_at	TRMT11	ENSP00000333934
218905_at	INTS8	ENSP00000343274
219119_at	NAA38	ENSP00000249299
219212_at	HSPA14	ENSP00000367623
219236_at	PAQR6	ENSP00000338330
219258_at	TIPIN	ENSP00000261881
219335_at	ARMCX5	ENSP00000246174
219443_at	TASP1	ENSP00000338624
219831_at	CDKL3	ENSP00000265334
220307_at	CD244	ENSP00000357013
221031_s_at	APOLD1	ENSP00000324277
