# Supplementary material for: Characterization of drug-induced transcriptional modules: towards drug repositioning and functional understanding
Source: Mol Syst Biol. 2013 Apr 30;9:662. doi: 10.1038/msb.2013.20 (PMC3658274; doi:10.1038/msb.2013.20)
Supplement: Supplementary Data set 1 — Characterization of gene and drug members of drug-induced modules [file msb201320-s3.zip › Supplementary_Dataset_1/CODIM/genes/CODIM8.txt]

1405_i_at	CCL5	ENSP00000293272
201283_s_at	TRAK1	ENSP00000328998
201496_x_at	MYH11	ENSP00000379616
201505_at	LAMB1	ENSP00000222399
201615_x_at	CALD1	ENSP00000354826
202202_s_at	LAMA4	ENSP00000230538
202982_s_at	ACOT1	ENSP00000311224
203131_at	PDGFRA	ENSP00000257290
203570_at	LOXL1	ENSP00000261921
203798_s_at	VSNL1	ENSP00000295156
203953_s_at	CLDN3	ENSP00000378577
204840_s_at	EEA1	ENSP00000317955
204959_at	MNDA	ENSP00000357123
205041_s_at	ORM1	ENSP00000259396
205514_at	ZNF415	ENSP00000243643
205523_at	HAPLN1	ENSP00000274341
205549_at	PCP4	ENSP00000329403
205572_at	ANGPT2	ENSP00000314897
205757_at	ENTPD5	ENSP00000335246
205789_at	CD1D	ENSP00000357153
205966_at	TAF13	ENSP00000355051
206111_at	RNASE2	ENSP00000303276
206236_at	GPR4	ENSP00000319744
206255_at	BLK	ENSP00000259089
206665_s_at	BCL2L1	ENSP00000302564
206693_at	IL7	ENSP00000263851
206730_at	GRIA3	ENSP00000360302
206746_at	BFSP1	ENSP00000367104
206787_at	BRDT	ENSP00000354568
206805_at	SEMA3A	ENSP00000265362
206879_s_at	NRG2	ENSP00000289422
207017_at	RAB27B	ENSP00000262094
207166_at	GNGT1	ENSP00000248572
207210_at	GABRA3	ENSP00000359334
207219_at	ZNF643	ENSP00000235657
207495_at	RAB28	ENSP00000328551
207624_s_at	RPGR	ENSP00000367766
207693_at	CACNB4	ENSP00000343563
207702_s_at	MAGI2	ENSP00000346151
207752_x_at	PRB1	ENSP00000420819
207773_x_at	CYP3A43	ENSP00000222382
207851_s_at	INSR	ENSP00000303830
207918_s_at	TSPY1	ENSP00000314077
208088_s_at	CFHR5	ENSP00000256785
208449_s_at	FGF8	ENSP00000321797
208574_at	SOX14	ENSP00000305343
208576_s_at	HIST1H3B	ENSP00000244661
208589_at	TRPC7	ENSP00000265193
208650_s_at	CD24	ENSP00000372291
209227_at	TUSC3	ENSP00000221167
209244_s_at	KIF1C	ENSP00000320821
209571_at	CIR1	ENSP00000339723
209595_at	GTF2F2	ENSP00000340823
209826_at	EGFL8	ENSP00000388000
209844_at	HOXB13	ENSP00000290295
209922_at	BRAP	ENSP00000330813
209925_at	OCLN	ENSP00000347379
210504_at	KLF1	ENSP00000264834
210560_at	GBX2	ENSP00000302251
210683_at	NRTN	ENSP00000302648
210861_s_at	WISP3	ENSP00000354734
210889_s_at	FCGR2B	ENSP00000351497
211351_at	C6ORF54	ENSP00000404807
211470_s_at	SULT1C2	ENSP00000319622
211617_at	ALDOAP2
213010_at	PRKCDBP	ENSP00000307292
214071_at	GNAL	ENSP00000334051
214567_s_at	XCL1	ENSP00000356792
214595_at	KCNG1	ENSP00000360626
214613_at	GPR3	ENSP00000363136
214703_s_at	MAN2B2	ENSP00000285599
214716_at	BMP2K	ENSP00000334836
214723_x_at	ANKRD36	ENSP00000258459
214765_s_at	NAAA	ENSP00000286733
214935_at	IL4I1	ENSP00000342557
215043_s_at	SMA4	ENSP00000332105
215142_at	CXORF27	ENSP00000339511
215718_s_at	PHF3	ENSP00000262043
215729_s_at	VGLL1	ENSP00000359668
216099_at	HTR7P1
216276_s_at	ADAM3A	ENSP00000328747
216422_at	PA2G4	ENSP00000302886
216598_s_at	CCL2	ENSP00000225831
217228_s_at	ASB4	ENSP00000321388
217340_at	RPL21	ENSP00000346027
219191_s_at	BIN2	ENSP00000267012
219250_s_at	FLRT3	ENSP00000339912
219380_x_at	POLH	ENSP00000361310
219582_at	OGFRL1	ENSP00000359464
219670_at	BEND5	ENSP00000360899
219691_at	SAMD9	ENSP00000369292
219902_at	BHMT2	ENSP00000255192
220014_at	PRR16	ENSP00000328986
220031_at	OTUD7B	ENSP00000358131
220117_at	ZNF385D	ENSP00000281523
220145_at	MAP9	ENSP00000310593
220217_x_at	SPANXC	ENSP00000351884
220219_s_at	LOC100294335	ENSP00000333071
220284_at	DKKL1	ENSP00000221498
220372_at	DNAJC28	ENSP00000320303
220432_s_at	CYP39A1	ENSP00000275016
220456_at	SPTLC3	ENSP00000381968
220572_at	DKFZP547G183
220609_at	LOC202181
220764_at	LOC100131868
220771_at	LOC51152
220839_at	METTL5	ENSP00000260953
220922_s_at	SPANXA1	ENSP00000359549
220986_s_at	TIGD6	ENSP00000296736
221289_at	DLX6	ENSP00000007660
221310_at	FGF14	ENSP00000365301
221583_s_at	KCNMA1	ENSP00000286627
222060_at	KRT8P12	ENSP00000403286
222224_at	NACA2	ENSP00000403817
46142_at	LMF1	ENSP00000262301
