# Supplementary material for: Characterization of drug-induced transcriptional modules: towards drug repositioning and functional understanding
Source: Mol Syst Biol. 2013 Apr 30;9:662. doi: 10.1038/msb.2013.20 (PMC3658274; doi:10.1038/msb.2013.20)
Supplement: Supplementary Data set 1 — Characterization of gene and drug members of drug-induced modules [file msb201320-s3.zip › Supplementary_Dataset_1/CODIM/genes/CODIM9.txt]

200598_s_at	HSP90B1	ENSP00000299767
200607_s_at	RAD21	ENSP00000297338
200616_s_at	MLEC	ENSP00000228506
200646_s_at	NUCB1	ENSP00000263273
200709_at	FKBP1A	ENSP00000371138
200727_s_at	ACTR2	ENSP00000367220
200760_s_at	ARL6IP5	ENSP00000273258
200767_s_at	FAM120A	ENSP00000277165
200808_s_at	ZYX	ENSP00000324422
200835_s_at	MAP4	ENSP00000353375
200848_at	AHCYL1	ENSP00000358814
200900_s_at	M6PR	ENSP00000000412
200914_x_at	KTN1	ENSP00000348562
200917_s_at	SRPR	ENSP00000328023
201070_x_at	SF3B1	ENSP00000335321
201072_s_at	SMARCC1	ENSP00000254480
201083_s_at	BCLAF1	ENSP00000031135
201085_s_at	SON	ENSP00000348984
201122_x_at	EIF5A	ENSP00000336702
201182_s_at	CHD4	ENSP00000349508
201224_s_at	SRRM1	ENSP00000326261
201242_s_at	ATP1B1	ENSP00000356789
201291_s_at	TOP2A	ENSP00000411532
201392_s_at	IGF2R	ENSP00000349437
201474_s_at	ITGA3	ENSP00000007722
201593_s_at	ZC3H15	ENSP00000338788
201602_s_at	PPP1R12A	ENSP00000261207
201635_s_at	FXR1	ENSP00000350170
201665_x_at	RPS17	ENSP00000346045
201683_x_at	TOX4	ENSP00000262709
201702_s_at	PPP1R10	ENSP00000407181
201711_x_at	RANBP2	ENSP00000283195
201728_s_at	KIAA0100	ENSP00000005905
201730_s_at	TPR	ENSP00000356448
201732_s_at	CLCN3	ENSP00000261514
201831_s_at	USO1	ENSP00000411698
201851_at	SH3GL1	ENSP00000269886
201914_s_at	SEC63	ENSP00000357998
201917_s_at	SLC25A36	ENSP00000391521
201927_s_at	PKP4	ENSP00000374409
201996_s_at	SPEN	ENSP00000364912
202072_at	HNRNPL	ENSP00000221419
202082_s_at	SEC14L1	ENSP00000376268
202118_s_at	CPNE3	ENSP00000198765
202305_s_at	FEZ2	ENSP00000368547
202323_s_at	ACBD3	ENSP00000355777
202354_s_at	GTF2F1	ENSP00000377969
202379_s_at	NKTR	ENSP00000232978
202383_at	KDM5C	ENSP00000364550
202397_at	NUTF2	ENSP00000219169
202412_s_at	USP1	ENSP00000343526
202549_at	VAPB	ENSP00000417175
202601_s_at	HTATSF1	ENSP00000218364
202716_at	PTPN1	ENSP00000360683
202773_s_at	SFRS8	ENSP00000261674
202801_at	PRKACA	ENSP00000309591
202818_s_at	TCEB3	ENSP00000395574
202844_s_at	RALBP1	ENSP00000019317
202905_x_at	NBN	ENSP00000265433
203007_x_at	LYPLA1	ENSP00000320043
203056_s_at	PRDM2	ENSP00000235372
203147_s_at	TRIM14	ENSP00000343990
203176_s_at	TFAM	ENSP00000420588
203183_s_at	SMARCD1	ENSP00000378414
203202_at	KRR1	ENSP00000229214
203204_s_at	KDM4A	ENSP00000361473
203215_s_at	MYO6	ENSP00000358994
203247_s_at	ZNF24	ENSP00000261332
203254_s_at	TLN1	ENSP00000316029
203318_s_at	ZNF148	ENSP00000353863
203321_s_at	ADNP2	ENSP00000262198
203479_s_at	OTUD4	ENSP00000409279
203491_s_at	CEP57	ENSP00000317902
203496_s_at	MED1	ENSP00000300651
203833_s_at	TGOLN2	ENSP00000366603
204047_s_at	PHACTR2	ENSP00000417038
204074_s_at	KIAA0562	ENSP00000367476
204324_s_at	GOLIM4	ENSP00000417354
204454_at	LDOC1	ENSP00000359557
204863_s_at	IL6ST	ENSP00000338799
204881_s_at	UGCG	ENSP00000363397
205187_at	SMAD5	ENSP00000384803
205210_at	TGFBRAP1	ENSP00000258449
205787_x_at	ZC3H11A	ENSP00000333253
205809_s_at	WASL	ENSP00000223023
205967_at	HIST1H4C	ENSP00000367034
206108_s_at	SFRS6	ENSP00000244020
206500_s_at	C14ORF106	ENSP00000309790
206562_s_at	CSNK1A1	ENSP00000261798
206928_at	ZNF124	ENSP00000340749
206967_at	CCNT1	ENSP00000261900
207057_at	SLC16A7	ENSP00000261187
207198_s_at	LIMS1	ENSP00000331775
207223_s_at	ROD1	ENSP00000363373
207700_s_at	NCOA3	ENSP00000361066
207824_s_at	MAZ	ENSP00000219782
207966_s_at	GLG1	ENSP00000205061
208033_s_at	ZFHX3	ENSP00000268489
208050_s_at	CASP2	ENSP00000312664
208151_x_at	DDX17	ENSP00000380033
208499_s_at	DNAJC3	ENSP00000365991
208615_s_at	PTP4A2	ENSP00000344909
208621_s_at	EZR	ENSP00000338934
208624_s_at	EIF4G1	ENSP00000316879
208685_x_at	BRD2	ENSP00000410994
208711_s_at	CCND1	ENSP00000227507
208727_s_at	CDC42	ENSP00000314458
208879_x_at	PRPF6	ENSP00000266079
208900_s_at	TOP1	ENSP00000354522
208930_s_at	ILF3	ENSP00000404121
208987_s_at	KDM2A	ENSP00000384903
208993_s_at	PPIG	ENSP00000260970
209024_s_at	SYNCRIP	ENSP00000358635
209136_s_at	USP10	ENSP00000219473
209257_s_at	SMC3	ENSP00000354720
209579_s_at	MBD4	ENSP00000249910
209669_s_at	SERBP1	ENSP00000360034
209715_at	CBX5	ENSP00000209875
209736_at	SOX13	ENSP00000272193
209750_at	NR1D2	ENSP00000310006
210057_at	SMG1	ENSP00000402515
210317_s_at	YWHAE	ENSP00000264335
211074_at	FOLR1	ENSP00000308137
211085_s_at	STK4	ENSP00000361892
211116_at	SLC9A2	ENSP00000233969
211593_s_at	MAST2	ENSP00000354671
211769_x_at	SERINC3	ENSP00000255175
211937_at	EIF4B	ENSP00000262056
211944_at	BAT2L2	ENSP00000375928
212002_at	C1ORF144	ENSP00000383866
212104_s_at	RBM9	ENSP00000413035
212106_at	FAF2	ENSP00000261942
212113_at	ATXN7L3B
212290_at	SLC7A1	ENSP00000370128
212291_at	HIPK1	ENSP00000358571
212512_s_at	CARM1	ENSP00000325690
212529_at	LSM12	ENSP00000293406
212620_at	ZNF609	ENSP00000316527
212650_at	EHBP1	ENSP00000263991
212794_s_at	KIAA1033	ENSP00000328062
212926_at	SMC5	ENSP00000354957
212994_at	THOC2	ENSP00000245838
213015_at	BBX	ENSP00000319974
213235_at	C16ORF88	ENSP00000219837
213311_s_at	TCF25	ENSP00000263346
213926_s_at	AGFG1	ENSP00000397094
214246_x_at	MINK1	ENSP00000347427
214474_at	PRKAB2	ENSP00000254101
214711_at	GATC	ENSP00000229384
214773_x_at	TIPRL	ENSP00000356807
215075_s_at	GRB2	ENSP00000339007
215116_s_at	DNM1	ENSP00000362014
215434_x_at	LOC100288142	ENSP00000358203
215780_s_at	LOC642869
217544_at	LOC729806
217802_s_at	NUCKS1	ENSP00000356110
217813_s_at	SPIN1	ENSP00000365019
217878_s_at	CDC27	ENSP00000399255
217991_x_at	SSBP3	ENSP00000360371
218010_x_at	PPDPF	ENSP00000359198
218251_at	MID1IP1	ENSP00000338706
218435_at	DNAJC15	ENSP00000368523
218521_s_at	UBE2W	ENSP00000397453
218737_at	SBNO1	ENSP00000267176
218859_s_at	ESF1	ENSP00000202816
218903_s_at	OBFC2B	ENSP00000267023
219158_s_at	NAA15	ENSP00000296543
219221_at	ZBTB38	ENSP00000372635
219387_at	CCDC88A	ENSP00000338728
219507_at	RSRC1	ENSP00000295930
219625_s_at	COL4A3BP	ENSP00000369862
219717_at	DCAF16	ENSP00000371682
219757_s_at	C14ORF101	ENSP00000261556
221496_s_at	TOB2	ENSP00000331305
221734_at	PRRC1	ENSP00000296666
40850_at	FKBP8	ENSP00000222308
