# Supplementary material for: Characterization of drug-induced transcriptional modules: towards drug repositioning and functional understanding
Source: Mol Syst Biol. 2013 Apr 30;9:662. doi: 10.1038/msb.2013.20 (PMC3658274; doi:10.1038/msb.2013.20)
Supplement: Supplementary Data set 1 — Characterization of gene and drug members of drug-induced modules [file msb201320-s3.zip › Supplementary_Dataset_1/Human-cell-line-modules/drugs/HL60-1.txt]

alexidine	HL60	649	5500024025833041107269.B12
betulinic acid	HL60	631	5500024024213121906563.A10
fluticasone	HL60	664	5500024030760072207033.C03
suloctidil	HL60	630	5500024024213121906563.B03
chlorhexidine	HL60	613	612613111306.E12
ciclopirox	HL60	634	5500024024214122006604.B06
clioquinol	HL60	660	5500024030700072107987.E05
disulfiram	HL60	614	614615111406.G03
fluspirilene	HL60	660	5500024030700072107987.D01
isoxsuprine	HL60	612	612613111306.D02
labetalol	HL60	622	622623112706.H06
mefloquine	HL60	614	614615111406.H03
mestranol	HL60	658	5500024030760072207028.D06
noretynodrel	HL60	629	5500024024213121906564.C08
perhexiline	HL60	619	5500024024213121906560.A09
acacetin	HL60	645	5500024024213121906559.D07
oxedrine	HL60	749	5500024035736031208612.B04
prenylamine	HL60	640	640641112706.C02
