# Supplementary material for: Characterization of drug-induced transcriptional modules: towards drug repositioning and functional understanding
Source: Mol Syst Biol. 2013 Apr 30;9:662. doi: 10.1038/msb.2013.20 (PMC3658274; doi:10.1038/msb.2013.20)
Supplement: Supplementary Data set 1 — Characterization of gene and drug members of drug-induced modules [file msb201320-s3.zip › Supplementary_Dataset_1/Human-cell-line-modules/drugs/HL60-10.txt]

acebutolol	HL60	612	612613111306.C05
aztreonam	HL60	615	614615111406.C12
cefotaxime	HL60	614	614615111406.C01
midecamycin	HL60	613	612613111306.D07
ethosuximide	HL60	615	614615111406.C10
flumequine	HL60	615	614615111406.D12
syrosingopine	HL60	641	640641112706.F07
tranexamic acid	HL60	614	614615111406.A03
