# Supplementary material for: Characterization of drug-induced transcriptional modules: towards drug repositioning and functional understanding
Source: Mol Syst Biol. 2013 Apr 30;9:662. doi: 10.1038/msb.2013.20 (PMC3658274; doi:10.1038/msb.2013.20)
Supplement: Supplementary Data set 1 — Characterization of gene and drug members of drug-induced modules [file msb201320-s3.zip › Supplementary_Dataset_1/Human-cell-line-modules/drugs/HL60-11.txt]

laudanosine	HL60	640	640641112706.C06
aztreonam	HL60	615	614615111406.C12
baclofen	HL60	613	612613111306.C12
ethosuximide	HL60	615	614615111406.C10
flumequine	HL60	615	614615111406.D12
hydroxyzine	HL60	613	612613111306.E11
khellin	HL60	612	612613111306.A05
meclofenamic acid	HL60	615	614615111406.A11
mesoridazine	HL60	640	640641112706.F06
minoxidil	HL60	612	612613111306.B02
spironolactone	HL60	614	614615111406.E02
etamivan	HL60	640	640641112706.E06
