# Supplementary material for: Characterization of drug-induced transcriptional modules: towards drug repositioning and functional understanding
Source: Mol Syst Biol. 2013 Apr 30;9:662. doi: 10.1038/msb.2013.20 (PMC3658274; doi:10.1038/msb.2013.20)
Supplement: Supplementary Data set 1 — Characterization of gene and drug members of drug-induced modules [file msb201320-s3.zip › Supplementary_Dataset_1/Human-cell-line-modules/drugs/HL60-12.txt]

alprostadil	HL60	664	5500024030760072207033.A02
ly-294002	HL60	650	5500024030401071707292.B02
15-deltaprostaglandinj2	HL60	650	5500024030401071707292.C03
protriptyline	HL60	661	5500024030700072107987.F11
vorinostat	HL60	650	5500024030401071707292.E02
trichostatin A	HL60	602	5500024017802120306174.C06
