# Supplementary material for: Characterization of drug-induced transcriptional modules: towards drug repositioning and functional understanding
Source: Mol Syst Biol. 2013 Apr 30;9:662. doi: 10.1038/msb.2013.20 (PMC3658274; doi:10.1038/msb.2013.20)
Supplement: Supplementary Data set 1 — Characterization of gene and drug members of drug-induced modules [file msb201320-s3.zip › Supplementary_Dataset_1/Human-cell-line-modules/drugs/HL60-13.txt]

ellipticine	HL60	641	640641112706.F12
quercetin	HL60	635	5500024024214122006604.A09
acacetin	HL60	645	5500024024213121906559.D07
apigenin	HL60	631	5500024024213121906563.E07
luteolin	HL60	659	5500024030760072207028.E08
kaempferol	HL60	749	5500024035736031208612.B06
