# Supplementary material for: Characterization of drug-induced transcriptional modules: towards drug repositioning and functional understanding
Source: Mol Syst Biol. 2013 Apr 30;9:662. doi: 10.1038/msb.2013.20 (PMC3658274; doi:10.1038/msb.2013.20)
Supplement: Supplementary Data set 1 — Characterization of gene and drug members of drug-induced modules [file msb201320-s3.zip › Supplementary_Dataset_1/Human-cell-line-modules/drugs/HL60-14.txt]

aciclovir	HL60	613	612613111306.A09
alfuzosin	HL60	623	622623112706.H08
amikacin	HL60	623	622623112706.B07
chlorphenamine	HL60	614	614615111406.G05
enoxacin	HL60	623	622623112706.F08
furosemide	HL60	622	622623112706.B06
guanabenz	HL60	613	612613111306.A10
haloperidol	HL60	613	612613111306.B09
atropine	HL60	614	614615111406.G04
mafenide	HL60	615	614615111406.A07
nicardipine	HL60	623	622623112706.F11
oxybutynin	HL60	622	622623112706.G01
zaprinast	HL60	623	622623112706.D12
