# Supplementary material for: Characterization of drug-induced transcriptional modules: towards drug repositioning and functional understanding
Source: Mol Syst Biol. 2013 Apr 30;9:662. doi: 10.1038/msb.2013.20 (PMC3658274; doi:10.1038/msb.2013.20)
Supplement: Supplementary Data set 1 — Characterization of gene and drug members of drug-induced modules [file msb201320-s3.zip › Supplementary_Dataset_1/Human-cell-line-modules/drugs/HL60-15.txt]

(+)-chelidonine	HL60	641	640641112706.A07
mometasone	HL60	640	640641112706.A01
isosorbide	HL60	645	5500024024213121906559.F12
beclometasone	HL60	658	5500024030760072207028.E04
fluticasone	HL60	664	5500024030760072207033.C03
budesonide	HL60	640	640641112706.G03
carbachol	HL60	659	5500024030760072207028.E10
cyclic adenosine monophosphate	HL60	665	5500024030760072207033.C10
betamethasone	HL60	614	614615111406.B02
betamethasone	HL60	623	622623112706.H12
fludrocortisone	HL60	618	5500024024213121906560.A03
etynodiol	HL60	660	5500024030700072107987.A01
diflorasone	HL60	644	5500024024213121906559.F06
diflorasone	HL60	649	5500024025833041107269.G10
flunisolide	HL60	645	5500024024213121906559.H08
fluorometholone	HL60	648	5500024025833041107269.G03
fludroxycortide	HL60	645	5500024024213121906559.E07
gabexate	HL60	664	5500024030760072207033.A01
moracizine	HL60	665	5500024030760072207033.E08
halcinonide	HL60	645	5500024024213121906559.E08
letrozole	HL60	664	5500024030760072207033.F06
rimexolone	HL60	665	5500024030760072207033.F10
methylprednisolone	HL60	622	622623112706.D01
repaglinide	HL60	749	5500024035736031208612.F05
alclometasone	HL60	648	5500024025833041107269.C04
piretanide	HL60	749	5500024035736031208612.D03
prednisolone	HL60	619	5500024024213121906560.D08
ribavirin	HL60	661	5500024030700072107987.A07
rolipram	HL60	660	5500024030700072107987.G03
simvastatin	HL60	658	5500024030760072207028.E05
triamcinolone	HL60	614	614615111406.B01
corticosterone	HL60	631	5500024024213121906563.H10
isoflupredone	HL60	629	5500024024213121906564.A11
lithocholic acid	HL60	649	5500024025833041107269.C11
