# Supplementary material for: Characterization of drug-induced transcriptional modules: towards drug repositioning and functional understanding
Source: Mol Syst Biol. 2013 Apr 30;9:662. doi: 10.1038/msb.2013.20 (PMC3658274; doi:10.1038/msb.2013.20)
Supplement: Supplementary Data set 1 — Characterization of gene and drug members of drug-induced modules [file msb201320-s3.zip › Supplementary_Dataset_1/Human-cell-line-modules/drugs/HL60-16.txt]

paracetamol	HL60	659	5500024030760072207028.H09
cefoxitin	HL60	651	5500024030401071707292.B08
clidinium bromide	HL60	651	5500024030401071707292.B07
iopromide	HL60	651	5500024030401071707292.A07
latamoxef	HL60	659	5500024030760072207028.H12
methazolamide	HL60	651	5500024030401071707292.C11
pyrithyldione	HL60	651	5500024030401071707292.A08
raloxifene	HL60	651	5500024030401071707292.B12
sulfamonomethoxine	HL60	651	5500024030401071707292.A10
