# Supplementary material for: Characterization of drug-induced transcriptional modules: towards drug repositioning and functional understanding
Source: Mol Syst Biol. 2013 Apr 30;9:662. doi: 10.1038/msb.2013.20 (PMC3658274; doi:10.1038/msb.2013.20)
Supplement: Supplementary Data set 1 — Characterization of gene and drug members of drug-induced modules [file msb201320-s3.zip › Supplementary_Dataset_1/Human-cell-line-modules/drugs/HL60-17.txt]

(+)-chelidonine	HL60	641	640641112706.A07
co-dergocrine mesilate	HL60	644	5500024024213121906559.G06
dinoprost	HL60	634	5500024024214122006604.C01
prestwick-665	HL60	618	5500024024213121906560.F05
alprostadil	HL60	664	5500024030760072207033.A02
bromocriptine	HL60	613	612613111306.H10
clonidine	HL60	622	622623112706.G06
dihydroergocristine	HL60	640	640641112706.B06
dihydroergotamine	HL60	614	614615111406.B04
dipivefrine	HL60	641	640641112706.H09
ethaverine	HL60	659	5500024030760072207028.F10
etilefrine	HL60	664	5500024030760072207033.C05
fenoterol	HL60	619	5500024024213121906560.G10
hexetidine	HL60	634	5500024024214122006604.A01
isoetarine	HL60	651	5500024030401071707292.G10
(-)-isoprenaline	HL60	659	5500024030760072207028.D08
(-)-isoprenaline	HL60	749	5500024035736031208612.C03
corbadrine	HL60	651	5500024030401071707292.G09
orciprenaline	HL60	635	5500024024214122006604.D09
methylergometrine	HL60	623	622623112706.D07
nimodipine	HL60	660	5500024030700072107987.A02
papaverine	HL60	641	640641112706.H12
pergolide	HL60	619	5500024024213121906560.B07
podophyllotoxin	HL60	648	5500024025833041107269.A02
terbutaline	HL60	622	622623112706.A05
vigabatrin	HL60	634	5500024024214122006604.B01
zardaverine	HL60	664	5500024030760072207033.C01
