# Supplementary material for: Characterization of drug-induced transcriptional modules: towards drug repositioning and functional understanding
Source: Mol Syst Biol. 2013 Apr 30;9:662. doi: 10.1038/msb.2013.20 (PMC3658274; doi:10.1038/msb.2013.20)
Supplement: Supplementary Data set 1 — Characterization of gene and drug members of drug-induced modules [file msb201320-s3.zip › Supplementary_Dataset_1/Human-cell-line-modules/drugs/HL60-18.txt]

digoxigenin	HL60	659	5500024030760072207028.B12
helveticoside	HL60	645	5500024024213121906559.D11
digoxin	HL60	634	5500024024214122006604.H02
lanatoside C	HL60	645	5500024024213121906559.D12
ouabain	HL60	630	5500024024213121906563.A03
strophanthidin	HL60	648	5500024025833041107269.D02
digitoxigenin	HL60	631	5500024024213121906563.B09
