# Supplementary material for: Characterization of drug-induced transcriptional modules: towards drug repositioning and functional understanding
Source: Mol Syst Biol. 2013 Apr 30;9:662. doi: 10.1038/msb.2013.20 (PMC3658274; doi:10.1038/msb.2013.20)
Supplement: Supplementary Data set 1 — Characterization of gene and drug members of drug-induced modules [file msb201320-s3.zip › Supplementary_Dataset_1/Human-cell-line-modules/drugs/HL60-19.txt]

dizocilpine	HL60	614	614615111406.D03
diltiazem	HL60	613	612613111306.C08
edrophonium chloride	HL60	613	612613111306.F11
ethambutol	HL60	612	612613111306.E04
hexamethonium bromide	HL60	612	612613111306.E05
levodopa	HL60	612	612613111306.G06
