# Supplementary material for: Characterization of drug-induced transcriptional modules: towards drug repositioning and functional understanding
Source: Mol Syst Biol. 2013 Apr 30;9:662. doi: 10.1038/msb.2013.20 (PMC3658274; doi:10.1038/msb.2013.20)
Supplement: Supplementary Data set 1 — Characterization of gene and drug members of drug-induced modules [file msb201320-s3.zip › Supplementary_Dataset_1/Human-cell-line-modules/drugs/HL60-2.txt]

tanespimycin	HL60	750	5500024035736031208612.D08
thiostrepton	HL60	635	5500024024214122006604.H08
securinine	HL60	651	5500024030401071707292.C07
disulfiram	HL60	614	614615111406.G03
ebselen	HL60	651	5500024030401071707292.F11
geldanamycin	HL60	750	5500024035736031208612.D12
oxyphenbutazone	HL60	749	5500024035736031208612.A03
parthenolide	HL60	640	640641112706.C01
15-deltaprostaglandinj2	HL60	650	5500024030401071707292.C03
puromycin	HL60	634	5500024024214122006604.C03
monorden	HL60	650	5500024030401071707292.E01
alvespimycin	HL60	750	5500024035736031208612.F07
