# Supplementary material for: Characterization of drug-induced transcriptional modules: towards drug repositioning and functional understanding
Source: Mol Syst Biol. 2013 Apr 30;9:662. doi: 10.1038/msb.2013.20 (PMC3658274; doi:10.1038/msb.2013.20)
Supplement: Supplementary Data set 1 — Characterization of gene and drug members of drug-induced modules [file msb201320-s3.zip › Supplementary_Dataset_1/Human-cell-line-modules/drugs/HL60-20.txt]

anisomycin	HL60	630	5500024024213121906563.A05
cephaeline	HL60	634	5500024024214122006604.G04
cicloheximide	HL60	651	5500024030401071707292.E12
ly-294002	HL60	650	5500024030401071707292.B02
lycorine	HL60	645	5500024024213121906559.C09
emetine	HL60	644	5500024024213121906559.E04
