# Supplementary material for: Characterization of drug-induced transcriptional modules: towards drug repositioning and functional understanding
Source: Mol Syst Biol. 2013 Apr 30;9:662. doi: 10.1038/msb.2013.20 (PMC3658274; doi:10.1038/msb.2013.20)
Supplement: Supplementary Data set 1 — Characterization of gene and drug members of drug-induced modules [file msb201320-s3.zip › Supplementary_Dataset_1/Human-cell-line-modules/drugs/HL60-21.txt]

clopamide	HL60	623	622623112706.E11
azacyclonol	HL60	613	612613111306.F12
ampyrone	HL60	614	614615111406.A04
chlortetracycline	HL60	613	612613111306.A07
chlorzoxazone	HL60	615	614615111406.F09
clindamycin	HL60	614	614615111406.F01
glibenclamide	HL60	622	622623112706.H02
lobeline	HL60	641	640641112706.E12
