# Supplementary material for: Characterization of drug-induced transcriptional modules: towards drug repositioning and functional understanding
Source: Mol Syst Biol. 2013 Apr 30;9:662. doi: 10.1038/msb.2013.20 (PMC3658274; doi:10.1038/msb.2013.20)
Supplement: Supplementary Data set 1 — Characterization of gene and drug members of drug-induced modules [file msb201320-s3.zip › Supplementary_Dataset_1/Human-cell-line-modules/drugs/HL60-22.txt]

mevalolactone	HL60	651	5500024030401071707292.F12
asiaticoside	HL60	665	5500024030760072207033.H09
ginkgolidea	HL60	631	5500024024213121906563.E11
thiamazole	HL60	649	5500024025833041107269.C10
3-acetamidocoumarin	HL60	664	5500024030760072207033.A05
etamsylate	HL60	664	5500024030760072207033.F05
palmatine	HL60	644	5500024024213121906559.F02
adiphenine	HL60	629	5500024024213121906564.A10
albendazole	HL60	645	5500024024213121906559.E11
dl-alphatocopherol	HL60	631	5500024024213121906563.F12
arcaine	HL60	658	5500024030760072207028.C03
atractyloside	HL60	649	5500024025833041107269.B07
beclometasone	HL60	658	5500024030760072207028.E04
benzylpenicillin	HL60	749	5500024035736031208612.B03
bergenin	HL60	651	5500024030401071707292.D09
butacaine	HL60	664	5500024030760072207033.H04
carbenoxolone	HL60	658	5500024030760072207028.B01
cefotiam	HL60	634	5500024024214122006604.A02
colecalciferol	HL60	634	5500024024214122006604.F06
cyclic adenosine monophosphate	HL60	665	5500024030760072207033.C10
ciprofibrate	HL60	749	5500024035736031208612.E02
clofilium tosylate	HL60	644	5500024024213121906559.A02
cyclopenthiazide	HL60	664	5500024030760072207033.H06
solanine	HL60	644	5500024024213121906559.D06
thioperamide	HL60	659	5500024030760072207028.C12
dicloxacillin	HL60	634	5500024024214122006604.D06
diphenhydramine	HL60	629	5500024024213121906564.A09
domperidone	HL60	630	5500024024213121906563.A02
droperidol	HL60	630	5500024024213121906563.C02
nifurtimox	HL60	664	5500024030760072207033.G04
ethotoin	HL60	645	5500024024213121906559.C10
pivampicillin	HL60	665	5500024030760072207033.H11
fursultiamine	HL60	664	5500024030760072207033.C04
fusidic acid	HL60	630	5500024024213121906563.C05
metrizamide	HL60	631	5500024024213121906563.F10
hydroflumethiazide	HL60	629	5500024024213121906564.E10
dexibuprofen	HL60	660	5500024030700072107987.C04
iopanoic acid	HL60	665	5500024030760072207033.D12
isradipine	HL60	661	5500024030700072107987.D11
kinetin	HL60	648	5500024025833041107269.G05
lorglumide	HL60	660	5500024030700072107987.F05
mepenzolate bromide	HL60	645	5500024024213121906559.H09
meprylcaine	HL60	749	5500024035736031208612.H02
merbromin	HL60	649	5500024025833041107269.A07
metacycline	HL60	664	5500024030760072207033.H02
methanthelinium bromide	HL60	749	5500024035736031208612.E01
methazolamide	HL60	651	5500024030401071707292.C11
methyldopa	HL60	664	5500024030760072207033.A04
harpagoside	HL60	664	5500024030760072207033.B04
naftopidil	HL60	664	5500024030760072207033.F01
naringin	HL60	634	5500024024214122006604.H05
netilmicin	HL60	665	5500024030760072207033.D08
omeprazole	HL60	635	5500024024214122006604.G07
ondansetron	HL60	749	5500024035736031208612.B01
oxamniquine	HL60	664	5500024030760072207033.D03
ozagrel	HL60	665	5500024030760072207033.H08
phthalylsulfathiazole	HL60	659	5500024030760072207028.G12
picrotoxinin	HL60	644	5500024024213121906559.B04
pirenperone	HL60	634	5500024024214122006604.B04
piribedil	HL60	665	5500024030760072207033.G12
primidone	HL60	659	5500024030760072207028.A11
propantheline bromide	HL60	658	5500024030760072207028.C06
propidium iodide	HL60	648	5500024025833041107269.A03
dexpropranolol	HL60	749	5500024035736031208612.G06
ramifenazone	HL60	648	5500024025833041107269.B01
reserpine	HL60	658	5500024030760072207028.E06
streptozocin	HL60	648	5500024025833041107269.B02
succinylsulfathiazole	HL60	644	5500024024213121906559.A04
pralidoxime	HL60	660	5500024030700072107987.H02
talampicillin	HL60	665	5500024030760072207033.F09
rifampicin	HL60	635	5500024024214122006604.D12
tiaprofenic acid	HL60	635	5500024024214122006604.C11
tinidazole	HL60	649	5500024025833041107269.C08
trimipramine	HL60	658	5500024030760072207028.D01
vancomycin	HL60	635	5500024024214122006604.A08
corticosterone	HL60	631	5500024024213121906563.H10
saquinavir	HL60	749	5500024035736031208612.G01
propylthiouracil	HL60	635	5500024024214122006604.F11
rilmenidine	HL60	661	5500024030700072107987.C09
6-azathymine	HL60	635	5500024024214122006604.H12
dioxybenzone	HL60	660	5500024030700072107987.B06
nafcillin	HL60	658	5500024030760072207028.H02
prestwick-1083	HL60	665	5500024030760072207033.B12
hydroxyachillin	HL60	644	5500024024213121906559.C05
