# Supplementary material for: Characterization of drug-induced transcriptional modules: towards drug repositioning and functional understanding
Source: Mol Syst Biol. 2013 Apr 30;9:662. doi: 10.1038/msb.2013.20 (PMC3658274; doi:10.1038/msb.2013.20)
Supplement: Supplementary Data set 1 — Characterization of gene and drug members of drug-induced modules [file msb201320-s3.zip › Supplementary_Dataset_1/Human-cell-line-modules/drugs/HL60-23.txt]

fulvestrant	HL60	602	5500024017802120306174.H04
mometasone	HL60	640	640641112706.A01
7-aminocephalosporanic acid	HL60	631	5500024024213121906563.E08
digoxigenin	HL60	659	5500024030760072207028.B12
thiostrepton	HL60	635	5500024024214122006604.H08
deptropine	HL60	661	5500024030700072107987.A09
trimethylcolchicinic acid	HL60	644	5500024024213121906559.E05
helveticoside	HL60	645	5500024024213121906559.D11
amantadine	HL60	631	5500024024213121906563.A09
alprostadil	HL60	664	5500024030760072207033.A02
securinine	HL60	651	5500024030401071707292.C07
anisomycin	HL60	630	5500024024213121906563.A05
arecoline	HL60	630	5500024024213121906563.A04
acetylsalicylic acid	HL60	750	5500024035736031208612.H09
astemizole	HL60	614	614615111406.H04
adenosine phosphate	HL60	623	622623112706.B12
benfluorex	HL60	630	5500024024213121906563.H05
pentoxyverine	HL60	630	5500024024213121906563.G01
cefadroxil	HL60	631	5500024024213121906563.E10
cefalexin	HL60	630	5500024024213121906563.F01
ciclopirox	HL60	634	5500024024214122006604.B06
clebopride	HL60	630	5500024024213121906563.C04
clioquinol	HL60	660	5500024030700072107987.E05
cyclobenzaprine	HL60	631	5500024024213121906563.C08
digoxin	HL60	634	5500024024214122006604.H02
domperidone	HL60	630	5500024024213121906563.A02
droperidol	HL60	630	5500024024213121906563.C02
ritodrine	HL60	630	5500024024213121906563.E02
dydrogesterone	HL60	644	5500024024213121906559.C04
ellipticine	HL60	641	640641112706.F12
etoposide	HL60	623	622623112706.A10
fenspiride	HL60	615	614615111406.E10
fluphenazine	HL60	650	5500024030401071707292.B03
fusidic acid	HL60	630	5500024024213121906563.C05
geldanamycin	HL60	750	5500024035736031208612.D12
gossypol	HL60	645	5500024024213121906559.B10
dexibuprofen	HL60	660	5500024030700072107987.C04
ipratropium bromide	HL60	641	640641112706.E11
lanatoside C	HL60	645	5500024024213121906559.D12
levamisole	HL60	615	614615111406.G09
loracarbef	HL60	665	5500024030760072207033.C11
lorglumide	HL60	660	5500024030700072107987.F05
ly-294002	HL60	650	5500024030401071707292.B02
lycorine	HL60	645	5500024024213121906559.C09
merbromin	HL60	649	5500024025833041107269.A07
8-azaguanine	HL60	629	5500024024213121906564.H08
methyldopa	HL60	623	622623112706.B08
ceforanide	HL60	634	5500024024214122006604.C02
myosmine	HL60	645	5500024024213121906559.B07
bupropion	HL60	622	622623112706.E04
alpha-estradiol	HL60	630	5500024024213121906563.B06
alpha-estradiol	HL60	650	5500024030401071707292.G04
beta-escin	HL60	645	5500024024213121906559.C08
ouabain	HL60	630	5500024024213121906563.A03
oxolinic acid	HL60	615	614615111406.F12
parthenolide	HL60	640	640641112706.C01
podophyllotoxin	HL60	648	5500024025833041107269.A02
primaquine	HL60	631	5500024024213121906563.A08
15-deltaprostaglandinj2	HL60	650	5500024030401071707292.C03
puromycin	HL60	634	5500024024214122006604.C03
pyrantel	HL60	615	614615111406.G12
ramipril	HL60	749	5500024035736031208612.C04
sirolimus	HL60	602	5500024017802120306174.H06
quercetin	HL60	635	5500024024214122006604.A09
acacetin	HL60	645	5500024024213121906559.D07
apigenin	HL60	631	5500024024213121906563.E07
luteolin	HL60	659	5500024030760072207028.E08
kaempferol	HL60	749	5500024035736031208612.B06
genistein	HL60	602	5500024017802120306174.B01
myricetin	HL60	631	5500024024213121906563.C10
strophanthidin	HL60	648	5500024025833041107269.D02
vorinostat	HL60	650	5500024030401071707292.E02
digitoxigenin	HL60	631	5500024024213121906563.B09
syrosingopine	HL60	641	640641112706.F07
testosterone	HL60	630	5500024024213121906563.B01
ticlopidine	HL60	612	612613111306.F03
trichostatin A	HL60	602	5500024017802120306174.C06
epivincamine	HL60	641	640641112706.B08
corticosterone	HL60	631	5500024024213121906563.H10
zoxazolamine	HL60	630	5500024024213121906563.G04
sitosterol	HL60	664	5500024030760072207033.F02
monobenzone	HL60	659	5500024030760072207028.C11
prasterone	HL60	660	5500024030700072107987.B01
carbarsone	HL60	631	5500024024213121906563.G11
naringenin	HL60	631	5500024024213121906563.A07
calcium pantothenate	HL60	631	5500024024213121906563.G09
