# Supplementary material for: Characterization of drug-induced transcriptional modules: towards drug repositioning and functional understanding
Source: Mol Syst Biol. 2013 Apr 30;9:662. doi: 10.1038/msb.2013.20 (PMC3658274; doi:10.1038/msb.2013.20)
Supplement: Supplementary Data set 1 — Characterization of gene and drug members of drug-induced modules [file msb201320-s3.zip › Supplementary_Dataset_1/Human-cell-line-modules/drugs/HL60-24.txt]

isocorydine	HL60	641	640641112706.A08
cytisine	HL60	641	640641112706.E07
pyridoxine	HL60	641	640641112706.G11
dimenhydrinate	HL60	619	5500024024213121906560.C10
riboflavin	HL60	641	640641112706.E08
diperodon	HL60	622	622623112706.C06
diloxanide	HL60	659	5500024030760072207028.A08
clopamide	HL60	623	622623112706.E11
(+/-)-catechin	HL60	658	5500024030760072207028.C05
dizocilpine	HL60	614	614615111406.D03
tubocurarine chloride	HL60	640	640641112706.C03
scopolaminen-oxide	HL60	615	614615111406.F08
laudanosine	HL60	640	640641112706.C06
azacyclonol	HL60	613	612613111306.F12
amiloride	HL60	612	612613111306.G04
palmatine	HL60	644	5500024024213121906559.F02
acemetacin	HL60	619	5500024024213121906560.A10
paracetamol	HL60	659	5500024030760072207028.H09
adiphenine	HL60	629	5500024024213121906564.A10
allantoin	HL60	629	5500024024213121906564.G12
metanephrine	HL60	613	612613111306.F07
alprenolol	HL60	622	622623112706.C01
ambroxol	HL60	623	622623112706.A07
amikacin	HL60	623	622623112706.B07
ampyrone	HL60	614	614615111406.A04
arcaine	HL60	658	5500024030760072207028.C03
artemisinin	HL60	640	640641112706.H06
acetylsalicylic acid	HL60	750	5500024035736031208612.H09
astemizole	HL60	614	614615111406.H04
betaxolol	HL60	623	622623112706.G09
bumetanide	HL60	619	5500024024213121906560.A08
carbinoxamine	HL60	651	5500024030401071707292.D08
azapropazone	HL60	661	5500024030700072107987.A08
cefotaxime	HL60	614	614615111406.C01
cefoxitin	HL60	651	5500024030401071707292.B08
chlorphenamine	HL60	614	614615111406.G05
chlortetracycline	HL60	613	612613111306.A07
chlorzoxazone	HL60	615	614615111406.F09
clidinium bromide	HL60	651	5500024030401071707292.B07
clindamycin	HL60	614	614615111406.F01
debrisoquine	HL60	623	622623112706.G07
chloramphenicol	HL60	629	5500024024213121906564.H12
desipramine	HL60	623	622623112706.F07
dihydrostreptomycin	HL60	614	614615111406.C03
disopyramide	HL60	619	5500024024213121906560.A07
dosulepin	HL60	640	640641112706.H05
doxazosin	HL60	659	5500024030760072207028.H08
drofenine	HL60	651	5500024030401071707292.F08
dyclonine	HL60	645	5500024024213121906559.F08
ebselen	HL60	651	5500024030401071707292.F11
enoxacin	HL60	623	622623112706.F08
etodolac	HL60	615	614615111406.H11
felbinac	HL60	659	5500024030760072207028.A07
flavoxate	HL60	619	5500024024213121906560.H10
hymecromone	HL60	659	5500024030760072207028.D07
fosfosal	HL60	658	5500024030760072207028.F05
furazolidone	HL60	658	5500024030760072207028.A01
furosemide	HL60	622	622623112706.B06
gallamine triethiodide	HL60	614	614615111406.F03
gemfibrozil	HL60	615	614615111406.C07
glibenclamide	HL60	622	622623112706.H02
heptaminol	HL60	629	5500024024213121906564.B09
hexetidine	HL60	634	5500024024214122006604.A01
hydroquinine	HL60	641	640641112706.D12
atropine	HL60	614	614615111406.G04
atropine	HL60	615	614615111406.E12
lidocaine	HL60	612	612613111306.B06
iopromide	HL60	651	5500024030401071707292.A07
isoconazole	HL60	614	614615111406.G06
khellin	HL60	612	612613111306.A05
lobeline	HL60	641	640641112706.E12
loperamide	HL60	613	612613111306.C09
loxapine	HL60	613	612613111306.F08
mafenide	HL60	615	614615111406.A07
mefloquine	HL60	614	614615111406.H03
mephenesin	HL60	618	5500024024213121906560.F03
cotinine	HL60	613	612613111306.G09
metergoline	HL60	623	622623112706.E12
methapyrilene	HL60	623	622623112706.H10
methazolamide	HL60	651	5500024030401071707292.C11
methotrexate	HL60	613	612613111306.B12
metoprolol	HL60	648	5500024025833041107269.A05
metronidazole	HL60	612	612613111306.A04
miconazole	HL60	612	612613111306.F05
midodrine	HL60	614	614615111406.A05
zimeldine	HL60	613	612613111306.G10
minaprine	HL60	612	612613111306.G01
monocrotaline	HL60	641	640641112706.G09
morantel	HL60	629	5500024024213121906564.G10
clorgiline	HL60	623	622623112706.E10
nalidixic acid	HL60	618	5500024024213121906560.G01
nicardipine	HL60	623	622623112706.F11
nifenazone	HL60	615	614615111406.B10
nomifensine	HL60	614	614615111406.F06
norfloxacin	HL60	615	614615111406.H10
oleandomycin	HL60	613	612613111306.F10
oxybenzone	HL60	660	5500024030700072107987.C02
dexpanthenol	HL60	629	5500024024213121906564.F08
phenindione	HL60	640	640641112706.G05
physostigmine	HL60	641	640641112706.C07
pipenzolate bromide	HL60	651	5500024030401071707292.E07
pirenzepine	HL60	614	614615111406.D06
praziquantel	HL60	622	622623112706.C02
prednisone	HL60	612	612613111306.F06
pyrithyldione	HL60	651	5500024030401071707292.A08
raloxifene	HL60	651	5500024030401071707292.B12
ranitidine	HL60	615	614615111406.H08
sirolimus	HL60	602	5500024017802120306174.H06
streptomycin	HL60	622	622623112706.B03
sulconazole	HL60	659	5500024030760072207028.F08
sulfamethoxypyridazine	HL60	649	5500024025833041107269.G09
sulfamonomethoxine	HL60	651	5500024030401071707292.A10
sulfaphenazole	HL60	629	5500024024213121906564.H11
sulfapyridine	HL60	648	5500024025833041107269.B06
tamoxifen	HL60	614	614615111406.H05
tolmetin	HL60	658	5500024030760072207028.C01
tolnaftate	HL60	612	612613111306.A02
isotretinoin	HL60	644	5500024024213121906559.B03
trichlormethiazide	HL60	658	5500024030760072207028.F06
triflupromazine	HL60	629	5500024024213121906564.D08
trimethobenzamide	HL60	612	612613111306.A03
acepromazine	HL60	641	640641112706.C08
epivincamine	HL60	641	640641112706.B08
zaprinast	HL60	623	622623112706.D12
eticlopride	HL60	659	5500024030760072207028.B07
racecadotril	HL60	641	640641112706.B07
diphemanilmetilsulfate	HL60	612	612613111306.C06
moroxydine	HL60	613	612613111306.D08
thiocolchicoside	HL60	640	640641112706.E01
yohimbic acid	HL60	644	5500024024213121906559.E06
raubasine	HL60	641	640641112706.G07
2-aminobenzenesulfonamide	HL60	659	5500024030760072207028.A09
eucatropine	HL60	649	5500024025833041107269.F10
nafcillin	HL60	658	5500024030760072207028.H02
delsoline	HL60	648	5500024025833041107269.F01
nicotinic acid	HL60	659	5500024030760072207028.E11
