# Supplementary material for: Characterization of drug-induced transcriptional modules: towards drug repositioning and functional understanding
Source: Mol Syst Biol. 2013 Apr 30;9:662. doi: 10.1038/msb.2013.20 (PMC3658274; doi:10.1038/msb.2013.20)
Supplement: Supplementary Data set 1 — Characterization of gene and drug members of drug-induced modules [file msb201320-s3.zip › Supplementary_Dataset_1/Human-cell-line-modules/drugs/HL60-25.txt]

pregnenolone	HL60	635	5500024024214122006604.B10
nifuroxazide	HL60	635	5500024024214122006604.C09
karakoline	HL60	645	5500024024213121906559.B12
trimethylcolchicinic acid	HL60	644	5500024024213121906559.E05
astemizole	HL60	614	614615111406.H04
ciclopirox	HL60	634	5500024024214122006604.B06
dequalinium chloride	HL60	630	5500024024213121906563.F04
dydrogesterone	HL60	644	5500024024213121906559.C04
ethaverine	HL60	659	5500024030760072207028.F10
famprofazone	HL60	645	5500024024213121906559.G09
fluspirilene	HL60	660	5500024030700072107987.D01
glafenine	HL60	619	5500024024213121906560.E07
hecogenin	HL60	651	5500024030401071707292.F10
hydrocotarnine	HL60	641	640641112706.D08
mestranol	HL60	658	5500024030760072207028.D06
metergoline	HL60	623	622623112706.E12
metixene	HL60	634	5500024024214122006604.C06
nabumetone	HL60	661	5500024030700072107987.H11
nitrendipine	HL60	660	5500024030700072107987.D02
nortriptyline	HL60	619	5500024024213121906560.E12
oxetacaine	HL60	612	612613111306.D01
papaverine	HL60	641	640641112706.H12
perhexiline	HL60	619	5500024024213121906560.A09
perphenazine	HL60	613	612613111306.B10
procyclidine	HL60	658	5500024030760072207028.G05
puromycin	HL60	634	5500024024214122006604.C03
terconazole	HL60	635	5500024024214122006604.D08
tetrandrine	HL60	648	5500024025833041107269.E02
tracazolate	HL60	664	5500024030760072207033.E04
saquinavir	HL60	749	5500024035736031208612.G01
atovaquone	HL60	635	5500024024214122006604.E10
emetine	HL60	644	5500024024213121906559.E04
