# Supplementary material for: Characterization of drug-induced transcriptional modules: towards drug repositioning and functional understanding
Source: Mol Syst Biol. 2013 Apr 30;9:662. doi: 10.1038/msb.2013.20 (PMC3658274; doi:10.1038/msb.2013.20)
Supplement: Supplementary Data set 1 — Characterization of gene and drug members of drug-induced modules [file msb201320-s3.zip › Supplementary_Dataset_1/Human-cell-line-modules/drugs/HL60-26.txt]

ambroxol	HL60	623	622623112706.A07
etodolac	HL60	615	614615111406.H11
josamycin	HL60	613	612613111306.C10
levamisole	HL60	615	614615111406.G09
midodrine	HL60	614	614615111406.A05
norfloxacin	HL60	615	614615111406.H10
pirenzepine	HL60	614	614615111406.D06
piroxicam	HL60	615	614615111406.H09
ranitidine	HL60	615	614615111406.H08
tolfenamic acid	HL60	615	614615111406.B08
