# Supplementary material for: Characterization of drug-induced transcriptional modules: towards drug repositioning and functional understanding
Source: Mol Syst Biol. 2013 Apr 30;9:662. doi: 10.1038/msb.2013.20 (PMC3658274; doi:10.1038/msb.2013.20)
Supplement: Supplementary Data set 1 — Characterization of gene and drug members of drug-induced modules [file msb201320-s3.zip › Supplementary_Dataset_1/Human-cell-line-modules/drugs/HL60-27.txt]

naproxen	HL60	629	5500024024213121906564.A07
allantoin	HL60	629	5500024024213121906564.G12
chloramphenicol	HL60	629	5500024024213121906564.H12
meticrane	HL60	629	5500024024213121906564.H09
morantel	HL60	629	5500024024213121906564.G10
sulfaphenazole	HL60	629	5500024024213121906564.H11
todralazine	HL60	629	5500024024213121906564.G11
