# Supplementary material for: Characterization of drug-induced transcriptional modules: towards drug repositioning and functional understanding
Source: Mol Syst Biol. 2013 Apr 30;9:662. doi: 10.1038/msb.2013.20 (PMC3658274; doi:10.1038/msb.2013.20)
Supplement: Supplementary Data set 1 — Characterization of gene and drug members of drug-induced modules [file msb201320-s3.zip › Supplementary_Dataset_1/Human-cell-line-modules/drugs/HL60-28.txt]

acebutolol	HL60	612	612613111306.C05
aconitine	HL60	641	640641112706.B09
chlormezanone	HL60	623	622623112706.B09
chloroquine	HL60	640	640641112706.G06
convolamine	HL60	641	640641112706.C10
cyclizine	HL60	640	640641112706.D01
