# Supplementary material for: Characterization of drug-induced transcriptional modules: towards drug repositioning and functional understanding
Source: Mol Syst Biol. 2013 Apr 30;9:662. doi: 10.1038/msb.2013.20 (PMC3658274; doi:10.1038/msb.2013.20)
Supplement: Supplementary Data set 1 — Characterization of gene and drug members of drug-induced modules [file msb201320-s3.zip › Supplementary_Dataset_1/Human-cell-line-modules/drugs/HL60-29.txt]

carbinoxamine	HL60	651	5500024030401071707292.D08
clomifene	HL60	630	5500024024213121906563.G03
drofenine	HL60	651	5500024030401071707292.F08
morantel	HL60	629	5500024024213121906564.G10
niflumic acid	HL60	619	5500024024213121906560.C09
alimemazine	HL60	651	5500024030401071707292.B09
3-hydroxy-dl-kynurenine	HL60	630	5500024024213121906563.A01
