# Supplementary material for: Characterization of drug-induced transcriptional modules: towards drug repositioning and functional understanding
Source: Mol Syst Biol. 2013 Apr 30;9:662. doi: 10.1038/msb.2013.20 (PMC3658274; doi:10.1038/msb.2013.20)
Supplement: Supplementary Data set 1 — Characterization of gene and drug members of drug-induced modules [file msb201320-s3.zip › Supplementary_Dataset_1/Human-cell-line-modules/drugs/HL60-3.txt]

seneciphylline	HL60	644	5500024024213121906559.F04
trimethylcolchicinic acid	HL60	644	5500024024213121906559.E05
vidarabine	HL60	651	5500024030401071707292.H09
betulinic acid	HL60	631	5500024024213121906563.A10
ciclopirox	HL60	634	5500024024214122006604.B06
cinchonidine	HL60	644	5500024024213121906559.G01
clioquinol	HL60	660	5500024030700072107987.E05
dequalinium chloride	HL60	630	5500024024213121906563.F04
ethaverine	HL60	659	5500024030760072207028.F10
ethoxyquin	HL60	649	5500024025833041107269.E10
etoposide	HL60	623	622623112706.A10
gossypol	HL60	645	5500024024213121906559.B10
mephentermine	HL60	649	5500024025833041107269.D08
rimexolone	HL60	665	5500024030760072207033.F10
methotrexate	HL60	613	612613111306.B12
methylbenzethonium chloride	HL60	645	5500024024213121906559.D08
primaquine	HL60	631	5500024024213121906563.A08
progesterone	HL60	634	5500024024214122006604.H06
pyrimethamine	HL60	612	612613111306.F02
sulconazole	HL60	659	5500024030760072207028.F08
triamterene	HL60	629	5500024024213121906564.C09
zalcitabine	HL60	664	5500024030760072207033.B01
trifluridine	HL60	749	5500024035736031208612.F06
atovaquone	HL60	635	5500024024214122006604.E10
monobenzone	HL60	659	5500024030760072207028.C11
