# Supplementary material for: Characterization of drug-induced transcriptional modules: towards drug repositioning and functional understanding
Source: Mol Syst Biol. 2013 Apr 30;9:662. doi: 10.1038/msb.2013.20 (PMC3658274; doi:10.1038/msb.2013.20)
Supplement: Supplementary Data set 1 — Characterization of gene and drug members of drug-induced modules [file msb201320-s3.zip › Supplementary_Dataset_1/Human-cell-line-modules/drugs/HL60-4.txt]

astemizole	HL60	614	614615111406.H04
ciclosporin	HL60	631	5500024024213121906563.C07
etoposide	HL60	623	622623112706.A10
famprofazone	HL60	645	5500024024213121906559.G09
fluphenazine	HL60	650	5500024030401071707292.B03
gossypol	HL60	645	5500024024213121906559.B10
lasalocid	HL60	658	5500024030760072207028.A03
mefloquine	HL60	614	614615111406.H03
meptazinol	HL60	664	5500024030760072207033.G01
perhexiline	HL60	619	5500024024213121906560.A09
prochlorperazine	HL60	650	5500024030401071707292.F03
quercetin	HL60	635	5500024024214122006604.A09
thioridazine	HL60	650	5500024030401071707292.C02
trifluoperazine	HL60	650	5500024030401071707292.D01
