# Supplementary material for: Characterization of drug-induced transcriptional modules: towards drug repositioning and functional understanding
Source: Mol Syst Biol. 2013 Apr 30;9:662. doi: 10.1038/msb.2013.20 (PMC3658274; doi:10.1038/msb.2013.20)
Supplement: Supplementary Data set 1 — Characterization of gene and drug members of drug-induced modules [file msb201320-s3.zip › Supplementary_Dataset_1/Human-cell-line-modules/drugs/HL60-5.txt]

pyrazinamide	HL60	635	5500024024214122006604.E07
acetylsalicylsalicylic acid	HL60	614	614615111406.F05
(-)-atenolol	HL60	660	5500024030700072107987.H03
chloroquine	HL60	640	640641112706.G06
nifurtimox	HL60	664	5500024030760072207033.G04
atropine	HL60	615	614615111406.E12
midodrine	HL60	614	614615111406.A05
naftopidil	HL60	664	5500024030760072207033.F01
oxolinic acid	HL60	615	614615111406.F12
pipemidic acid	HL60	660	5500024030700072107987.C03
pyrantel	HL60	615	614615111406.G12
sisomicin	HL60	635	5500024024214122006604.C12
sotalol	HL60	664	5500024030760072207033.E02
urapidil	HL60	660	5500024030700072107987.F04
pentetrazol	HL60	615	614615111406.H12
picotamide	HL60	614	614615111406.D05
pempidine	HL60	645	5500024024213121906559.H12
yohimbic acid	HL60	644	5500024024213121906559.E06
