# Supplementary material for: Characterization of drug-induced transcriptional modules: towards drug repositioning and functional understanding
Source: Mol Syst Biol. 2013 Apr 30;9:662. doi: 10.1038/msb.2013.20 (PMC3658274; doi:10.1038/msb.2013.20)
Supplement: Supplementary Data set 1 — Characterization of gene and drug members of drug-induced modules [file msb201320-s3.zip › Supplementary_Dataset_1/Human-cell-line-modules/drugs/HL60-6.txt]

fulvestrant	HL60	602	5500024017802120306174.H04
amiloride	HL60	612	612613111306.G04
sr-95639a	HL60	631	5500024024213121906563.C12
piperacetazine	HL60	749	5500024035736031208612.C06
metanephrine	HL60	613	612613111306.F07
apomorphine	HL60	613	612613111306.H08
bumetanide	HL60	619	5500024024213121906560.A08
carbenoxolone	HL60	658	5500024030760072207028.B01
cinchonidine	HL60	644	5500024024213121906559.G01
ciprofloxacin	HL60	613	612613111306.E08
dehydrocholic acid	HL60	613	612613111306.E10
doxylamine	HL60	612	612613111306.F01
josamycin	HL60	613	612613111306.C10
cotinine	HL60	613	612613111306.G09
minaprine	HL60	612	612613111306.G01
minoxidil	HL60	612	612613111306.B02
naloxone	HL60	613	612613111306.H09
oxetacaine	HL60	612	612613111306.D01
perphenazine	HL60	613	612613111306.B10
sulfadimethoxine	HL60	649	5500024025833041107269.A09
sulfaguanidine	HL60	612	612613111306.B01
chicagoskyblue6b	HL60	631	5500024024213121906563.D12
triflupromazine	HL60	629	5500024024213121906564.D08
