# Supplementary material for: Characterization of drug-induced transcriptional modules: towards drug repositioning and functional understanding
Source: Mol Syst Biol. 2013 Apr 30;9:662. doi: 10.1038/msb.2013.20 (PMC3658274; doi:10.1038/msb.2013.20)
Supplement: Supplementary Data set 1 — Characterization of gene and drug members of drug-induced modules [file msb201320-s3.zip › Supplementary_Dataset_1/Human-cell-line-modules/drugs/HL60-7.txt]

benzydamine	HL60	622	622623112706.G03
alprenolol	HL60	622	622623112706.C01
amitriptyline	HL60	629	5500024024213121906564.B07
atractyloside	HL60	649	5500024025833041107269.B07
carbamazepine	HL60	629	5500024024213121906564.F11
colecalciferol	HL60	634	5500024024214122006604.F06
solanine	HL60	644	5500024024213121906559.D06
ethisterone	HL60	618	5500024024213121906560.A01
flufenamic acid	HL60	615	614615111406.E07
gallamine triethiodide	HL60	614	614615111406.F03
velnacrine	HL60	634	5500024024214122006604.G06
iohexol	HL60	634	5500024024214122006604.A05
isocarboxazid	HL60	649	5500024025833041107269.D07
isopropamide iodide	HL60	651	5500024030401071707292.E08
merbromin	HL60	649	5500024025833041107269.A07
metoclopramide	HL60	618	5500024024213121906560.D03
nadolol	HL60	658	5500024030760072207028.A02
naltrexone	HL60	614	614615111406.H02
nomifensine	HL60	614	614615111406.F06
primaquine	HL60	631	5500024024213121906563.A08
spiramycin	HL60	649	5500024025833041107269.E07
sulfaguanidine	HL60	612	612613111306.B01
triprolidine	HL60	619	5500024024213121906560.G07
phentolamine	HL60	618	5500024024213121906560.B02
