# Supplementary material for: Characterization of drug-induced transcriptional modules: towards drug repositioning and functional understanding
Source: Mol Syst Biol. 2013 Apr 30;9:662. doi: 10.1038/msb.2013.20 (PMC3658274; doi:10.1038/msb.2013.20)
Supplement: Supplementary Data set 1 — Characterization of gene and drug members of drug-induced modules [file msb201320-s3.zip › Supplementary_Dataset_1/Human-cell-line-modules/drugs/HL60-8.txt]

pyrazinamide	HL60	635	5500024024214122006604.E07
hexylcaine	HL60	651	5500024030401071707292.H11
isosorbide	HL60	645	5500024024213121906559.F12
l-methioninesulfoximine	HL60	635	5500024024214122006604.G11
eldeline	HL60	645	5500024024213121906559.H11
flupentixol	HL60	630	5500024024213121906563.D06
etifenin	HL60	635	5500024024214122006604.F12
amantadine	HL60	631	5500024024213121906563.A09
benfotiamine	HL60	645	5500024024213121906559.G12
captopril	HL60	612	612613111306.D06
cefaclor	HL60	635	5500024024214122006604.D07
cefepime	HL60	749	5500024035736031208612.A02
fenoprofen	HL60	649	5500024025833041107269.G12
flecainide	HL60	649	5500024025833041107269.F12
levamisole	HL60	635	5500024024214122006604.C08
methylprednisolone	HL60	622	622623112706.D01
mifepristone	HL60	622	622623112706.D03
ozagrel	HL60	665	5500024030760072207033.H08
phenacetin	HL60	635	5500024024214122006604.G12
pramocaine	HL60	645	5500024024213121906559.C12
probenecid	HL60	635	5500024024214122006604.H10
mepyramine	HL60	622	622623112706.D02
selegiline	HL60	635	5500024024214122006604.H11
terconazole	HL60	635	5500024024214122006604.D08
tolazamide	HL60	635	5500024024214122006604.E12
methoxamine	HL60	635	5500024024214122006604.C07
6-azathymine	HL60	635	5500024024214122006604.H12
alpha-ergocryptine	HL60	649	5500024025833041107269.C12
