# Supplementary material for: Characterization of drug-induced transcriptional modules: towards drug repositioning and functional understanding
Source: Mol Syst Biol. 2013 Apr 30;9:662. doi: 10.1038/msb.2013.20 (PMC3658274; doi:10.1038/msb.2013.20)
Supplement: Supplementary Data set 1 — Characterization of gene and drug members of drug-induced modules [file msb201320-s3.zip › Supplementary_Dataset_1/Human-cell-line-modules/drugs/HL60-9.txt]

mometasone	HL60	640	640641112706.A01
thiostrepton	HL60	635	5500024024214122006604.H08
butyl hydroxybenzoate	HL60	660	5500024030700072107987.H05
ascorbic acid	HL60	623	622623112706.D11
bisacodyl	HL60	634	5500024024214122006604.F05
chlorpromazine	HL60	629	5500024024213121906564.C12
pizotifen	HL60	661	5500024030700072107987.C10
ciclosporin	HL60	631	5500024024213121906563.C07
desipramine	HL60	623	622623112706.F07
diethylstilbestrol	HL60	649	5500024025833041107269.C07
equilin	HL60	659	5500024030760072207028.F12
estriol	HL60	749	5500024035736031208612.E05
geldanamycin	HL60	750	5500024035736031208612.D12
hexestrol	HL60	648	5500024025833041107269.F03
alpha-estradiol	HL60	630	5500024024213121906563.B06
parthenolide	HL60	640	640641112706.C01
primaquine	HL60	631	5500024024213121906563.A08
protriptyline	HL60	661	5500024030700072107987.F11
raloxifene	HL60	651	5500024030401071707292.B12
quercetin	HL60	635	5500024024214122006604.A09
acacetin	HL60	645	5500024024213121906559.D07
apigenin	HL60	631	5500024024213121906563.E07
luteolin	HL60	659	5500024030760072207028.E08
kaempferol	HL60	749	5500024035736031208612.B06
tetroquinone	HL60	658	5500024030760072207028.E01
saquinavir	HL60	749	5500024035736031208612.G01
estrone	HL60	660	5500024030700072107987.G01
oxedrine	HL60	749	5500024035736031208612.B04
naringenin	HL60	631	5500024024213121906563.A07
