# Supplementary material for: Characterization of drug-induced transcriptional modules: towards drug repositioning and functional understanding
Source: Mol Syst Biol. 2013 Apr 30;9:662. doi: 10.1038/msb.2013.20 (PMC3658274; doi:10.1038/msb.2013.20)
Supplement: Supplementary Data set 1 — Characterization of gene and drug members of drug-induced modules [file msb201320-s3.zip › Supplementary_Dataset_1/Human-cell-line-modules/drugs/MCF7-1.txt]

mometasone	MCF7	657	5500024030700072107988.A07
nifuroxazide	MCF7	695	5500024031330081907228.C09
azacyclonol	MCF7	735	5500024032848101507997.F06
pimozide	MCF7	743	5500024035101021908499.E01
alexidine	MCF7	699	5500024031723100807772.B06
astemizole	MCF7	744	5500024035101021908499.H10
pyrvinium	MCF7	736	5500024032848101507997.F12
abamectin	MCF7	752	5500024035736031208618.E07
suloctidil	MCF7	707	5500024030403071907255.B09
thioguanosine	MCF7	707	5500024030403071907255.H09
clioquinol	MCF7	758	5500024035100021608460.E11
ciclosporin	MCF7	705	5500024031723100807770.C07
dequalinium chloride	MCF7	735	5500024032848101507997.F04
econazole	MCF7	741	5500024035735011708567.D06
gossypol	MCF7	700	5500024031723100807772.B10
hexetidine	MCF7	735	5500024032848101507997.A01
loperamide	MCF7	726	5500024030403071907253.C09
meclozine	MCF7	655	5500024030402071707277.H10
mefloquine	MCF7	636	5500024024214122006606.H03
methylbenzethonium chloride	MCF7	751	5500024035736031208618.D02
miconazole	MCF7	632	5500024024211121606513.F05
niclosamide	MCF7	690	5500024030403071907257.B04
butoconazole	MCF7	735	5500024032848101507997.G01
naftifine	MCF7	766	5500024037289120508304.B09
15-deltaprostaglandinj2	MCF7	626	5500024024213121906562.C03
tamoxifen	MCF7	636	5500024024214122006606.H05
ticlopidine	MCF7	691	5500024030403071907257.F09
tribenoside	MCF7	736	5500024032848101507997.H12
ivermectin	MCF7	748	5500024037498121108437.H12
