# Supplementary material for: Characterization of drug-induced transcriptional modules: towards drug repositioning and functional understanding
Source: Mol Syst Biol. 2013 Apr 30;9:662. doi: 10.1038/msb.2013.20 (PMC3658274; doi:10.1038/msb.2013.20)
Supplement: Supplementary Data set 1 — Characterization of gene and drug members of drug-induced modules [file msb201320-s3.zip › Supplementary_Dataset_1/Human-cell-line-modules/drugs/MCF7-10.txt]

thiamazole	MCF7	720	5500024031723100807770.C04
butyl hydroxybenzoate	MCF7	755	5500024037496121008324.H05
alfuzosin	MCF7	647	5500024030700072107994.H08
amoxapine	MCF7	707	5500024030403071907255.G11
cefoperazone	MCF7	735	5500024032848101507997.A05
cyclic adenosine monophosphate	MCF7	738	5500024034290101707045.C10
flucloxacillin	MCF7	738	5500024034290101707045.D09
fluvastatin	MCF7	729	5500024030402071707279.G05
velnacrine	MCF7	707	5500024030403071907255.G12
guanadrel	MCF7	699	5500024031723100807772.B04
lovastatin	MCF7	706	5500024030403071907255.B01
methylergometrine	MCF7	647	5500024030700072107994.D07
beta-escin	MCF7	720	5500024031723100807770.D01
pipemidic acid	MCF7	755	5500024037496121008324.C03
harman	MCF7	705	5500024031723100807770.D09
sulfadimidine	MCF7	711	5500024030403071907258.E11
brinzolamide	MCF7	707	5500024030403071907255.C10
eucatropine	MCF7	711	5500024030403071907258.F10
glycocholic acid	MCF7	729	5500024030402071707279.B03
levodopa	MCF7	705	5500024031723100807770.G12
