# Supplementary material for: Characterization of drug-induced transcriptional modules: towards drug repositioning and functional understanding
Source: Mol Syst Biol. 2013 Apr 30;9:662. doi: 10.1038/msb.2013.20 (PMC3658274; doi:10.1038/msb.2013.20)
Supplement: Supplementary Data set 1 — Characterization of gene and drug members of drug-induced modules [file msb201320-s3.zip › Supplementary_Dataset_1/Human-cell-line-modules/drugs/MCF7-11.txt]

fulvestrant	MCF7	626	5500024024213121906562.H04
tanespimycin	MCF7	725	5500024030403071907253.D03
thiostrepton	MCF7	656	5500024030700072107988.H02
dilazep	MCF7	699	5500024031723100807772.H04
ellipticine	MCF7	746	5500024035735011708571.F12
geldanamycin	MCF7	725	5500024030403071907253.D06
hycanthone	MCF7	708	5500024034290101707050.C03
parthenolide	MCF7	738	5500024034290101707045.C07
15-deltaprostaglandinj2	MCF7	626	5500024024213121906562.C03
monorden	MCF7	757	5500024035100021608460.E01
raloxifene	MCF7	745	5500024035735011708571.B06
solasodine	MCF7	751	5500024035736031208618.H04
vorinostat	MCF7	757	5500024035100021608460.E02
syrosingopine	MCF7	745	5500024035735011708571.F01
trichostatin A	MCF7	626	5500024024213121906562.C06
corticosterone	MCF7	654	5500024030402071707277.H04
alvespimycin	MCF7	626	5500024024213121906562.F01
