# Supplementary material for: Characterization of drug-induced transcriptional modules: towards drug repositioning and functional understanding
Source: Mol Syst Biol. 2013 Apr 30;9:662. doi: 10.1038/msb.2013.20 (PMC3658274; doi:10.1038/msb.2013.20)
Supplement: Supplementary Data set 1 — Characterization of gene and drug members of drug-induced modules [file msb201320-s3.zip › Supplementary_Dataset_1/Human-cell-line-modules/drugs/MCF7-12.txt]

zuclopenthixol	MCF7	695	5500024031330081907228.B12
ambroxol	MCF7	729	5500024030402071707279.A01
estropipate	MCF7	752	5500024035736031208618.H11
carcinine	MCF7	695	5500024031330081907228.H08
dihydroergotamine	MCF7	636	5500024024214122006606.B04
ethisterone	MCF7	711	5500024030403071907258.A07
ethotoin	MCF7	751	5500024035736031208618.C04
flecainide	MCF7	711	5500024030403071907258.F12
flunisolide	MCF7	711	5500024030403071907258.H08
folic acid	MCF7	662	5500024030403071907252.A05
gabapentin	MCF7	671	5500024028849050407169.C09
glycopyrronium bromide	MCF7	699	5500024031723100807772.D05
halcinonide	MCF7	699	5500024031723100807772.E02
heptaminol	MCF7	741	5500024035735011708567.B03
isocarboxazid	MCF7	699	5500024031723100807772.D01
isoniazid	MCF7	747	5500024037498121108437.A01
tocainide	MCF7	695	5500024031330081907228.C12
lovastatin	MCF7	706	5500024030403071907255.B01
troloxc	MCF7	657	5500024030700072107988.D11
metoclopramide	MCF7	700	5500024031723100807772.D09
n-acetylmuramic acid	MCF7	654	5500024030402071707277.D01
nefopam	MCF7	685	5500024030403071907251.D12
netilmicin	MCF7	677	5500024028849050407172.D02
nifenazone	MCF7	741	5500024035735011708567.B04
ofloxacin	MCF7	699	5500024031723100807772.F01
oxamniquine	MCF7	690	5500024030403071907257.D03
paromomycin	MCF7	705	5500024031723100807770.B10
pentamidine	MCF7	706	5500024030403071907255.B03
solasodine	MCF7	751	5500024035736031208618.H04
sulfamethoxypyridazine	MCF7	700	5500024031723100807772.G09
sulfapyridine	MCF7	752	5500024035736031208618.B12
suprofen	MCF7	672	5500024030403071907256.D02
tetroquinone	MCF7	691	5500024030403071907257.E07
prestwick-967	MCF7	695	5500024031330081907228.D12
xylazine	MCF7	691	5500024030403071907257.H12
xylometazoline	MCF7	637	5500024024214122006606.E11
demecarium bromide	MCF7	746	5500024035735011708571.C12
6-benzylaminopurine	MCF7	700	5500024031723100807772.D07
