# Supplementary material for: Characterization of drug-induced transcriptional modules: towards drug repositioning and functional understanding
Source: Mol Syst Biol. 2013 Apr 30;9:662. doi: 10.1038/msb.2013.20 (PMC3658274; doi:10.1038/msb.2013.20)
Supplement: Supplementary Data set 1 — Characterization of gene and drug members of drug-induced modules [file msb201320-s3.zip › Supplementary_Dataset_1/Human-cell-line-modules/drugs/MCF7-13.txt]

(+)-chelidonine	MCF7	745	5500024035735011708571.A01
colchicine	MCF7	708	5500024034290101707050.F03
fenbendazole	MCF7	687	5500024030760072207031.E11
mebendazole	MCF7	642	5500024024213121906558.G05
nocodazole	MCF7	743	5500024035101021908499.C05
podophyllotoxin	MCF7	752	5500024035736031208618.A08
