# Supplementary material for: Characterization of drug-induced transcriptional modules: towards drug repositioning and functional understanding
Source: Mol Syst Biol. 2013 Apr 30;9:662. doi: 10.1038/msb.2013.20 (PMC3658274; doi:10.1038/msb.2013.20)
Supplement: Supplementary Data set 1 — Characterization of gene and drug members of drug-induced modules [file msb201320-s3.zip › Supplementary_Dataset_1/Human-cell-line-modules/drugs/MCF7-14.txt]

vidarabine	MCF7	748	5500024037498121108437.H09
pyrvinium	MCF7	736	5500024032848101507997.F12
cefotiam	MCF7	730	5500024030402071707279.A08
thioguanosine	MCF7	707	5500024030403071907255.H09
ciclopirox	MCF7	707	5500024030403071907255.B12
vinburnine	MCF7	743	5500024035101021908499.A03
etoposide	MCF7	707	5500024030403071907255.A10
hycanthone	MCF7	708	5500024034290101707050.C03
methotrexate	MCF7	735	5500024032848101507997.B06
paclitaxel	MCF7	633	5500024024211121606513.A08
pyrimethamine	MCF7	694	5500024031330081907228.F02
ticarcillin	MCF7	747	5500024037498121108437.D06
trifluridine	MCF7	678	5500024028849050407172.F12
monobenzone	MCF7	729	5500024030402071707279.C05
