# Supplementary material for: Characterization of drug-induced transcriptional modules: towards drug repositioning and functional understanding
Source: Mol Syst Biol. 2013 Apr 30;9:662. doi: 10.1038/msb.2013.20 (PMC3658274; doi:10.1038/msb.2013.20)
Supplement: Supplementary Data set 1 — Characterization of gene and drug members of drug-induced modules [file msb201320-s3.zip › Supplementary_Dataset_1/Human-cell-line-modules/drugs/MCF7-15.txt]

haloperidol	MCF7	758	5500024035100021608460.B09
hemicholinium	MCF7	647	5500024030700072107994.F12
metergoline	MCF7	647	5500024030700072107994.E12
naloxone	MCF7	758	5500024035100021608460.H09
phenylpropanolamine	MCF7	647	5500024030700072107994.E07
practolol	MCF7	647	5500024030700072107994.H09
terbutaline	MCF7	646	5500024030700072107994.A05
tracazolate	MCF7	706	5500024030403071907255.E04
