# Supplementary material for: Characterization of drug-induced transcriptional modules: towards drug repositioning and functional understanding
Source: Mol Syst Biol. 2013 Apr 30;9:662. doi: 10.1038/msb.2013.20 (PMC3658274; doi:10.1038/msb.2013.20)
Supplement: Supplementary Data set 1 — Characterization of gene and drug members of drug-induced modules [file msb201320-s3.zip › Supplementary_Dataset_1/Human-cell-line-modules/drugs/MCF7-16.txt]

levopropoxyphene	MCF7	677	5500024028849050407172.A05
diperodon	MCF7	744	5500024035101021908499.C12
isosorbide	MCF7	700	5500024031723100807772.F12
dinoprost	MCF7	735	5500024032848101507997.C01
pimozide	MCF7	743	5500024035101021908499.E01
karakoline	MCF7	700	5500024031723100807772.B12
ampyrone	MCF7	744	5500024035101021908499.A10
amiodarone	MCF7	758	5500024035100021608460.F10
benfotiamine	MCF7	686	5500024030760072207031.G06
benzylpenicillin	MCF7	744	5500024035101021908499.B09
bumetanide	MCF7	771	5500024051859013109328.A02
cefalexin	MCF7	653	5500024028416032807794.F07
chlorpromazine	MCF7	627	5500024024213121906562.C12
colecalciferol	MCF7	707	5500024030403071907255.F12
iocetamic acid	MCF7	672	5500024030403071907256.A04
gelsemine	MCF7	663	5500024030403071907252.B12
demeclocycline	MCF7	700	5500024031723100807772.H09
thioperamide	MCF7	758	5500024035100021608460.C12
diflunisal	MCF7	694	5500024031330081907228.C02
nifurtimox	MCF7	706	5500024030403071907255.G04
etynodiol	MCF7	755	5500024037496121008324.A01
fenoprofen	MCF7	700	5500024031723100807772.G12
diflorasone	MCF7	691	5500024030403071907257.F12
gabapentin	MCF7	671	5500024028849050407169.C09
gemfibrozil	MCF7	637	5500024024214122006606.C07
hydrastinine	MCF7	737	5500024034290101707045.B01
hydrochlorothiazide	MCF7	632	5500024024211121606513.D05
hydrocotarnine	MCF7	744	5500024035101021908499.D08
iopromide	MCF7	744	5500024035101021908499.A07
isradipine	MCF7	756	5500024037496121008324.D11
lisuride	MCF7	707	5500024030403071907255.A11
lobeline	MCF7	746	5500024035735011708571.E12
lovastatin	MCF7	706	5500024030403071907255.B01
mefexamide	MCF7	637	5500024024214122006606.B09
meglumine	MCF7	755	5500024037496121008324.H04
metolazone	MCF7	633	5500024024211121606513.G12
molsidomine	MCF7	657	5500024030700072107988.H09
prestwick-1085	MCF7	678	5500024028849050407172.F07
orphenadrine	MCF7	687	5500024030760072207031.F11
oxymetazoline	MCF7	637	5500024024214122006606.C08
pheniramine	MCF7	632	5500024024211121606513.C04
pipenzolate bromide	MCF7	671	5500024028849050407169.E07
piroxicam	MCF7	772	5500024051859013109328.H09
prilocaine	MCF7	642	5500024024213121906558.D02
primaquine	MCF7	695	5500024031330081907228.A08
primidone	MCF7	673	5500024030403071907256.A11
proxymetacaine	MCF7	736	5500024032848101507997.G11
dexpropranolol	MCF7	736	5500024032848101507997.E12
protriptyline	MCF7	756	5500024037496121008324.F11
cefotetan	MCF7	690	5500024030403071907257.F05
riluzole	MCF7	699	5500024031723100807772.H05
rolipram	MCF7	730	5500024030402071707279.G09
sisomicin	MCF7	690	5500024030403071907257.C06
sulfamerazine	MCF7	685	5500024030403071907251.F10
sulfafurazole	MCF7	758	5500024035100021608460.E08
tenoxicam	MCF7	691	5500024030403071907257.A11
stachydrine	MCF7	662	5500024030403071907252.H02
trihexyphenidyl	MCF7	690	5500024030403071907257.B01
trimethoprim	MCF7	699	5500024031723100807772.F06
vigabatrin	MCF7	735	5500024032848101507997.B01
zaprinast	MCF7	647	5500024030700072107994.D12
aminophenazone	MCF7	744	5500024035101021908499.F10
zoxazolamine	MCF7	735	5500024032848101507997.G04
diphemanilmetilsulfate	MCF7	705	5500024031723100807770.C12
desoxycortone	MCF7	755	5500024037496121008324.B03
picotamide	MCF7	636	5500024024214122006606.D05
3-acetylcoumarin	MCF7	758	5500024035100021608460.E12
levodopa	MCF7	705	5500024031723100807770.G12
melatonin	MCF7	735	5500024032848101507997.F01
lithocholic acid	MCF7	687	5500024030760072207031.C11
