# Supplementary material for: Characterization of drug-induced transcriptional modules: towards drug repositioning and functional understanding
Source: Mol Syst Biol. 2013 Apr 30;9:662. doi: 10.1038/msb.2013.20 (PMC3658274; doi:10.1038/msb.2013.20)
Supplement: Supplementary Data set 1 — Characterization of gene and drug members of drug-induced modules [file msb201320-s3.zip › Supplementary_Dataset_1/Human-cell-line-modules/drugs/MCF7-17.txt]

retrorsine	MCF7	706	5500024030403071907255.H02
pyrazinamide	MCF7	706	5500024030403071907255.E01
zuclopenthixol	MCF7	695	5500024031330081907228.B12
7-aminocephalosporanic acid	MCF7	695	5500024031330081907228.E08
benzthiazide	MCF7	706	5500024030403071907255.G03
butacaine	MCF7	706	5500024030403071907255.H04
cinchonidine	MCF7	690	5500024030403071907257.G01
cyclopenthiazide	MCF7	695	5500024031330081907228.H12
doxazosin	MCF7	707	5500024030403071907255.H08
doxylamine	MCF7	695	5500024031330081907228.F07
khellin	MCF7	706	5500024030403071907255.A05
tocainide	MCF7	695	5500024031330081907228.C12
letrozole	MCF7	695	5500024031330081907228.F12
bezafibrate	MCF7	707	5500024030403071907255.F09
meclocycline	MCF7	706	5500024030403071907255.B06
metacycline	MCF7	691	5500024030403071907257.H08
methapyrilene	MCF7	707	5500024030403071907255.H10
meptazinol	MCF7	694	5500024031330081907228.G01
minaprine	MCF7	695	5500024031330081907228.G07
omeprazole	MCF7	706	5500024030403071907255.G01
pivmecillinam	MCF7	677	5500024028849050407172.B02
procyclidine	MCF7	695	5500024031330081907228.G11
simvastatin	MCF7	695	5500024031330081907228.E11
prestwick-967	MCF7	695	5500024031330081907228.D12
liothyronine	MCF7	706	5500024030403071907255.H03
