# Supplementary material for: Characterization of drug-induced transcriptional modules: towards drug repositioning and functional understanding
Source: Mol Syst Biol. 2013 Apr 30;9:662. doi: 10.1038/msb.2013.20 (PMC3658274; doi:10.1038/msb.2013.20)
Supplement: Supplementary Data set 1 — Characterization of gene and drug members of drug-induced modules [file msb201320-s3.zip › Supplementary_Dataset_1/Human-cell-line-modules/drugs/MCF7-18.txt]

viomycin	MCF7	766	5500024037289120508304.A09
amantadine	MCF7	654	5500024030402071707277.A03
cefadroxil	MCF7	654	5500024030402071707277.E04
cloxacillin	MCF7	772	5500024051859013109328.A09
diphenhydramine	MCF7	627	5500024024213121906562.A09
finasteride	MCF7	751	5500024035736031208618.A03
hydroflumethiazide	MCF7	627	5500024024213121906562.E10
latamoxef	MCF7	758	5500024035100021608460.H12
ly-294002	MCF7	757	5500024035100021608460.B06
metitepine	MCF7	735	5500024032848101507997.C05
methylbenzethonium chloride	MCF7	751	5500024035736031208618.D02
naftidrofuryl	MCF7	653	5500024028416032807794.H12
perhexiline	MCF7	771	5500024051859013109328.A03
sirolimus	MCF7	757	5500024035100021608460.A03
lactobionic acid	MCF7	654	5500024030402071707277.H06
