# Supplementary material for: Characterization of drug-induced transcriptional modules: towards drug repositioning and functional understanding
Source: Mol Syst Biol. 2013 Apr 30;9:662. doi: 10.1038/msb.2013.20 (PMC3658274; doi:10.1038/msb.2013.20)
Supplement: Supplementary Data set 1 — Characterization of gene and drug members of drug-induced modules [file msb201320-s3.zip › Supplementary_Dataset_1/Human-cell-line-modules/drugs/MCF7-19.txt]

digoxigenin	MCF7	726	5500024030403071907253.B12
helveticoside	MCF7	711	5500024030403071907258.D11
bisacodyl	MCF7	708	5500024034290101707050.F05
digoxin	MCF7	730	5500024030402071707279.H08
ellipticine	MCF7	746	5500024035735011708571.F12
lanatoside C	MCF7	711	5500024030403071907258.D12
ouabain	MCF7	707	5500024030403071907255.A09
strophanthidin	MCF7	752	5500024035736031208618.D08
digitoxigenin	MCF7	694	5500024031330081907228.B03
