# Supplementary material for: Characterization of drug-induced transcriptional modules: towards drug repositioning and functional understanding
Source: Mol Syst Biol. 2013 Apr 30;9:662. doi: 10.1038/msb.2013.20 (PMC3658274; doi:10.1038/msb.2013.20)
Supplement: Supplementary Data set 1 — Characterization of gene and drug members of drug-induced modules [file msb201320-s3.zip › Supplementary_Dataset_1/Human-cell-line-modules/drugs/MCF7-2.txt]

mometasone	MCF7	657	5500024030700072107988.A07
thiostrepton	MCF7	656	5500024030700072107988.H02
pimozide	MCF7	743	5500024035101021908499.E01
amoxapine	MCF7	707	5500024030403071907255.G11
astemizole	MCF7	744	5500024035101021908499.H10
suloctidil	MCF7	707	5500024030403071907255.B09
chlorpromazine	MCF7	627	5500024024213121906562.C12
chlorprothixene	MCF7	729	5500024030402071707279.G06
ciclosporin	MCF7	705	5500024031723100807770.C07
desipramine	MCF7	729	5500024030402071707279.F01
econazole	MCF7	741	5500024035735011708567.D06
fluoxetine	MCF7	730	5500024030402071707279.B08
fluspirilene	MCF7	755	5500024037496121008324.D01
geldanamycin	MCF7	725	5500024030403071907253.D06
homochlorcyclizine	MCF7	741	5500024035735011708567.F06
loperamide	MCF7	726	5500024030403071907253.C09
maprotiline	MCF7	707	5500024030403071907255.B10
metergoline	MCF7	647	5500024030700072107994.E12
metitepine	MCF7	735	5500024032848101507997.C05
methylbenzethonium chloride	MCF7	751	5500024035736031208618.D02
metixene	MCF7	707	5500024030403071907255.C12
nortriptyline	MCF7	771	5500024051859013109328.E06
perhexiline	MCF7	771	5500024051859013109328.A03
perphenazine	MCF7	708	5500024034290101707050.B04
prochlorperazine	MCF7	725	5500024030403071907253.F03
promazine	MCF7	711	5500024030403071907258.G07
propafenone	MCF7	736	5500024032848101507997.F09
protriptyline	MCF7	756	5500024037496121008324.F11
tetrandrine	MCF7	752	5500024035736031208618.E08
thioridazine	MCF7	725	5500024030403071907253.C02
trimipramine	MCF7	691	5500024030403071907257.D07
norcyclobenzaprine	MCF7	694	5500024031330081907228.G04
