# Supplementary material for: Characterization of drug-induced transcriptional modules: towards drug repositioning and functional understanding
Source: Mol Syst Biol. 2013 Apr 30;9:662. doi: 10.1038/msb.2013.20 (PMC3658274; doi:10.1038/msb.2013.20)
Supplement: Supplementary Data set 1 — Characterization of gene and drug members of drug-induced modules [file msb201320-s3.zip › Supplementary_Dataset_1/Human-cell-line-modules/drugs/MCF7-20.txt]

levopropoxyphene	MCF7	677	5500024028849050407172.A05
isocorydine	MCF7	744	5500024035101021908499.A08
(+)-chelidonine	MCF7	745	5500024035735011708571.A01
prestwick-860	MCF7	656	5500024030700072107988.H03
prestwick-860	MCF7	708	5500024034290101707050.E01
dimenhydrinate	MCF7	771	5500024051859013109328.C04
ricinine	MCF7	752	5500024035736031208618.H10
hexylcaine	MCF7	746	5500024035735011708571.H11
pseudopelletierine	MCF7	662	5500024030403071907252.D05
dizocilpine	MCF7	755	5500024037496121008324.E01
tubocurarine chloride	MCF7	657	5500024030700072107988.C09
zuclopenthixol	MCF7	695	5500024031330081907228.B12
hydrastine hydrochloride	MCF7	741	5500024035735011708567.C05
dinoprost	MCF7	735	5500024032848101507997.C01
l-methioninesulfoximine	MCF7	691	5500024030403071907257.G11
tyloxapol	MCF7	755	5500024037496121008324.G06
benperidol	MCF7	656	5500024030700072107988.F04
betonicine	MCF7	685	5500024030403071907251.A10
napelline	MCF7	744	5500024035101021908499.E11
prestwick-1084	MCF7	743	5500024035101021908499.H04
etamsylate	MCF7	676	5500024037498121108442.F05
n6-methyladenosine	MCF7	730	5500024030402071707279.G11
trimethylcolchicinic acid	MCF7	663	5500024030403071907252.E11
megestrol	MCF7	755	5500024037496121008324.C01
amphotericinb	MCF7	735	5500024032848101507997.D01
acetazolamide	MCF7	772	5500024051859013109328.E08
acetohexamide	MCF7	627	5500024024213121906562.A08
adiphenine	MCF7	627	5500024024213121906562.A10
prestwick-665	MCF7	642	5500024024213121906558.F05
metanephrine	MCF7	730	5500024030402071707279.F07
amantadine	MCF7	654	5500024030402071707277.A03
ambroxol	MCF7	729	5500024030402071707279.A01
ampyrone	MCF7	744	5500024035101021908499.A10
amprolium	MCF7	695	5500024031330081907228.E07
arcaine	MCF7	706	5500024030403071907255.C03
androsterone	MCF7	747	5500024037498121108437.F02
beclometasone	MCF7	705	5500024031723100807770.E10
benfluorex	MCF7	653	5500024028416032807794.H11
berberine	MCF7	743	5500024035101021908499.C03
ascorbic acid	MCF7	647	5500024030700072107994.D11
bethanechol	MCF7	738	5500024034290101707045.B10
biperiden	MCF7	655	5500024030402071707277.A10
bufexamac	MCF7	771	5500024051859013109328.F02
bumetanide	MCF7	771	5500024051859013109328.A02
azapropazone	MCF7	756	5500024037496121008324.A08
cefalotin	MCF7	752	5500024035736031208618.F11
cefepime	MCF7	678	5500024028849050407172.A08
cefotiam	MCF7	730	5500024030402071707279.A08
ceftazidime	MCF7	737	5500024034290101707045.F02
cefalexin	MCF7	653	5500024028416032807794.F07
chlormezanone	MCF7	647	5500024030700072107994.B09
chloroquine	MCF7	766	5500024037289120508304.G12
chlorphenamine	MCF7	743	5500024035101021908499.G05
chlortalidone	MCF7	743	5500024035101021908499.A01
chlorzoxazone	MCF7	772	5500024051859013109328.F09
cinchonidine	MCF7	747	5500024037498121108437.C05
canavanine	MCF7	694	5500024031330081907228.F05
ethionamide	MCF7	705	5500024031723100807770.B08
cinnarizine	MCF7	747	5500024037498121108437.F03
ciprofibrate	MCF7	678	5500024028849050407172.E08
clemizole	MCF7	642	5500024024213121906558.G06
clomifene	MCF7	653	5500024028416032807794.G09
cyclopentolate	MCF7	678	5500024028849050407172.F08
dantrolene	MCF7	711	5500024030403071907258.A10
dapsone	MCF7	627	5500024024213121906562.B12
dehydrocholic acid	MCF7	633	5500024024211121606513.E10
dequalinium chloride	MCF7	735	5500024032848101507997.F04
betamethasone	MCF7	636	5500024024214122006606.B02
dihydroergocristine	MCF7	657	5500024030700072107988.B12
dihydroergotamine	MCF7	636	5500024024214122006606.B04
dimethadione	MCF7	708	5500024034290101707050.G01
dipyridamole	MCF7	758	5500024035100021608460.F09
fludrocortisone	MCF7	711	5500024030403071907258.A09
doxepin	MCF7	771	5500024051859013109328.F04
doxylamine	MCF7	695	5500024031330081907228.F07
dyclonine	MCF7	771	5500024051859013109328.D01
enalapril	MCF7	771	5500024051859013109328.C01
epirizole	MCF7	741	5500024035735011708567.F03
estriol	MCF7	748	5500024037498121108437.E11
etanidazole	MCF7	745	5500024035735011708571.G04
ethisterone	MCF7	711	5500024030403071907258.A07
ethosuximide	MCF7	637	5500024024214122006606.C10
etynodiol	MCF7	755	5500024037496121008324.A01
famprofazone	MCF7	751	5500024035736031208618.G03
felbinac	MCF7	708	5500024034290101707050.A01
fenbufen	MCF7	642	5500024024213121906558.E01
fenoterol	MCF7	736	5500024032848101507997.G10
fenspiride	MCF7	637	5500024024214122006606.E10
pivampicillin	MCF7	737	5500024034290101707045.H05
fipexide	MCF7	646	5500024030700072107994.F05
flucytosine	MCF7	755	5500024037496121008324.G04
furazolidone	MCF7	672	5500024030403071907256.A01
furosemide	MCF7	646	5500024030700072107994.B06
fursultiamine	MCF7	676	5500024037498121108442.C04
nystatin	MCF7	694	5500024031330081907228.A04
gliclazide	MCF7	657	5500024030700072107988.F07
glibenclamide	MCF7	646	5500024030700072107994.H02
guanabenz	MCF7	708	5500024034290101707050.A04
hecogenin	MCF7	747	5500024037498121108437.F04
heptaminol	MCF7	741	5500024035735011708567.B03
hydrastinine	MCF7	737	5500024034290101707045.B01
hydroflumethiazide	MCF7	627	5500024024213121906562.E10
lidocaine	MCF7	632	5500024024211121606513.B06
indapamide	MCF7	642	5500024024213121906558.B01
iohexol	MCF7	708	5500024034290101707050.A05
oxantel	MCF7	653	5500024028416032807794.F11
isoniazid	MCF7	747	5500024037498121108437.A01
isopropamide iodide	MCF7	671	5500024028849050407169.E08
isoxicam	MCF7	766	5500024037289120508304.C10
prestwick-664	MCF7	751	5500024035736031208618.F01
khellin	MCF7	706	5500024030403071907255.A05
kinetin	MCF7	752	5500024035736031208618.G11
lasalocid	MCF7	672	5500024030403071907256.A03
letrozole	MCF7	695	5500024031330081907228.F12
lomefloxacin	MCF7	642	5500024024213121906558.E04
rimexolone	MCF7	738	5500024034290101707045.F10
lorglumide	MCF7	758	5500024035100021608460.F11
lovastatin	MCF7	706	5500024030403071907255.B01
loxapine	MCF7	729	5500024030402071707279.F02
sparteine	MCF7	705	5500024031723100807770.G09
cycloserine	MCF7	743	5500024035101021908499.E04
troloxc	MCF7	657	5500024030700072107988.D11
meprylcaine	MCF7	745	5500024035735011708571.H02
merbromin	MCF7	670	5500024028849050407169.A01
orciprenaline	MCF7	656	5500024030700072107988.D03
methotrexate	MCF7	735	5500024032848101507997.B06
torasemide	MCF7	677	5500024028849050407172.F05
zimeldine	MCF7	633	5500024024211121606513.G10
molsidomine	MCF7	657	5500024030700072107988.H09
monocrotaline	MCF7	743	5500024035101021908499.G03
morantel	MCF7	766	5500024037289120508304.G10
n-acetylmuramic acid	MCF7	654	5500024030402071707277.D01
nabumetone	MCF7	756	5500024037496121008324.H11
prestwick-692	MCF7	705	5500024031723100807770.A09
nadolol	MCF7	690	5500024030403071907257.A02
naloxone	MCF7	758	5500024035100021608460.H09
myosmine	MCF7	700	5500024031723100807772.B07
naltrexone	MCF7	746	5500024035735011708571.H08
bupropion	MCF7	646	5500024030700072107994.E04
nefopam	MCF7	685	5500024030403071907251.D12
neostigmine bromide	MCF7	655	5500024030402071707277.F08
netilmicin	MCF7	677	5500024028849050407172.D02
nifenazone	MCF7	741	5500024035735011708567.B04
nilutamide	MCF7	755	5500024037496121008324.A03
nimesulide	MCF7	766	5500024037289120508304.D11
nimodipine	MCF7	755	5500024037496121008324.A02
nisoxetine	MCF7	756	5500024037496121008324.F09
norfloxacin	MCF7	741	5500024035735011708567.H04
noscapine	MCF7	748	5500024037498121108437.H10
beta-escin	MCF7	720	5500024031723100807770.D01
octopamine	MCF7	756	5500024037496121008324.G10
omeprazole	MCF7	706	5500024030403071907255.G01
ondansetron	MCF7	746	5500024035735011708571.B07
oxetacaine	MCF7	695	5500024031330081907228.D07
oxytetracycline	MCF7	646	5500024030700072107994.G04
dexpanthenol	MCF7	772	5500024051859013109328.F08
pargyline	MCF7	766	5500024037289120508304.F11
pentoxifylline	MCF7	741	5500024035735011708567.A04
pergolide	MCF7	771	5500024051859013109328.B01
phenacetin	MCF7	656	5500024030700072107988.G06
phenylpropanolamine	MCF7	647	5500024030700072107994.E07
moxonidine	MCF7	676	5500024037498121108442.D02
picrotoxinin	MCF7	663	5500024030403071907252.B10
pilocarpine	MCF7	730	5500024030402071707279.E08
pinacidil	MCF7	736	5500024032848101507997.B10
piribedil	MCF7	677	5500024028849050407172.G06
podophyllotoxin	MCF7	752	5500024035736031208618.A08
prednisolone	MCF7	771	5500024051859013109328.D02
prilocaine	MCF7	642	5500024024213121906558.D02
propidium iodide	MCF7	752	5500024035736031208618.A09
dexpropranolol	MCF7	730	5500024030402071707279.B10
dexpropranolol	MCF7	736	5500024032848101507997.E12
proxyphylline	MCF7	741	5500024035735011708567.F01
pyrantel	MCF7	637	5500024024214122006606.G12
pyrithyldione	MCF7	671	5500024028849050407169.A08
quipazine	MCF7	748	5500024037498121108437.A10
sirolimus	MCF7	757	5500024035100021608460.A03
cefotetan	MCF7	690	5500024030403071907257.F05
ribostamycin	MCF7	671	5500024028849050407169.H08
spiramycin	MCF7	711	5500024030403071907258.E07
succinylsulfathiazole	MCF7	663	5500024030403071907252.A10
sulfametoxydiazine	MCF7	745	5500024035735011708571.G06
sulfanilamide	MCF7	671	5500024028849050407169.G07
sulfapyridine	MCF7	752	5500024035736031208618.B12
sulfathiazole	MCF7	694	5500024031330081907228.H02
tetroquinone	MCF7	691	5500024030403071907257.E07
bambuterol	MCF7	646	5500024030700072107994.A02
stachydrine	MCF7	662	5500024030403071907252.H02
trimethobenzamide	MCF7	691	5500024030403071907257.A09
trioxysalen	MCF7	745	5500024035735011708571.F04
triprolidine	MCF7	771	5500024051859013109328.G01
vigabatrin	MCF7	735	5500024032848101507997.B01
epivincamine	MCF7	642	5500024024213121906558.A02
phentolamine	MCF7	711	5500024030403071907258.B08
tiratricol	MCF7	766	5500024037289120508304.G11
pentolonium	MCF7	642	5500024024213121906558.F04
lynestrenol	MCF7	730	5500024030402071707279.B07
pentetrazol	MCF7	637	5500024024214122006606.H12
aminophenazone	MCF7	744	5500024035101021908499.F10
niridazole	MCF7	708	5500024034290101707050.E05
tomatidine	MCF7	747	5500024037498121108437.H05
sulfachlorpyridazine	MCF7	711	5500024030403071907258.D09
6-azathymine	MCF7	690	5500024030403071907257.H06
calycanthine	MCF7	745	5500024035735011708571.D01
chlorphenesin	MCF7	637	5500024024214122006606.C09
kanamycin	MCF7	647	5500024030700072107994.D09
tropine	MCF7	678	5500024028849050407172.C07
levothyroxine sodium	MCF7	654	5500024030402071707277.G04
nafcillin	MCF7	672	5500024030403071907256.H02
gliquidone	MCF7	741	5500024035735011708567.D01
delsoline	MCF7	748	5500024037498121108437.F07
naringenin	MCF7	654	5500024030402071707277.A01
etamivan	MCF7	657	5500024030700072107988.E12
calcium pantothenate	MCF7	694	5500024031330081907228.G03
hydroxyachillin	MCF7	663	5500024030403071907252.C11
