# Supplementary material for: Characterization of drug-induced transcriptional modules: towards drug repositioning and functional understanding
Source: Mol Syst Biol. 2013 Apr 30;9:662. doi: 10.1038/msb.2013.20 (PMC3658274; doi:10.1038/msb.2013.20)
Supplement: Supplementary Data set 1 — Characterization of gene and drug members of drug-induced modules [file msb201320-s3.zip › Supplementary_Dataset_1/Human-cell-line-modules/drugs/MCF7-21.txt]

ginkgolidea	MCF7	690	5500024030403071907257.E05
dizocilpine	MCF7	745	5500024035735011708571.D03
mebhydrolin	MCF7	694	5500024031330081907228.C03
molindone	MCF7	694	5500024031330081907228.E01
azapropazone	MCF7	756	5500024037496121008324.A08
canavanine	MCF7	694	5500024031330081907228.F05
cyclopenthiazide	MCF7	695	5500024031330081907228.H12
diflunisal	MCF7	694	5500024031330081907228.C02
nystatin	MCF7	694	5500024031330081907228.A04
adipiodone	MCF7	756	5500024037496121008324.G09
isoxsuprine	MCF7	694	5500024031330081907228.D02
meptazinol	MCF7	694	5500024031330081907228.G01
minoxidil	MCF7	694	5500024031330081907228.B02
probenecid	MCF7	694	5500024031330081907228.H04
procyclidine	MCF7	695	5500024031330081907228.G11
promethazine	MCF7	755	5500024037496121008324.B04
colistin	MCF7	694	5500024031330081907228.C04
simvastatin	MCF7	695	5500024031330081907228.E11
atovaquone	MCF7	694	5500024031330081907228.E04
