# Supplementary material for: Characterization of drug-induced transcriptional modules: towards drug repositioning and functional understanding
Source: Mol Syst Biol. 2013 Apr 30;9:662. doi: 10.1038/msb.2013.20 (PMC3658274; doi:10.1038/msb.2013.20)
Supplement: Supplementary Data set 1 — Characterization of gene and drug members of drug-induced modules [file msb201320-s3.zip › Supplementary_Dataset_1/Human-cell-line-modules/drugs/MCF7-22.txt]

harmine	MCF7	748	5500024037498121108437.G10
molindone	MCF7	694	5500024031330081907228.E01
canavanine	MCF7	694	5500024031330081907228.F05
cyclopenthiazide	MCF7	695	5500024031330081907228.H12
nystatin	MCF7	694	5500024031330081907228.A04
meptazinol	MCF7	694	5500024031330081907228.G01
nocodazole	MCF7	743	5500024035101021908499.C05
minoxidil	MCF7	694	5500024031330081907228.B02
nifedipine	MCF7	741	5500024035735011708567.D03
acacetin	MCF7	751	5500024035736031208618.D01
apigenin	MCF7	705	5500024031723100807770.E07
luteolin	MCF7	673	5500024030403071907256.E08
harman	MCF7	705	5500024031723100807770.D09
simvastatin	MCF7	695	5500024031330081907228.E11
harmol	MCF7	741	5500024035735011708567.A05
atovaquone	MCF7	694	5500024031330081907228.E04
