# Supplementary material for: Characterization of drug-induced transcriptional modules: towards drug repositioning and functional understanding
Source: Mol Syst Biol. 2013 Apr 30;9:662. doi: 10.1038/msb.2013.20 (PMC3658274; doi:10.1038/msb.2013.20)
Supplement: Supplementary Data set 1 — Characterization of gene and drug members of drug-induced modules [file msb201320-s3.zip › Supplementary_Dataset_1/Human-cell-line-modules/drugs/MCF7-23.txt]

isosorbide	MCF7	700	5500024031723100807772.F12
karakoline	MCF7	700	5500024031723100807772.B12
colecalciferol	MCF7	707	5500024030403071907255.F12
dicloxacillin	MCF7	707	5500024030403071907255.D12
dicycloverine	MCF7	705	5500024031723100807770.E12
flecainide	MCF7	711	5500024030403071907258.F12
velnacrine	MCF7	707	5500024030403071907255.G12
metixene	MCF7	707	5500024030403071907255.C12
nefopam	MCF7	685	5500024030403071907251.D12
