# Supplementary material for: Characterization of drug-induced transcriptional modules: towards drug repositioning and functional understanding
Source: Mol Syst Biol. 2013 Apr 30;9:662. doi: 10.1038/msb.2013.20 (PMC3658274; doi:10.1038/msb.2013.20)
Supplement: Supplementary Data set 1 — Characterization of gene and drug members of drug-induced modules [file msb201320-s3.zip › Supplementary_Dataset_1/Human-cell-line-modules/drugs/MCF7-24.txt]

acebutolol	MCF7	706	5500024030403071907255.C05
bumetanide	MCF7	771	5500024051859013109328.A02
dimethadione	MCF7	708	5500024034290101707050.G01
gabexate	MCF7	676	5500024037498121108442.A01
iopamidol	MCF7	747	5500024037498121108437.C04
ketoprofen	MCF7	700	5500024031723100807772.D11
moxonidine	MCF7	676	5500024037498121108442.D02
S-propranolol	MCF7	736	5500024032848101507997.E12
tropine	MCF7	678	5500024028849050407172.C07
