# Supplementary material for: Characterization of drug-induced transcriptional modules: towards drug repositioning and functional understanding
Source: Mol Syst Biol. 2013 Apr 30;9:662. doi: 10.1038/msb.2013.20 (PMC3658274; doi:10.1038/msb.2013.20)
Supplement: Supplementary Data set 1 — Characterization of gene and drug members of drug-induced modules [file msb201320-s3.zip › Supplementary_Dataset_1/Human-cell-line-modules/drugs/MCF7-25.txt]

carbamazepine	MCF7	627	5500024024213121906562.F11
thioperamide	MCF7	758	5500024035100021608460.C12
hydroflumethiazide	MCF7	627	5500024024213121906562.E10
(-)-isoprenaline	MCF7	707	5500024030403071907255.D08
naftidrofuryl	MCF7	653	5500024028416032807794.H12
procaine	MCF7	627	5500024024213121906562.G07
metrifonate	MCF7	627	5500024024213121906562.G09
