# Supplementary material for: Characterization of drug-induced transcriptional modules: towards drug repositioning and functional understanding
Source: Mol Syst Biol. 2013 Apr 30;9:662. doi: 10.1038/msb.2013.20 (PMC3658274; doi:10.1038/msb.2013.20)
Supplement: Supplementary Data set 1 — Characterization of gene and drug members of drug-induced modules [file msb201320-s3.zip › Supplementary_Dataset_1/Human-cell-line-modules/drugs/MCF7-3.txt]

kawain	MCF7	699	5500024031723100807772.G04
diloxanide	MCF7	707	5500024030403071907255.A08
bisoprolol	MCF7	730	5500024030402071707279.D11
carbinoxamine	MCF7	743	5500024035101021908499.D02
cimetidine	MCF7	691	5500024030403071907257.H09
dextromethorphan	MCF7	735	5500024032848101507997.E04
fludrocortisone	MCF7	711	5500024030403071907258.A09
diprophylline	MCF7	737	5500024034290101707045.E06
hesperidin	MCF7	729	5500024030402071707279.C06
hydrocotarnine	MCF7	744	5500024035101021908499.D08
metoprolol	MCF7	744	5500024035101021908499.A11
mifepristone	MCF7	747	5500024037498121108437.D03
clorgiline	MCF7	707	5500024030403071907255.E10
niflumic acid	MCF7	737	5500024034290101707045.C03
nortriptyline	MCF7	771	5500024051859013109328.E06
oxybutynin	MCF7	743	5500024035101021908499.G01
pargyline	MCF7	766	5500024037289120508304.F11
selegiline	MCF7	691	5500024030403071907257.H11
thiethylperazine	MCF7	678	5500024028849050407172.B08
trifluoperazine	MCF7	725	5500024030403071907253.D01
skimmianine	MCF7	746	5500024035735011708571.H09
thiocolchicoside	MCF7	738	5500024034290101707045.E07
prasterone	MCF7	707	5500024030403071907255.B07
