# Supplementary material for: Characterization of drug-induced transcriptional modules: towards drug repositioning and functional understanding
Source: Mol Syst Biol. 2013 Apr 30;9:662. doi: 10.1038/msb.2013.20 (PMC3658274; doi:10.1038/msb.2013.20)
Supplement: Supplementary Data set 1 — Characterization of gene and drug members of drug-induced modules [file msb201320-s3.zip › Supplementary_Dataset_1/Human-cell-line-modules/drugs/MCF7-4.txt]

bufexamac	MCF7	771	5500024051859013109328.F02
dantrolene	MCF7	711	5500024030403071907258.A10
enilconazole	MCF7	756	5500024037496121008324.B09
promazine	MCF7	711	5500024030403071907258.G07
todralazine	MCF7	627	5500024024213121906562.G11
isotretinoin	MCF7	746	5500024035735011708571.H10
isotretinoin	MCF7	771	5500024051859013109328.B06
sertaconazole	MCF7	744	5500024035101021908499.G09
