# Supplementary material for: Characterization of drug-induced transcriptional modules: towards drug repositioning and functional understanding
Source: Mol Syst Biol. 2013 Apr 30;9:662. doi: 10.1038/msb.2013.20 (PMC3658274; doi:10.1038/msb.2013.20)
Supplement: Supplementary Data set 1 — Characterization of gene and drug members of drug-induced modules [file msb201320-s3.zip › Supplementary_Dataset_1/Human-cell-line-modules/drugs/MCF7-5.txt]

viomycin	MCF7	766	5500024037289120508304.A09
tiletamine	MCF7	756	5500024037496121008324.B07
cinchonidine	MCF7	747	5500024037498121108437.C05
ciprofibrate	MCF7	678	5500024028849050407172.E08
epitiostanol	MCF7	694	5500024031330081907228.D01
ethisterone	MCF7	711	5500024030403071907258.A07
ethotoin	MCF7	751	5500024035736031208618.C04
famprofazone	MCF7	751	5500024035736031208618.G03
fenoprofen	MCF7	700	5500024031723100807772.G12
fludroxycortide	MCF7	699	5500024031723100807772.E01
phthalylsulfathiazole	MCF7	726	5500024030403071907253.G12
sulfamethoxypyridazine	MCF7	700	5500024031723100807772.G09
phentolamine	MCF7	711	5500024030403071907258.B08
