# Supplementary material for: Characterization of drug-induced transcriptional modules: towards drug repositioning and functional understanding
Source: Mol Syst Biol. 2013 Apr 30;9:662. doi: 10.1038/msb.2013.20 (PMC3658274; doi:10.1038/msb.2013.20)
Supplement: Supplementary Data set 1 — Characterization of gene and drug members of drug-induced modules [file msb201320-s3.zip › Supplementary_Dataset_1/Human-cell-line-modules/drugs/MCF7-6.txt]

etofylline	MCF7	637	5500024024214122006606.G07
adiphenine	MCF7	627	5500024024213121906562.A10
budesonide	MCF7	657	5500024030700072107988.G09
carbenoxolone	MCF7	691	5500024030403071907257.B07
chlortalidone	MCF7	743	5500024035101021908499.A01
metamizole sodium	MCF7	686	5500024030760072207031.G04
diflorasone	MCF7	691	5500024030403071907257.F12
flutamide	MCF7	720	5500024031723100807770.E01
fluvoxamine	MCF7	690	5500024030403071907257.F03
atropine	MCF7	636	5500024024214122006606.G04
levobunolol	MCF7	690	5500024030403071907257.B02
pramocaine	MCF7	751	5500024035736031208618.C06
pronetalol	MCF7	690	5500024030403071907257.H03
pyrantel	MCF7	637	5500024024214122006606.G12
sulfamethizole	MCF7	752	5500024035736031208618.B09
sulfaphenazole	MCF7	627	5500024024213121906562.H11
tiaprofenic acid	MCF7	691	5500024030403071907257.C11
tobramycin	MCF7	691	5500024030403071907257.E11
tolazoline	MCF7	695	5500024031330081907228.A07
propylthiouracil	MCF7	691	5500024030403071907257.F11
pempidine	MCF7	711	5500024030403071907258.H12
3-hydroxy-dl-kynurenine	MCF7	726	5500024030403071907253.A07
