# Supplementary material for: Characterization of drug-induced transcriptional modules: towards drug repositioning and functional understanding
Source: Mol Syst Biol. 2013 Apr 30;9:662. doi: 10.1038/msb.2013.20 (PMC3658274; doi:10.1038/msb.2013.20)
Supplement: Supplementary Data set 1 — Characterization of gene and drug members of drug-induced modules [file msb201320-s3.zip › Supplementary_Dataset_1/Human-cell-line-modules/drugs/MCF7-7.txt]

mometasone	MCF7	657	5500024030700072107988.A07
digoxigenin	MCF7	726	5500024030403071907253.B12
azacyclonol	MCF7	735	5500024032848101507997.F06
pimozide	MCF7	743	5500024035101021908499.E01
helveticoside	MCF7	711	5500024030403071907258.D11
anisomycin	MCF7	730	5500024030402071707279.A11
astemizole	MCF7	744	5500024035101021908499.H10
bepridil	MCF7	708	5500024034290101707050.F02
suloctidil	MCF7	707	5500024030403071907255.B09
cephaeline	MCF7	726	5500024030403071907253.G10
chlorprothixene	MCF7	729	5500024030402071707279.G06
dicycloverine	MCF7	705	5500024031723100807770.E12
digoxin	MCF7	730	5500024030402071707279.H08
econazole	MCF7	741	5500024035735011708567.D06
felodipine	MCF7	729	5500024030402071707279.F03
fluoxetine	MCF7	730	5500024030402071707279.B08
fluspirilene	MCF7	755	5500024037496121008324.D01
hexestrol	MCF7	752	5500024035736031208618.F09
hexetidine	MCF7	735	5500024032848101507997.A01
isoconazole	MCF7	748	5500024037498121108437.G12
prestwick-664	MCF7	708	5500024034290101707050.A03
lanatoside C	MCF7	711	5500024030403071907258.D12
loperamide	MCF7	726	5500024030403071907253.C09
mefloquine	MCF7	636	5500024024214122006606.H03
miconazole	MCF7	632	5500024024211121606513.F05
ouabain	MCF7	707	5500024030403071907255.A09
oxybutynin	MCF7	743	5500024035101021908499.G01
perhexiline	MCF7	771	5500024051859013109328.A03
proadifen	MCF7	747	5500024037498121108437.H04
propofol	MCF7	673	5500024030403071907256.D11
strophanthidin	MCF7	752	5500024035736031208618.D08
digitoxigenin	MCF7	694	5500024031330081907228.B03
sulconazole	MCF7	707	5500024030403071907255.F08
tamoxifen	MCF7	636	5500024024214122006606.H05
thioridazine	MCF7	725	5500024030403071907253.C02
ticlopidine	MCF7	691	5500024030403071907257.F09
trimipramine	MCF7	691	5500024030403071907257.D07
quinisocaine	MCF7	694	5500024031330081907228.D05
emetine	MCF7	695	5500024031330081907228.E10
prenylamine	MCF7	737	5500024034290101707045.C02
