# Supplementary material for: Characterization of drug-induced transcriptional modules: towards drug repositioning and functional understanding
Source: Mol Syst Biol. 2013 Apr 30;9:662. doi: 10.1038/msb.2013.20 (PMC3658274; doi:10.1038/msb.2013.20)
Supplement: Supplementary Data set 1 — Characterization of gene and drug members of drug-induced modules [file msb201320-s3.zip › Supplementary_Dataset_1/Human-cell-line-modules/drugs/MCF7-8.txt]

oxolamine	MCF7	706	5500024030403071907255.D03
nifuroxazide	MCF7	695	5500024031330081907228.C09
tanespimycin	MCF7	725	5500024030403071907253.D03
thiostrepton	MCF7	656	5500024030700072107988.H02
securinine	MCF7	744	5500024035101021908499.C07
disulfiram	MCF7	636	5500024024214122006606.G03
dyclonine	MCF7	771	5500024051859013109328.D01
ebselen	MCF7	671	5500024028849050407169.F11
etacrynic acid	MCF7	646	5500024030700072107994.E05
geldanamycin	MCF7	725	5500024030403071907253.D06
ly-294002	MCF7	757	5500024035100021608460.B06
mefloquine	MCF7	636	5500024024214122006606.H03
oxyphenbutazone	MCF7	744	5500024035101021908499.A09
parthenolide	MCF7	738	5500024034290101707045.C07
15-deltaprostaglandinj2	MCF7	626	5500024024213121906562.C03
monorden	MCF7	757	5500024035100021608460.E01
myricetin	MCF7	654	5500024030402071707277.C04
isotretinoin	MCF7	771	5500024051859013109328.B06
alvespimycin	MCF7	626	5500024024213121906562.F01
