# Supplementary material for: Characterization of drug-induced transcriptional modules: towards drug repositioning and functional understanding
Source: Mol Syst Biol. 2013 Apr 30;9:662. doi: 10.1038/msb.2013.20 (PMC3658274; doi:10.1038/msb.2013.20)
Supplement: Supplementary Data set 1 — Characterization of gene and drug members of drug-induced modules [file msb201320-s3.zip › Supplementary_Dataset_1/Human-cell-line-modules/drugs/MCF7-9.txt]

pregnenolone	MCF7	656	5500024030700072107988.B04
fulvestrant	MCF7	626	5500024024213121906562.H04
butyl hydroxybenzoate	MCF7	755	5500024037496121008324.H05
androsterone	MCF7	708	5500024034290101707050.D05
bendroflumethiazide	MCF7	670	5500024028849050407169.F03
estropipate	MCF7	752	5500024035736031208618.H11
pentoxyverine	MCF7	758	5500024035100021608460.G07
diethylstilbestrol	MCF7	670	5500024028849050407169.C01
dilazep	MCF7	699	5500024031723100807772.H04
dimethadione	MCF7	708	5500024034290101707050.G01
epitiostanol	MCF7	694	5500024031330081907228.D01
equilin	MCF7	673	5500024030403071907256.F12
estriol	MCF7	748	5500024037498121108437.E11
ethisterone	MCF7	711	5500024030403071907258.A07
etynodiol	MCF7	755	5500024037496121008324.A01
hexestrol	MCF7	752	5500024035736031208618.F09
ketorolac	MCF7	756	5500024037496121008324.G07
lorglumide	MCF7	758	5500024035100021608460.F11
mestranol	MCF7	672	5500024030403071907256.D06
nitrendipine	MCF7	735	5500024032848101507997.D02
alpha-estradiol	MCF7	725	5500024030403071907253.G04
alpha-estradiol	MCF7	729	5500024030402071707279.B06
noretynodrel	MCF7	627	5500024024213121906562.C08
levonorgestrel	MCF7	670	5500024028849050407169.H05
raloxifene	MCF7	745	5500024035735011708571.B06
ribavirin	MCF7	756	5500024037496121008324.A07
solasodine	MCF7	751	5500024035736031208618.H04
genistein	MCF7	757	5500024035100021608460.B01
tamoxifen	MCF7	636	5500024024214122006606.H05
testosterone	MCF7	726	5500024030403071907253.B07
theobromine	MCF7	672	5500024030403071907256.F03
corticosterone	MCF7	654	5500024030402071707277.H04
lynestrenol	MCF7	730	5500024030402071707279.B07
estrone	MCF7	755	5500024037496121008324.G01
prasterone	MCF7	707	5500024030403071907255.B07
naringenin	MCF7	654	5500024030402071707277.A01
aminophylline	MCF7	673	5500024030403071907256.F09
