# Supplementary material for: Characterization of drug-induced transcriptional modules: towards drug repositioning and functional understanding
Source: Mol Syst Biol. 2013 Apr 30;9:662. doi: 10.1038/msb.2013.20 (PMC3658274; doi:10.1038/msb.2013.20)
Supplement: Supplementary Data set 1 — Characterization of gene and drug members of drug-induced modules [file msb201320-s3.zip › Supplementary_Dataset_1/Human-cell-line-modules/drugs/PC3-1.txt]

digoxigenin	PC3	713	5500024031723100807771.B12
azacyclonol	PC3	753	5500024035736031208613.F06
helveticoside	PC3	682	5500024030700072107991.D05
anisomycin	PC3	715	5500024031723100807776.A11
astemizole	PC3	728	5500024031723100807773.H10
suloctidil	PC3	710	5500024031723100807775.B09
bisacodyl	PC3	712	5500024031723100807771.F05
cephaeline	PC3	713	5500024031723100807771.G10
clioquinol	PC3	713	5500024031723100807771.E11
cicloheximide	PC3	731	5500024034290101707046.E06
digoxin	PC3	715	5500024031723100807776.H08
econazole	PC3	762	5500024037498121108438.D12
prestwick-664	PC3	712	5500024031723100807771.A03
lanatoside C	PC3	682	5500024030700072107991.D06
lycorine	PC3	683	5500024030700072107991.D08
mefloquine	PC3	731	5500024034290101707046.H03
8-azaguanine	PC3	628	5500024024213121906564.H02
methylbenzethonium chloride	PC3	702	5500024030402071707280.D08
mianserin	PC3	732	5500024034290101707046.D08
beta-escin	PC3	703	5500024031723100807769.D01
ouabain	PC3	710	5500024031723100807775.A09
strophanthidin	PC3	733	5500024034290101707044.D02
digitoxigenin	PC3	692	5500024030760072207026.B03
thioridazine	PC3	727	5500024031723100807773.C02
tonzonium bromide	PC3	712	5500024031723100807771.F06
emetine	PC3	693	5500024030760072207026.E10
prenylamine	PC3	718	5500024031330081907229.C02
