# Supplementary material for: Characterization of drug-induced transcriptional modules: towards drug repositioning and functional understanding
Source: Mol Syst Biol. 2013 Apr 30;9:662. doi: 10.1038/msb.2013.20 (PMC3658274; doi:10.1038/msb.2013.20)
Supplement: Supplementary Data set 1 — Characterization of gene and drug members of drug-induced modules [file msb201320-s3.zip › Supplementary_Dataset_1/Human-cell-line-modules/drugs/PC3-10.txt]

mevalolactone	PC3	731	5500024034290101707046.F06
aconitine	PC3	764	5500024037498121108440.B09
cefepime	PC3	731	5500024034290101707046.A02
cyclopentolate	PC3	731	5500024034290101707046.F02
felodipine	PC3	714	5500024031723100807776.F03
isocarboxazid	PC3	680	5500024030700072107986.D01
ketoprofen	PC3	681	5500024030700072107986.D11
lorglumide	PC3	713	5500024031723100807771.F11
oxymetazoline	PC3	617	5500024024213121906561.C08
ramipril	PC3	764	5500024037498121108440.C10
spironolactone	PC3	732	5500024034290101707046.E08
prasterone	PC3	710	5500024031723100807775.B07
