# Supplementary material for: Characterization of drug-induced transcriptional modules: towards drug repositioning and functional understanding
Source: Mol Syst Biol. 2013 Apr 30;9:662. doi: 10.1038/msb.2013.20 (PMC3658274; doi:10.1038/msb.2013.20)
Supplement: Supplementary Data set 1 — Characterization of gene and drug members of drug-induced modules [file msb201320-s3.zip › Supplementary_Dataset_1/Human-cell-line-modules/drugs/PC3-11.txt]

prestwick-665	PC3	680	5500024030700072107986.F05
metanephrine	PC3	715	5500024031723100807776.F07
alprostadil	PC3	689	5500024030700072107992.A08
adenosine phosphate	PC3	715	5500024031723100807776.B12
butamben	PC3	732	5500024034290101707046.C09
clenbuterol	PC3	713	5500024031723100807771.C08
dipivefrine	PC3	764	5500024037498121108440.H09
dipyridamole	PC3	713	5500024031723100807771.F09
ritodrine	PC3	712	5500024031723100807771.E02
ethaverine	PC3	715	5500024031723100807776.F10
etilefrine	PC3	704	5500024031723100807769.C11
fenoterol	PC3	754	5500024035736031208613.G10
dobutamine	PC3	753	5500024035736031208613.H05
isoetarine	PC3	733	5500024034290101707044.G04
(-)-isoprenaline	PC3	710	5500024031723100807775.D08
(-)-isoprenaline	PC3	728	5500024031723100807773.C09
isoxsuprine	PC3	692	5500024030760072207026.D02
corbadrine	PC3	734	5500024034290101707044.G09
orciprenaline	PC3	693	5500024030760072207026.D09
papaverine	PC3	732	5500024034290101707046.H12
terbutaline	PC3	731	5500024034290101707046.A05
zardaverine	PC3	692	5500024030760072207026.C01
