# Supplementary material for: Characterization of drug-induced transcriptional modules: towards drug repositioning and functional understanding
Source: Mol Syst Biol. 2013 Apr 30;9:662. doi: 10.1038/msb.2013.20 (PMC3658274; doi:10.1038/msb.2013.20)
Supplement: Supplementary Data set 1 — Characterization of gene and drug members of drug-induced modules [file msb201320-s3.zip › Supplementary_Dataset_1/Human-cell-line-modules/drugs/PC3-12.txt]

diloxanide	PC3	710	5500024031723100807775.A08
benzydamine	PC3	733	5500024034290101707044.G03
harmaline	PC3	709	5500024031723100807775.D02
androsterone	PC3	701	5500024030402071707280.A01
androsterone	PC3	733	5500024034290101707044.F02
benfotiamine	PC3	702	5500024030402071707280.G12
bretylium tosilate	PC3	710	5500024031723100807775.B08
carisoprodol	PC3	709	5500024031723100807775.G06
cyclic adenosine monophosphate	PC3	719	5500024031330081907229.C10
cyproterone	PC3	728	5500024031723100807773.H09
dropropizine	PC3	719	5500024031330081907229.C08
edrophonium chloride	PC3	710	5500024031723100807775.F11
ethotoin	PC3	703	5500024031723100807769.D03
flecainide	PC3	702	5500024030402071707280.F12
fursultiamine	PC3	709	5500024031723100807775.C04
hydrochlorothiazide	PC3	709	5500024031723100807775.D05
hydroxyzine	PC3	710	5500024031723100807775.E11
amrinone	PC3	728	5500024031723100807773.D07
ketoprofen	PC3	681	5500024030700072107986.D11
kinetin	PC3	728	5500024031723100807773.G11
lysergol	PC3	709	5500024031723100807775.E06
clorsulon	PC3	761	5500024037498121108438.D06
n-acetylmuramic acid	PC3	704	5500024031723100807769.D07
naphazoline	PC3	709	5500024031723100807775.H05
pentamidine	PC3	709	5500024031723100807775.B03
pramocaine	PC3	683	5500024030700072107991.D12
sulfanilamide	PC3	728	5500024031723100807773.G07
tenoxicam	PC3	689	5500024030700072107992.A11
10-methoxyharmalan	PC3	754	5500024035736031208613.B09
stachydrine	PC3	728	5500024031723100807773.H08
pempidine	PC3	702	5500024030402071707280.H12
estrone	PC3	710	5500024031723100807775.G07
phenformin	PC3	701	5500024030402071707280.E06
heliotrine	PC3	681	5500024030700072107986.F09
etamivan	PC3	761	5500024037498121108438.E06
