# Supplementary material for: Characterization of drug-induced transcriptional modules: towards drug repositioning and functional understanding
Source: Mol Syst Biol. 2013 Apr 30;9:662. doi: 10.1038/msb.2013.20 (PMC3658274; doi:10.1038/msb.2013.20)
Supplement: Supplementary Data set 1 — Characterization of gene and drug members of drug-induced modules [file msb201320-s3.zip › Supplementary_Dataset_1/Human-cell-line-modules/drugs/PC3-13.txt]

harmine	PC3	734	5500024034290101707044.G10
hycanthone	PC3	712	5500024031723100807771.C03
nocodazole	PC3	616	5500024024213121906561.C05
nifedipine	PC3	762	5500024037498121108438.D09
acacetin	PC3	682	5500024030700072107991.D01
apigenin	PC3	704	5500024031723100807769.E07
luteolin	PC3	710	5500024031723100807775.E08
harmol	PC3	762	5500024037498121108438.A11
