# Supplementary material for: Characterization of drug-induced transcriptional modules: towards drug repositioning and functional understanding
Source: Mol Syst Biol. 2013 Apr 30;9:662. doi: 10.1038/msb.2013.20 (PMC3658274; doi:10.1038/msb.2013.20)
Supplement: Supplementary Data set 1 — Characterization of gene and drug members of drug-induced modules [file msb201320-s3.zip › Supplementary_Dataset_1/Human-cell-line-modules/drugs/PC3-14.txt]

piperacetazine	PC3	733	5500024034290101707044.C06
amodiaquine	PC3	731	5500024034290101707046.D05
androsterone	PC3	712	5500024031723100807771.D05
ketoconazole	PC3	712	5500024031723100807771.D02
maprotiline	PC3	710	5500024031723100807775.B10
metixene	PC3	710	5500024031723100807775.C12
prochlorperazine	PC3	727	5500024031723100807773.F03
raloxifene	PC3	731	5500024034290101707046.B06
tetrandrine	PC3	733	5500024034290101707044.E02
thiethylperazine	PC3	731	5500024034290101707046.B02
thioproperazine	PC3	732	5500024034290101707046.C08
