# Supplementary material for: Characterization of drug-induced transcriptional modules: towards drug repositioning and functional understanding
Source: Mol Syst Biol. 2013 Apr 30;9:662. doi: 10.1038/msb.2013.20 (PMC3658274; doi:10.1038/msb.2013.20)
Supplement: Supplementary Data set 1 — Characterization of gene and drug members of drug-induced modules [file msb201320-s3.zip › Supplementary_Dataset_1/Human-cell-line-modules/drugs/PC3-15.txt]

(+)-chelidonine	PC3	731	5500024034290101707046.A01
mometasone	PC3	719	5500024031330081907229.A07
tanespimycin	PC3	727	5500024031723100807773.D03
thiostrepton	PC3	704	5500024031723100807769.H08
securinine	PC3	728	5500024031723100807773.C07
scoulerine	PC3	719	5500024031330081907229.B07
disulfiram	PC3	731	5500024034290101707046.G03
geldanamycin	PC3	727	5500024031723100807773.D06
ly-294002	PC3	727	5500024031723100807773.B06
parthenolide	PC3	719	5500024031330081907229.C07
15-deltaprostaglandinj2	PC3	603	5500024017802120306174.C09
puromycin	PC3	714	5500024031723100807776.C03
monorden	PC3	727	5500024031723100807773.E01
alvespimycin	PC3	727	5500024031723100807773.F01
