# Supplementary material for: Characterization of drug-induced transcriptional modules: towards drug repositioning and functional understanding
Source: Mol Syst Biol. 2013 Apr 30;9:662. doi: 10.1038/msb.2013.20 (PMC3658274; doi:10.1038/msb.2013.20)
Supplement: Supplementary Data set 1 — Characterization of gene and drug members of drug-induced modules [file msb201320-s3.zip › Supplementary_Dataset_1/Human-cell-line-modules/drugs/PC3-16.txt]

bufexamac	PC3	719	5500024031330081907229.F08
ellipticine	PC3	732	5500024034290101707046.F12
parthenolide	PC3	719	5500024031330081907229.C07
vorinostat	PC3	727	5500024031723100807773.E02
syrosingopine	PC3	731	5500024034290101707046.F01
trichostatin A	PC3	727	5500024031723100807773.C06
