# Supplementary material for: Characterization of drug-induced transcriptional modules: towards drug repositioning and functional understanding
Source: Mol Syst Biol. 2013 Apr 30;9:662. doi: 10.1038/msb.2013.20 (PMC3658274; doi:10.1038/msb.2013.20)
Supplement: Supplementary Data set 1 — Characterization of gene and drug members of drug-induced modules [file msb201320-s3.zip › Supplementary_Dataset_1/Human-cell-line-modules/drugs/PC3-17.txt]

benfotiamine	PC3	702	5500024030402071707280.G12
demeclocycline	PC3	701	5500024030402071707280.H03
flunixin	PC3	701	5500024030402071707280.G05
meclofenoxate	PC3	701	5500024030402071707280.H04
medrysone	PC3	701	5500024030402071707280.H02
levonorgestrel	PC3	701	5500024030402071707280.H05
promazine	PC3	702	5500024030402071707280.G07
solasodine	PC3	702	5500024030402071707280.H10
pempidine	PC3	702	5500024030402071707280.H12
