# Supplementary material for: Characterization of drug-induced transcriptional modules: towards drug repositioning and functional understanding
Source: Mol Syst Biol. 2013 Apr 30;9:662. doi: 10.1038/msb.2013.20 (PMC3658274; doi:10.1038/msb.2013.20)
Supplement: Supplementary Data set 1 — Characterization of gene and drug members of drug-induced modules [file msb201320-s3.zip › Supplementary_Dataset_1/Human-cell-line-modules/drugs/PC3-18.txt]

(+)-chelidonine	PC3	731	5500024034290101707046.A01
diperodon	PC3	728	5500024031723100807773.C12
isosorbide	PC3	681	5500024030700072107986.F12
karakoline	PC3	681	5500024030700072107986.B12
allantoin	PC3	718	5500024031330081907229.G06
adenosine phosphate	PC3	715	5500024031723100807776.B12
bethanechol	PC3	719	5500024031330081907229.B10
colecalciferol	PC3	710	5500024031723100807775.F12
canavanine	PC3	692	5500024030760072207026.F05
clofazimine	PC3	680	5500024030700072107986.E06
clonidine	PC3	728	5500024031723100807773.G12
cloperastine	PC3	681	5500024030700072107986.G07
ornidazole	PC3	718	5500024031330081907229.D01
metamizole sodium	PC3	682	5500024030700072107991.G04
dyclonine	PC3	761	5500024037498121108438.D01
vinburnine	PC3	764	5500024037498121108440.A09
etacrynic acid	PC3	731	5500024034290101707046.E05
ethisterone	PC3	682	5500024030700072107991.A01
felbinac	PC3	712	5500024031723100807771.A01
flecainide	PC3	702	5500024030402071707280.F12
furosemide	PC3	728	5500024031723100807773.B12
gemfibrozil	PC3	617	5500024024213121906561.C07
glycopyrronium bromide	PC3	680	5500024030700072107986.D05
hydrastinine	PC3	718	5500024031330081907229.F04
isocarboxazid	PC3	680	5500024030700072107986.D01
prestwick-664	PC3	701	5500024030402071707280.F01
tocainide	PC3	693	5500024030760072207026.C12
letrozole	PC3	693	5500024030760072207026.F12
rimexolone	PC3	719	5500024031330081907229.F10
meclofenamic acid	PC3	761	5500024037498121108438.A05
mephenesin	PC3	680	5500024030700072107986.F03
merbromin	PC3	680	5500024030700072107986.A01
metampicillin	PC3	719	5500024031330081907229.B12
meptazinol	PC3	692	5500024030760072207026.G01
myosmine	PC3	701	5500024030402071707280.B01
nefopam	PC3	681	5500024030700072107986.D12
perhexiline	PC3	718	5500024031330081907229.A03
prednisone	PC3	704	5500024031723100807769.F12
promazine	PC3	702	5500024030402071707280.G07
sirolimus	PC3	603	5500024017802120306174.H12
remoxipride	PC3	754	5500024035736031208613.E11
chenodeoxycholic acid	PC3	762	5500024037498121108438.C12
diphemanilmetilsulfate	PC3	704	5500024031723100807769.C12
dicoumarol	PC3	682	5500024030700072107991.E06
thiocolchicoside	PC3	719	5500024031330081907229.E07
raubasine	PC3	731	5500024034290101707046.G01
calycanthine	PC3	731	5500024034290101707046.D01
dioxybenzone	PC3	712	5500024031723100807771.B06
chlorogenic acid	PC3	688	5500024030700072107992.A05
