# Supplementary material for: Characterization of drug-induced transcriptional modules: towards drug repositioning and functional understanding
Source: Mol Syst Biol. 2013 Apr 30;9:662. doi: 10.1038/msb.2013.20 (PMC3658274; doi:10.1038/msb.2013.20)
Supplement: Supplementary Data set 1 — Characterization of gene and drug members of drug-induced modules [file msb201320-s3.zip › Supplementary_Dataset_1/Human-cell-line-modules/drugs/PC3-19.txt]

(+)-chelidonine	PC3	731	5500024034290101707046.A01
naproxen	PC3	754	5500024035736031208613.A07
benzathine benzylpenicillin	PC3	688	5500024030700072107992.A03
benperidol	PC3	692	5500024030760072207026.F04
karakoline	PC3	681	5500024030700072107986.B12
etamsylate	PC3	704	5500024031723100807769.F11
palmatine	PC3	709	5500024031723100807775.F02
acetazolamide	PC3	628	5500024024213121906564.E02
acetohexamide	PC3	628	5500024024213121906564.A02
adiphenine	PC3	628	5500024024213121906564.A04
amitriptyline	PC3	628	5500024024213121906564.B01
arecoline	PC3	753	5500024035736031208613.A04
mebhydrolin	PC3	692	5500024030760072207026.C03
bethanechol	PC3	719	5500024031330081907229.B10
tiletamine	PC3	762	5500024037498121108438.B07
cefixime	PC3	704	5500024031723100807769.G07
canavanine	PC3	692	5500024030760072207026.F05
clonidine	PC3	728	5500024031723100807773.G12
cloperastine	PC3	681	5500024030700072107986.G07
ciclosporin	PC3	704	5500024031723100807769.C07
dantrolene	PC3	682	5500024030700072107991.A04
chloramphenicol	PC3	628	5500024024213121906564.H06
dequalinium chloride	PC3	753	5500024035736031208613.F04
cinchocaine	PC3	689	5500024030700072107992.G09
diphenhydramine	PC3	628	5500024024213121906564.A03
diphenylpyraline	PC3	681	5500024030700072107986.A08
fludrocortisone	PC3	682	5500024030700072107991.A03
droperidol	PC3	712	5500024031723100807771.C02
dydrogesterone	PC3	693	5500024030760072207026.C10
diprophylline	PC3	628	5500024024213121906564.E06
ethisterone	PC3	682	5500024030700072107991.A01
etodolac	PC3	617	5500024024213121906561.H11
famprofazone	PC3	682	5500024030700072107991.G03
felbinac	PC3	712	5500024031723100807771.A01
pivampicillin	PC3	718	5500024031330081907229.H05
flunisolide	PC3	682	5500024030700072107991.H02
furaltadone	PC3	682	5500024030700072107991.F01
fusaric acid	PC3	688	5500024030700072107992.H05
guanabenz	PC3	712	5500024031723100807771.A04
etofenamate	PC3	688	5500024030700072107992.G03
hexetidine	PC3	753	5500024035736031208613.A01
hydralazine	PC3	701	5500024030402071707280.E05
indoprofen	PC3	693	5500024030760072207026.D11
iohexol	PC3	712	5500024031723100807771.A05
iopanoic acid	PC3	754	5500024035736031208613.D12
iopromide	PC3	728	5500024031723100807773.A07
ipratropium bromide	PC3	733	5500024034290101707044.E05
guanadrel	PC3	680	5500024030700072107986.B04
lansoprazole	PC3	762	5500024037498121108438.C08
lobeline	PC3	732	5500024034290101707046.E12
mafenide	PC3	617	5500024024213121906561.A07
mefexamide	PC3	617	5500024024213121906561.B09
mepenzolate bromide	PC3	682	5500024030700072107991.H03
merbromin	PC3	680	5500024030700072107986.A01
8-azaguanine	PC3	628	5500024024213121906564.H02
methanthelinium bromide	PC3	732	5500024034290101707046.E07
methotrexate	PC3	753	5500024035736031208613.B06
methyldopa	PC3	709	5500024031723100807775.A04
meticrane	PC3	628	5500024024213121906564.H03
morantel	PC3	761	5500024037498121108438.G04
prestwick-692	PC3	704	5500024031723100807769.A09
nadolol	PC3	688	5500024030700072107992.A02
myosmine	PC3	701	5500024030402071707280.B01
neomycin	PC3	616	5500024024213121906561.E06
pargyline	PC3	617	5500024024213121906561.F11
pentoxifylline	PC3	617	5500024024213121906561.A10
phenazopyridine	PC3	731	5500024034290101707046.B04
pheneticillin	PC3	731	5500024034290101707046.A04
naftifine	PC3	761	5500024037498121108438.B03
pipenzolate bromide	PC3	728	5500024031723100807773.E07
ramifenazone	PC3	734	5500024034290101707044.B07
ramipril	PC3	764	5500024037498121108440.C10
riluzole	PC3	698	5500024037498121108442.H11
remoxipride	PC3	754	5500024035736031208613.E11
spiramycin	PC3	702	5500024030402071707280.E07
colistin	PC3	692	5500024030760072207026.C04
sulfadimethoxine	PC3	680	5500024030700072107986.A03
sulfametoxydiazine	PC3	731	5500024034290101707046.G06
sulfamethoxypyridazine	PC3	681	5500024030700072107986.G09
sulfaphenazole	PC3	628	5500024024213121906564.H05
sulfinpyrazone	PC3	731	5500024034290101707046.C05
ticlopidine	PC3	689	5500024030700072107992.F09
tobramycin	PC3	689	5500024030700072107992.E11
trioxysalen	PC3	731	5500024034290101707046.F04
vancomycin	PC3	704	5500024031723100807769.A08
epivincamine	PC3	682	5500024030700072107991.A02
zardaverine	PC3	692	5500024030760072207026.C01
meropenem	PC3	733	5500024034290101707044.E06
n-acetyl-l-aspartic acid	PC3	688	5500024030700072107992.D05
cyclizine	PC3	719	5500024031330081907229.D07
apramycin	PC3	709	5500024031723100807775.F04
thiocolchicoside	PC3	719	5500024031330081907229.E07
yohimbic acid	PC3	689	5500024030700072107992.E12
atovaquone	PC3	692	5500024030760072207026.E04
benzonatate	PC3	628	5500024024213121906564.F01
tropine	PC3	732	5500024034290101707046.C07
acenocoumarol	PC3	734	5500024034290101707044.C12
aminophylline	PC3	753	5500024035736031208613.F03
chlorogenic acid	PC3	688	5500024030700072107992.A05
isoflupredone	PC3	628	5500024024213121906564.A05
