# Supplementary material for: Characterization of drug-induced transcriptional modules: towards drug repositioning and functional understanding
Source: Mol Syst Biol. 2013 Apr 30;9:662. doi: 10.1038/msb.2013.20 (PMC3658274; doi:10.1038/msb.2013.20)
Supplement: Supplementary Data set 1 — Characterization of gene and drug members of drug-induced modules [file msb201320-s3.zip › Supplementary_Dataset_1/Human-cell-line-modules/drugs/PC3-2.txt]

deptropine	PC3	719	5500024031330081907229.A09
alexidine	PC3	698	5500024037498121108442.B12
amiodarone	PC3	713	5500024031723100807771.F10
astemizole	PC3	728	5500024031723100807773.H10
pyrvinium	PC3	754	5500024035736031208613.F12
bepridil	PC3	712	5500024031723100807771.F02
chlorpromazine	PC3	718	5500024031330081907229.C06
pizotifen	PC3	718	5500024031330081907229.C04
cyclobenzaprine	PC3	693	5500024030760072207026.C08
ciclosporin	PC3	704	5500024031723100807769.C07
desipramine	PC3	714	5500024031723100807776.F01
gossypol	PC3	681	5500024030700072107986.B10
lasalocid	PC3	709	5500024031723100807775.A03
loperamide	PC3	713	5500024031723100807771.C09
maprotiline	PC3	710	5500024031723100807775.B10
mefloquine	PC3	731	5500024034290101707046.H03
methylbenzethonium chloride	PC3	702	5500024030402071707280.D08
metixene	PC3	710	5500024031723100807775.C12
niclosamide	PC3	688	5500024030700072107992.B04
perphenazine	PC3	712	5500024031723100807771.B04
prochlorperazine	PC3	727	5500024031723100807773.F03
thiethylperazine	PC3	731	5500024034290101707046.B02
thioridazine	PC3	727	5500024031723100807773.C02
tonzonium bromide	PC3	712	5500024031723100807771.F06
trimipramine	PC3	689	5500024030700072107992.D07
quinisocaine	PC3	692	5500024030760072207026.D05
prenylamine	PC3	718	5500024031330081907229.C02
norcyclobenzaprine	PC3	692	5500024030760072207026.G04
