# Supplementary material for: Characterization of drug-induced transcriptional modules: towards drug repositioning and functional understanding
Source: Mol Syst Biol. 2013 Apr 30;9:662. doi: 10.1038/msb.2013.20 (PMC3658274; doi:10.1038/msb.2013.20)
Supplement: Supplementary Data set 1 — Characterization of gene and drug members of drug-induced modules [file msb201320-s3.zip › Supplementary_Dataset_1/Human-cell-line-modules/drugs/PC3-20.txt]

(+)-chelidonine	PC3	731	5500024034290101707046.A01
pyridoxine	PC3	733	5500024034290101707044.G05
prestwick-1103	PC3	762	5500024037498121108438.A08
ricinine	PC3	731	5500024034290101707046.H04
riboflavin	PC3	728	5500024031723100807773.E08
benzamil	PC3	701	5500024030402071707280.B02
diperodon	PC3	728	5500024031723100807773.C12
florfenicol	PC3	714	5500024031723100807776.E04
clopamide	PC3	753	5500024035736031208613.E05
dizocilpine	PC3	731	5500024034290101707046.D03
tubocurarine chloride	PC3	754	5500024035736031208613.C09
mometasone	PC3	719	5500024031330081907229.A07
isosorbide	PC3	681	5500024030700072107986.F12
co-dergocrine mesilate	PC3	689	5500024030700072107992.G12
naproxen	PC3	754	5500024035736031208613.A07
3-acetamidocoumarin	PC3	704	5500024031723100807769.A11
calcium folinate	PC3	680	5500024030700072107986.A04
viomycin	PC3	761	5500024037498121108438.A03
benzathine benzylpenicillin	PC3	688	5500024030700072107992.A03
digoxigenin	PC3	713	5500024031723100807771.B12
dinoprost	PC3	753	5500024035736031208613.C01
thiostrepton	PC3	704	5500024031723100807769.H08
pimozide	PC3	764	5500024037498121108440.E07
napelline	PC3	728	5500024031723100807773.E11
deptropine	PC3	719	5500024031330081907229.A09
flupentixol	PC3	714	5500024031723100807776.D06
karakoline	PC3	681	5500024030700072107986.B12
troleandomycin	PC3	688	5500024030700072107992.H04
azacitidine	PC3	761	5500024037498121108438.C02
nitrofural	PC3	714	5500024031723100807776.A03
tacrine	PC3	714	5500024031723100807776.F06
n-acetyl-l-leucine	PC3	712	5500024031723100807771.E06
helveticoside	PC3	682	5500024030700072107991.D05
adiphenine	PC3	628	5500024024213121906564.A04
allantoin	PC3	718	5500024031330081907229.G06
prestwick-665	PC3	698	5500024037498121108442.E10
alexidine	PC3	698	5500024037498121108442.B12
altretamine	PC3	712	5500024031723100807771.D06
ambroxol	PC3	714	5500024031723100807776.A01
amikacin	PC3	714	5500024031723100807776.B01
ampyrone	PC3	728	5500024031723100807773.A10
amiprilose	PC3	688	5500024030700072107992.E02
amitriptyline	PC3	628	5500024024213121906564.B01
amoxapine	PC3	710	5500024031723100807775.G11
amprolium	PC3	693	5500024030760072207026.E07
securinine	PC3	728	5500024031723100807773.C07
anisomycin	PC3	715	5500024031723100807776.A11
apomorphine	PC3	714	5500024031723100807776.H02
isometheptene	PC3	718	5500024031330081907229.A04
arecoline	PC3	753	5500024035736031208613.A04
acetylsalicylic acid	PC3	727	5500024031723100807773.H03
astemizole	PC3	728	5500024031723100807773.H10
(-)-atenolol	PC3	715	5500024031723100807776.H09
adenosine phosphate	PC3	715	5500024031723100807776.B12
pyrvinium	PC3	754	5500024035736031208613.F12
mebhydrolin	PC3	692	5500024030760072207026.C03
androsterone	PC3	712	5500024031723100807771.D05
baclofen	PC3	753	5500024035736031208613.C06
beclometasone	PC3	704	5500024031723100807769.E10
bemegride	PC3	710	5500024031723100807775.C08
benzbromarone	PC3	710	5500024031723100807775.C09
benzocaine	PC3	692	5500024030760072207026.A05
ascorbic acid	PC3	753	5500024035736031208613.D05
estropipate	PC3	728	5500024031723100807773.H11
bethanechol	PC3	719	5500024031330081907229.B10
suloctidil	PC3	710	5500024031723100807775.B09
molindone	PC3	692	5500024030760072207026.E01
bretylium tosilate	PC3	710	5500024031723100807775.B08
bumetanide	PC3	719	5500024031330081907229.A08
bupivacaine	PC3	719	5500024031330081907229.B08
biotin	PC3	714	5500024031723100807776.G03
carbamazepine	PC3	628	5500024024213121906564.F05
cefaclor	PC3	709	5500024031723100807775.D01
cefotiam	PC3	715	5500024031723100807776.A08
cefsulodin	PC3	689	5500024030700072107992.G07
ceftazidime	PC3	718	5500024031330081907229.F02
cefuroxime	PC3	732	5500024034290101707046.D09
chlorcyclizine	PC3	683	5500024030700072107991.D11
chlormezanone	PC3	712	5500024031723100807771.B03
chlorpromazine	PC3	718	5500024031330081907229.C06
chlortetracycline	PC3	715	5500024031723100807776.A07
chlortalidone	PC3	764	5500024037498121108440.A07
colecalciferol	PC3	710	5500024031723100807775.F12
pizotifen	PC3	718	5500024031330081907229.C04
canavanine	PC3	692	5500024030760072207026.F05
ciprofloxacin	PC3	714	5500024031723100807776.E02
cisapride	PC3	714	5500024031723100807776.D03
gelsemine	PC3	689	5500024030700072107992.B12
clofazimine	PC3	680	5500024030700072107986.E06
clofazimine	PC3	713	5500024031723100807771.A08
clomipramine	PC3	728	5500024031723100807773.E12
clonidine	PC3	728	5500024031723100807773.G12
cloxacillin	PC3	617	5500024024213121906561.A09
conessine	PC3	692	5500024030760072207026.G05
cyclobenzaprine	PC3	693	5500024030760072207026.C08
ciclosporin	PC3	704	5500024031723100807769.C07
debrisoquine	PC3	714	5500024031723100807776.G01
demeclocycline	PC3	701	5500024030402071707280.H03
desipramine	PC3	714	5500024031723100807776.F01
betamethasone	PC3	616	5500024024213121906561.B02
diclofenamide	PC3	714	5500024031723100807776.H05
dicycloverine	PC3	704	5500024031723100807769.E12
diethylcarbamazine	PC3	718	5500024031330081907229.D03
diethylstilbestrol	PC3	703	5500024031723100807769.C01
diltiazem	PC3	714	5500024031723100807776.C02
dimethadione	PC3	712	5500024031723100807771.G01
metamizole sodium	PC3	682	5500024030700072107991.G04
disulfiram	PC3	731	5500024034290101707046.G03
domperidone	PC3	712	5500024031723100807771.A02
dorzolamide	PC3	732	5500024034290101707046.D07
dosulepin	PC3	762	5500024037498121108438.H11
dyclonine	PC3	761	5500024037498121108438.D01
vinburnine	PC3	764	5500024037498121108440.A09
econazole	PC3	762	5500024037498121108438.D12
erythromycin	PC3	715	5500024031723100807776.G07
etanidazole	PC3	731	5500024034290101707046.G04
etacrynic acid	PC3	731	5500024034290101707046.E05
ethisterone	PC3	682	5500024030700072107991.A01
ethosuximide	PC3	617	5500024024213121906561.C10
etodolac	PC3	617	5500024024213121906561.H11
felbinac	PC3	712	5500024031723100807771.A01
felodipine	PC3	714	5500024031723100807776.F03
pivampicillin	PC3	718	5500024031330081907229.H05
finasteride	PC3	701	5500024030402071707280.A03
fipexide	PC3	731	5500024034290101707046.F05
flecainide	PC3	702	5500024030402071707280.F12
flucytosine	PC3	714	5500024031723100807776.G04
fluphenazine	PC3	603	5500024017802120306174.B09
flumequine	PC3	719	5500024031330081907229.D12
diflorasone	PC3	681	5500024030700072107986.G10
fluorometholone	PC3	732	5500024034290101707046.G09
fluvastatin	PC3	714	5500024031723100807776.G05
folic acid	PC3	733	5500024034290101707044.A05
furazolidone	PC3	689	5500024030700072107992.A07
furosemide	PC3	728	5500024031723100807773.B12
fursultiamine	PC3	709	5500024031723100807775.C04
fusidic acid	PC3	715	5500024031723100807776.C11
gemfibrozil	PC3	617	5500024024213121906561.C07
gliclazide	PC3	719	5500024031330081907229.F07
glimepiride	PC3	709	5500024031723100807775.C02
glycopyrronium bromide	PC3	680	5500024030700072107986.D05
gossypol	PC3	681	5500024030700072107986.B10
guaifenesin	PC3	683	5500024030700072107991.C09
haloperidol	PC3	713	5500024031723100807771.B09
hexestrol	PC3	732	5500024034290101707046.F09
hexetidine	PC3	753	5500024035736031208613.A01
homochlorcyclizine	PC3	762	5500024037498121108438.F12
hydralazine	PC3	701	5500024030402071707280.E05
hydrastinine	PC3	718	5500024031330081907229.F04
lidocaine	PC3	704	5500024031723100807769.B12
imipramine	PC3	628	5500024024213121906564.E01
amrinone	PC3	728	5500024031723100807773.D07
indapamide	PC3	702	5500024030402071707280.B07
enilconazole	PC3	719	5500024031330081907229.B09
iopanoic acid	PC3	754	5500024035736031208613.D12
ioversol	PC3	715	5500024031723100807776.H10
oxantel	PC3	715	5500024031723100807776.F11
iproniazid	PC3	754	5500024035736031208613.A08
isocarboxazid	PC3	680	5500024030700072107986.D01
isoconazole	PC3	616	5500024024213121906561.G06
prestwick-664	PC3	701	5500024030402071707280.F01
josamycin	PC3	712	5500024031723100807771.C04
flunixin	PC3	701	5500024030402071707280.G05
ketotifen	PC3	733	5500024034290101707044.A03
lanatoside C	PC3	682	5500024030700072107991.D06
lasalocid	PC3	709	5500024031723100807775.A03
tocainide	PC3	693	5500024030760072207026.C12
letrozole	PC3	693	5500024030760072207026.F12
bezafibrate	PC3	710	5500024031723100807775.F09
levocabastine	PC3	761	5500024037498121108438.G03
lobeline	PC3	732	5500024034290101707046.E12
rimexolone	PC3	719	5500024031330081907229.F10
loperamide	PC3	713	5500024031723100807771.C09
loracarbef	PC3	718	5500024031330081907229.C05
loxapine	PC3	714	5500024031723100807776.F02
lycorine	PC3	683	5500024030700072107991.D08
maprotiline	PC3	710	5500024031723100807775.B10
mebendazole	PC3	698	5500024037498121108442.G11
meclocycline	PC3	709	5500024031723100807775.B06
meclofenamic acid	PC3	761	5500024037498121108438.A05
meclofenoxate	PC3	701	5500024030402071707280.H04
medrysone	PC3	701	5500024030402071707280.H02
mefenamic acid	PC3	719	5500024031330081907229.C11
mefloquine	PC3	731	5500024034290101707046.H03
meglumine	PC3	714	5500024031723100807776.H04
mephenesin	PC3	680	5500024030700072107986.F03
merbromin	PC3	680	5500024030700072107986.A01
metampicillin	PC3	719	5500024031330081907229.B12
metergoline	PC3	715	5500024031723100807776.E12
metitepine	PC3	753	5500024035736031208613.C05
methylbenzethonium chloride	PC3	702	5500024030402071707280.D08
rolitetracycline	PC3	715	5500024031723100807776.G10
methylergometrine	PC3	714	5500024031723100807776.D01
meticrane	PC3	628	5500024024213121906564.H03
metixene	PC3	710	5500024031723100807775.C12
metronidazole	PC3	688	5500024030700072107992.A04
minaprine	PC3	693	5500024030760072207026.G07
minoxidil	PC3	692	5500024030760072207026.B02
molsidomine	PC3	754	5500024035736031208613.H09
morantel	PC3	761	5500024037498121108438.G04
natamycin	PC3	733	5500024034290101707044.H06
naftidrofuryl	PC3	714	5500024031723100807776.H06
nalidixic acid	PC3	680	5500024030700072107986.G01
myosmine	PC3	701	5500024030402071707280.B01
naltrexone	PC3	732	5500024034290101707046.H08
bupropion	PC3	732	5500024034290101707046.E10
nefopam	PC3	681	5500024030700072107986.D12
netilmicin	PC3	762	5500024037498121108438.D08
nicardipine	PC3	753	5500024035736031208613.F05
niclosamide	PC3	688	5500024030700072107992.B04
nilutamide	PC3	715	5500024031723100807776.A09
alpha-estradiol	PC3	727	5500024031723100807773.G04
nomifensine	PC3	734	5500024034290101707044.F12
nordihydroguaiaretic acid	PC3	727	5500024031723100807773.E06
levonorgestrel	PC3	701	5500024030402071707280.H05
beta-escin	PC3	703	5500024031723100807769.D01
omeprazole	PC3	709	5500024031723100807775.G01
orphenadrine	PC3	683	5500024030700072107991.F11
ouabain	PC3	710	5500024031723100807775.A09
oxytetracycline	PC3	732	5500024034290101707046.G10
paclitaxel	PC3	714	5500024031723100807776.A02
parthenolide	PC3	719	5500024031330081907229.C07
perhexiline	PC3	718	5500024031330081907229.A03
butoconazole	PC3	753	5500024035736031208613.G01
perphenazine	PC3	712	5500024031723100807771.B04
phenacetin	PC3	688	5500024030700072107992.G06
pheneticillin	PC3	731	5500024034290101707046.A04
pheniramine	PC3	688	5500024030700072107992.C04
naftifine	PC3	761	5500024037498121108438.B03
pilocarpine	PC3	715	5500024031723100807776.E08
pindolol	PC3	616	5500024024213121906561.C04
piribedil	PC3	754	5500024035736031208613.G12
piromidic acid	PC3	704	5500024031723100807769.F10
pivmecillinam	PC3	762	5500024037498121108438.B08
podophyllotoxin	PC3	733	5500024034290101707044.A02
praziquantel	PC3	734	5500024034290101707044.C08
prednisolone	PC3	719	5500024031330081907229.D08
primidone	PC3	714	5500024031723100807776.A05
prochlorperazine	PC3	727	5500024031723100807773.F03
proglumide	PC3	682	5500024030700072107991.B03
promethazine	PC3	714	5500024031723100807776.B04
propantheline bromide	PC3	692	5500024030760072207026.C06
15-deltaprostaglandinj2	PC3	603	5500024017802120306174.C09
protriptyline	PC3	754	5500024035736031208613.F11
puromycin	PC3	714	5500024031723100807776.C03
pyrimethamine	PC3	692	5500024030760072207026.F02
sirolimus	PC3	603	5500024017802120306174.H12
cefotetan	PC3	688	5500024030700072107992.F05
rolipram	PC3	715	5500024031723100807776.G09
roxarsone	PC3	718	5500024031330081907229.G05
roxithromycin	PC3	692	5500024030760072207026.G06
remoxipride	PC3	754	5500024035736031208613.E11
sulfadiazine	PC3	719	5500024031330081907229.E11
sotalol	PC3	689	5500024030700072107992.E08
strophanthidin	PC3	733	5500024034290101707044.D02
sulfamerazine	PC3	681	5500024030700072107986.F10
sulfametoxydiazine	PC3	731	5500024034290101707046.G06
sulfamethoxypyridazine	PC3	681	5500024030700072107986.G09
sulfamonomethoxine	PC3	733	5500024034290101707044.A04
sulfanilamide	PC3	728	5500024031723100807773.G07
sulfaphenazole	PC3	628	5500024024213121906564.H05
sulfapyridine	PC3	764	5500024037498121108440.B12
sulfinpyrazone	PC3	731	5500024034290101707046.C05
sulpiride	PC3	704	5500024031723100807769.H12
lymecycline	PC3	762	5500024037498121108438.F08
suxibuzone	PC3	733	5500024034290101707044.H02
talampicillin	PC3	761	5500024037498121108438.F03
telenzepine	PC3	719	5500024031330081907229.E08
terbutaline	PC3	731	5500024034290101707046.A05
tetrandrine	PC3	733	5500024034290101707044.E02
tetroquinone	PC3	689	5500024030700072107992.E07
thiethylperazine	PC3	731	5500024034290101707046.B02
thioridazine	PC3	727	5500024031723100807773.C02
tonzonium bromide	PC3	712	5500024031723100807771.F06
tiapride	PC3	680	5500024030700072107986.H02
ticarcillin	PC3	733	5500024034290101707044.D06
tobramycin	PC3	689	5500024030700072107992.E11
tolazamide	PC3	688	5500024030700072107992.E06
tolfenamic acid	PC3	754	5500024035736031208613.B08
tremorine	PC3	732	5500024034290101707046.B10
triflupromazine	PC3	628	5500024024213121906564.D02
trihexyphenidyl	PC3	688	5500024030700072107992.B01
trimethadione	PC3	689	5500024030700072107992.D11
trimethobenzamide	PC3	689	5500024030700072107992.A09
trimipramine	PC3	689	5500024030700072107992.D07
trioxysalen	PC3	731	5500024034290101707046.F04
troglitazone	PC3	603	5500024017802120306174.C10
urapidil	PC3	714	5500024031723100807776.F04
chenodeoxycholic acid	PC3	762	5500024037498121108438.C12
aminocaproic acid	PC3	761	5500024037498121108438.E02
vigabatrin	PC3	753	5500024035736031208613.B01
epivincamine	PC3	682	5500024030700072107991.A02
zardaverine	PC3	692	5500024030760072207026.C01
eticlopride	PC3	712	5500024031723100807771.B01
zomepirac	PC3	728	5500024031723100807773.F07
phentolamine	PC3	682	5500024030700072107991.B02
pentolonium	PC3	698	5500024037498121108442.F10
aminophenazone	PC3	728	5500024031723100807773.F10
meropenem	PC3	733	5500024034290101707044.E06
methoxamine	PC3	709	5500024031723100807775.C01
niridazole	PC3	712	5500024031723100807771.E05
diphemanilmetilsulfate	PC3	704	5500024031723100807769.C12
ivermectin	PC3	734	5500024034290101707044.H12
n-acetyl-l-aspartic acid	PC3	688	5500024030700072107992.D05
dicoumarol	PC3	682	5500024030700072107991.E06
sertaconazole	PC3	728	5500024031723100807773.G09
brompheniramine	PC3	688	5500024030700072107992.C05
quinisocaine	PC3	692	5500024030760072207026.D05
6-azathymine	PC3	688	5500024030700072107992.H06
thiocolchicoside	PC3	719	5500024031330081907229.E07
raubasine	PC3	731	5500024034290101707046.G01
2-aminobenzenesulfonamide	PC3	753	5500024035736031208613.A03
eucatropine	PC3	702	5500024030402071707280.F10
prasterone	PC3	710	5500024031723100807775.B07
betazole	PC3	754	5500024035736031208613.D07
carbarsone	PC3	688	5500024030700072107992.G05
dioxybenzone	PC3	712	5500024031723100807771.B06
nafcillin	PC3	688	5500024030700072107992.H02
3-hydroxy-dl-kynurenine	PC3	713	5500024031723100807771.A07
acenocoumarol	PC3	734	5500024034290101707044.C12
prestwick-1083	PC3	754	5500024035736031208613.B12
nicotinic acid	PC3	714	5500024031723100807776.E05
aminophylline	PC3	753	5500024035736031208613.F03
chlorogenic acid	PC3	688	5500024030700072107992.A05
prenylamine	PC3	718	5500024031330081907229.C02
norcyclobenzaprine	PC3	692	5500024030760072207026.G04
