# Supplementary material for: Characterization of drug-induced transcriptional modules: towards drug repositioning and functional understanding
Source: Mol Syst Biol. 2013 Apr 30;9:662. doi: 10.1038/msb.2013.20 (PMC3658274; doi:10.1038/msb.2013.20)
Supplement: Supplementary Data set 1 — Characterization of gene and drug members of drug-induced modules [file msb201320-s3.zip › Supplementary_Dataset_1/Human-cell-line-modules/drugs/PC3-21.txt]

benzydamine	PC3	733	5500024034290101707044.G03
aciclovir	PC3	713	5500024031723100807771.A09
ampyrone	PC3	728	5500024031723100807773.A10
adenosine phosphate	PC3	715	5500024031723100807776.B12
androsterone	PC3	733	5500024034290101707044.F02
flavoxate	PC3	754	5500024035736031208613.H10
ganciclovir	PC3	753	5500024035736031208613.G03
ketanserin	PC3	710	5500024031723100807775.G10
mefenamic acid	PC3	719	5500024031330081907229.C11
methyldopa	PC3	709	5500024031723100807775.A04
methyldopa	PC3	713	5500024031723100807771.B08
nomifensine	PC3	734	5500024034290101707044.F12
pentamidine	PC3	709	5500024031723100807775.B03
suxibuzone	PC3	733	5500024034290101707044.H02
3-acetylcoumarin	PC3	713	5500024031723100807771.E12
melatonin	PC3	753	5500024035736031208613.F01
