# Supplementary material for: Characterization of drug-induced transcriptional modules: towards drug repositioning and functional understanding
Source: Mol Syst Biol. 2013 Apr 30;9:662. doi: 10.1038/msb.2013.20 (PMC3658274; doi:10.1038/msb.2013.20)
Supplement: Supplementary Data set 1 — Characterization of gene and drug members of drug-induced modules [file msb201320-s3.zip › Supplementary_Dataset_1/Human-cell-line-modules/drugs/PC3-22.txt]

(+/-)-catechin	PC3	693	5500024030760072207026.C11
nifuroxazide	PC3	693	5500024030760072207026.C09
mebhydrolin	PC3	692	5500024030760072207026.C03
cyclobenzaprine	PC3	693	5500024030760072207026.C08
diflunisal	PC3	692	5500024030760072207026.C02
dydrogesterone	PC3	693	5500024030760072207026.C10
tocainide	PC3	693	5500024030760072207026.C12
norethisterone	PC3	718	5500024031330081907229.F03
propantheline bromide	PC3	692	5500024030760072207026.C06
colistin	PC3	692	5500024030760072207026.C04
hydroxyachillin	PC3	692	5500024030760072207026.C05
