# Supplementary material for: Characterization of drug-induced transcriptional modules: towards drug repositioning and functional understanding
Source: Mol Syst Biol. 2013 Apr 30;9:662. doi: 10.1038/msb.2013.20 (PMC3658274; doi:10.1038/msb.2013.20)
Supplement: Supplementary Data set 1 — Characterization of gene and drug members of drug-induced modules [file msb201320-s3.zip › Supplementary_Dataset_1/Human-cell-line-modules/drugs/PC3-23.txt]

androsterone	PC3	701	5500024030402071707280.A01
bumetanide	PC3	719	5500024031330081907229.A08
ethotoin	PC3	703	5500024031723100807769.D03
hydrastinine	PC3	718	5500024031330081907229.B01
lidocaine	PC3	704	5500024031723100807769.B12
mephentermine	PC3	680	5500024030700072107986.D02
sulpiride	PC3	704	5500024031723100807769.H12
levodopa	PC3	704	5500024031723100807769.G12
