# Supplementary material for: Characterization of drug-induced transcriptional modules: towards drug repositioning and functional understanding
Source: Mol Syst Biol. 2013 Apr 30;9:662. doi: 10.1038/msb.2013.20 (PMC3658274; doi:10.1038/msb.2013.20)
Supplement: Supplementary Data set 1 — Characterization of gene and drug members of drug-induced modules [file msb201320-s3.zip › Supplementary_Dataset_1/Human-cell-line-modules/drugs/PC3-24.txt]

butyl hydroxybenzoate	PC3	713	5500024031723100807771.H11
alfuzosin	PC3	713	5500024031723100807771.H08
betaxolol	PC3	712	5500024031723100807771.G03
bromocriptine	PC3	712	5500024031723100807771.H04
dimethadione	PC3	712	5500024031723100807771.G01
latamoxef	PC3	713	5500024031723100807771.H12
metyrapone	PC3	712	5500024031723100807771.H06
naloxone	PC3	713	5500024031723100807771.H09
naringin	PC3	712	5500024031723100807771.H05
practolol	PC3	712	5500024031723100807771.H03
procainamide	PC3	712	5500024031723100807771.H02
