# Supplementary material for: Characterization of drug-induced transcriptional modules: towards drug repositioning and functional understanding
Source: Mol Syst Biol. 2013 Apr 30;9:662. doi: 10.1038/msb.2013.20 (PMC3658274; doi:10.1038/msb.2013.20)
Supplement: Supplementary Data set 1 — Characterization of gene and drug members of drug-induced modules [file msb201320-s3.zip › Supplementary_Dataset_1/Human-cell-line-modules/drugs/PC3-25.txt]

florfenicol	PC3	714	5500024031723100807776.E04
tacrine	PC3	714	5500024031723100807776.F06
biotin	PC3	714	5500024031723100807776.G03
ciprofloxacin	PC3	714	5500024031723100807776.E02
debrisoquine	PC3	714	5500024031723100807776.G01
diclofenamide	PC3	714	5500024031723100807776.H05
flucytosine	PC3	714	5500024031723100807776.G04
phenylpropanolamine	PC3	714	5500024031723100807776.E01
urapidil	PC3	714	5500024031723100807776.F04
