# Supplementary material for: Characterization of drug-induced transcriptional modules: towards drug repositioning and functional understanding
Source: Mol Syst Biol. 2013 Apr 30;9:662. doi: 10.1038/msb.2013.20 (PMC3658274; doi:10.1038/msb.2013.20)
Supplement: Supplementary Data set 1 — Characterization of gene and drug members of drug-induced modules [file msb201320-s3.zip › Supplementary_Dataset_1/Human-cell-line-modules/drugs/PC3-26.txt]

levopropoxyphene	PC3	718	5500024031330081907229.A05
pregnenolone	PC3	692	5500024030760072207026.B04
prestwick-860	PC3	693	5500024030760072207026.H09
acetylsalicylsalicylic acid	PC3	616	5500024024213121906561.F05
florfenicol	PC3	714	5500024031723100807776.E04
ginkgolidea	PC3	688	5500024030700072107992.E05
mometasone	PC3	719	5500024031330081907229.A07
zuclopenthixol	PC3	693	5500024030760072207026.B12
calcium folinate	PC3	680	5500024030700072107986.A04
digoxigenin	PC3	713	5500024031723100807771.B12
azacyclonol	PC3	753	5500024035736031208613.F06
thiostrepton	PC3	704	5500024031723100807769.H08
flupentixol	PC3	714	5500024031723100807776.D06
R-atenolol	PC3	693	5500024030760072207026.B09
nitrofural	PC3	714	5500024031723100807776.A03
n6-methyladenosine	PC3	715	5500024031723100807776.G11
tacrine	PC3	714	5500024031723100807776.F06
n-acetyl-l-leucine	PC3	712	5500024031723100807771.E06
helveticoside	PC3	682	5500024030700072107991.D05
adiphenine	PC3	628	5500024024213121906564.A04
metanephrine	PC3	715	5500024031723100807776.F07
amantadine	PC3	692	5500024030760072207026.A03
ambroxol	PC3	714	5500024031723100807776.A01
amikacin	PC3	714	5500024031723100807776.B01
ampyrone	PC3	728	5500024031723100807773.A10
theophylline	PC3	693	5500024030760072207026.H11
amitriptyline	PC3	628	5500024024213121906564.B01
amoxapine	PC3	710	5500024031723100807775.G11
securinine	PC3	728	5500024031723100807773.C07
anisomycin	PC3	715	5500024031723100807776.A11
apomorphine	PC3	714	5500024031723100807776.H02
astemizole	PC3	728	5500024031723100807773.H10
(-)-atenolol	PC3	715	5500024031723100807776.H09
pyrvinium	PC3	754	5500024035736031208613.F12
baclofen	PC3	753	5500024035736031208613.C06
benfotiamine	PC3	702	5500024030402071707280.G12
benzocaine	PC3	692	5500024030760072207026.A05
fluticasone	PC3	688	5500024030700072107992.C03
molindone	PC3	692	5500024030760072207026.E01
bisacodyl	PC3	712	5500024031723100807771.F05
buflomedil	PC3	693	5500024030760072207026.B08
caffeic acid	PC3	715	5500024031723100807776.C10
biotin	PC3	714	5500024031723100807776.G03
carbachol	PC3	715	5500024031723100807776.E10
cefotiam	PC3	715	5500024031723100807776.A08
cephaeline	PC3	713	5500024031723100807771.G10
cetirizine	PC3	693	5500024030760072207026.G09
chlormezanone	PC3	712	5500024031723100807771.B03
chlorpromazine	PC3	718	5500024031330081907229.C06
chlortetracycline	PC3	715	5500024031723100807776.A07
pizotifen	PC3	718	5500024031330081907229.C04
cinchonidine	PC3	688	5500024030700072107992.G01
ciprofloxacin	PC3	714	5500024031723100807776.E02
cisapride	PC3	714	5500024031723100807776.D03
conessine	PC3	692	5500024030760072207026.G05
cyclobenzaprine	PC3	693	5500024030760072207026.C08
cicloheximide	PC3	731	5500024034290101707046.E06
cyclopenthiazide	PC3	693	5500024030760072207026.H12
ciclosporin	PC3	704	5500024031723100807769.C07
debrisoquine	PC3	714	5500024031723100807776.G01
decamethonium bromide	PC3	689	5500024030700072107992.B08
demeclocycline	PC3	701	5500024030402071707280.H03
thioperamide	PC3	713	5500024031723100807771.C12
diclofenamide	PC3	714	5500024031723100807776.H05
diethylcarbamazine	PC3	718	5500024031330081907229.D03
diethylstilbestrol	PC3	703	5500024031723100807769.C01
digoxin	PC3	715	5500024031723100807776.H08
diltiazem	PC3	714	5500024031723100807776.C02
disulfiram	PC3	731	5500024034290101707046.G03
domperidone	PC3	712	5500024031723100807771.A02
dosulepin	PC3	762	5500024037498121108438.H11
doxylamine	PC3	693	5500024030760072207026.F07
droperidol	PC3	712	5500024031723100807771.C02
dydrogesterone	PC3	693	5500024030760072207026.C10
ebselen	PC3	732	5500024034290101707046.F11
vinburnine	PC3	764	5500024037498121108440.A09
econazole	PC3	762	5500024037498121108438.D12
enoxacin	PC3	713	5500024031723100807771.F08
erythromycin	PC3	715	5500024031723100807776.G07
ethaverine	PC3	715	5500024031723100807776.F10
etoposide	PC3	710	5500024031723100807775.A10
famotidine	PC3	710	5500024031723100807775.D11
felodipine	PC3	714	5500024031723100807776.F03
flucytosine	PC3	714	5500024031723100807776.G04
fluorometholone	PC3	732	5500024034290101707046.G09
fluvastatin	PC3	714	5500024031723100807776.G05
fusidic acid	PC3	715	5500024031723100807776.C11
gabexate	PC3	692	5500024030760072207026.A01
gallamine triethiodide	PC3	616	5500024024213121906561.F03
nystatin	PC3	692	5500024030760072207026.A04
gliclazide	PC3	719	5500024031330081907229.F07
glycopyrronium bromide	PC3	680	5500024030700072107986.D05
etofenamate	PC3	688	5500024030700072107992.G03
hexetidine	PC3	753	5500024035736031208613.A01
homochlorcyclizine	PC3	762	5500024037498121108438.F12
hydroquinine	PC3	732	5500024034290101707046.D12
dexibuprofen	PC3	714	5500024031723100807776.C04
idoxuridine	PC3	692	5500024030760072207026.E02
imipramine	PC3	628	5500024024213121906564.E01
ioversol	PC3	715	5500024031723100807776.H10
oxantel	PC3	715	5500024031723100807776.F11
prestwick-664	PC3	712	5500024031723100807771.A03
josamycin	PC3	712	5500024031723100807771.C04
flunixin	PC3	701	5500024030402071707280.G05
lanatoside C	PC3	682	5500024030700072107991.D06
lasalocid	PC3	709	5500024031723100807775.A03
letrozole	PC3	693	5500024030760072207026.F12
lycorine	PC3	683	5500024030700072107991.D08
mebendazole	PC3	698	5500024037498121108442.G11
meclofenoxate	PC3	701	5500024030402071707280.H04
medrysone	PC3	701	5500024030402071707280.H02
mefloquine	PC3	731	5500024034290101707046.H03
meglumine	PC3	714	5500024031723100807776.H04
8-azaguanine	PC3	628	5500024024213121906564.H02
metacycline	PC3	689	5500024030700072107992.H08
nocodazole	PC3	616	5500024024213121906561.C05
methylbenzethonium chloride	PC3	702	5500024030402071707280.D08
rolitetracycline	PC3	715	5500024031723100807776.G10
methylergometrine	PC3	714	5500024031723100807776.D01
metixene	PC3	710	5500024031723100807775.C12
mianserin	PC3	732	5500024034290101707046.D08
minaprine	PC3	693	5500024030760072207026.G07
minoxidil	PC3	692	5500024030760072207026.B02
naftidrofuryl	PC3	714	5500024031723100807776.H06
naftopidil	PC3	692	5500024030760072207026.F01
niclosamide	PC3	688	5500024030700072107992.B04
nilutamide	PC3	715	5500024031723100807776.A09
norfloxacin	PC3	762	5500024037498121108438.H10
levonorgestrel	PC3	701	5500024030402071707280.H05
beta-escin	PC3	703	5500024031723100807769.D01
ouabain	PC3	710	5500024031723100807775.A09
oxybuprocaine	PC3	688	5500024030700072107992.F04
paclitaxel	PC3	714	5500024031723100807776.A02
parthenolide	PC3	719	5500024031330081907229.C07
perphenazine	PC3	712	5500024031723100807771.B04
phenacetin	PC3	688	5500024030700072107992.G06
moxonidine	PC3	689	5500024030700072107992.D08
picrotoxinin	PC3	693	5500024030760072207026.B10
pilocarpine	PC3	715	5500024031723100807776.E08
pipemidic acid	PC3	715	5500024031723100807776.C09
podophyllotoxin	PC3	733	5500024034290101707044.A02
primidone	PC3	714	5500024031723100807776.A05
prochlorperazine	PC3	727	5500024031723100807773.F03
promethazine	PC3	714	5500024031723100807776.B04
propantheline bromide	PC3	692	5500024030760072207026.C06
15-deltaprostaglandinj2	PC3	603	5500024017802120306174.C09
puromycin	PC3	714	5500024031723100807776.C03
rolipram	PC3	715	5500024031723100807776.G09
roxithromycin	PC3	692	5500024030760072207026.G06
scopolamine	PC3	692	5500024030760072207026.B06
sulfadiazine	PC3	719	5500024031330081907229.E11
solasodine	PC3	702	5500024030402071707280.H10
sr-95531	PC3	693	5500024030760072207026.F08
quercetin	PC3	693	5500024030760072207026.A09
strophanthidin	PC3	733	5500024034290101707044.D02
succinylsulfathiazole	PC3	693	5500024030760072207026.A10
digitoxigenin	PC3	692	5500024030760072207026.B03
sulfadimethoxine	PC3	680	5500024030700072107986.A03
sulfaguanidine	PC3	693	5500024030760072207026.B07
sulpiride	PC3	704	5500024031723100807769.H12
idazoxan	PC3	715	5500024031723100807776.D09
thioridazine	PC3	727	5500024031723100807773.C02
tonzonium bromide	PC3	712	5500024031723100807771.F06
tiaprofenic acid	PC3	689	5500024030700072107992.C11
ticlopidine	PC3	689	5500024030700072107992.F09
tolazoline	PC3	693	5500024030760072207026.A07
tolnaftate	PC3	692	5500024030760072207026.A02
trihexyphenidyl	PC3	688	5500024030700072107992.B01
alimemazine	PC3	734	5500024034290101707044.B09
trimethobenzamide	PC3	689	5500024030700072107992.A09
trimipramine	PC3	689	5500024030700072107992.D07
urapidil	PC3	714	5500024031723100807776.F04
epivincamine	PC3	682	5500024030700072107991.A02
zalcitabine	PC3	692	5500024030760072207026.B01
eticlopride	PC3	712	5500024031723100807771.B01
zomepirac	PC3	728	5500024031723100807773.F07
lynestrenol	PC3	715	5500024031723100807776.B07
pentetrazol	PC3	617	5500024024213121906561.H12
aminophenazone	PC3	728	5500024031723100807773.F10
niridazole	PC3	712	5500024031723100807771.E05
gibberellic acid	PC3	693	5500024030760072207026.G12
dicoumarol	PC3	682	5500024030700072107991.E06
quinisocaine	PC3	692	5500024030760072207026.D05
gramine	PC3	688	5500024030700072107992.E01
prestwick-864	PC3	688	5500024030700072107992.F02
moroxydine	PC3	714	5500024031723100807776.D02
chloropyrazine	PC3	731	5500024034290101707046.C02
atovaquone	PC3	692	5500024030760072207026.E04
monobenzone	PC3	714	5500024031723100807776.C05
kanamycin	PC3	712	5500024031723100807771.D03
carbarsone	PC3	688	5500024030700072107992.G05
dioxybenzone	PC3	712	5500024031723100807771.B06
nicotinic acid	PC3	714	5500024031723100807776.E05
emetine	PC3	693	5500024030760072207026.E10
chlorogenic acid	PC3	688	5500024030700072107992.A05
prenylamine	PC3	718	5500024031330081907229.C02
calcium pantothenate	PC3	692	5500024030760072207026.G03
