# Supplementary material for: Characterization of drug-induced transcriptional modules: towards drug repositioning and functional understanding
Source: Mol Syst Biol. 2013 Apr 30;9:662. doi: 10.1038/msb.2013.20 (PMC3658274; doi:10.1038/msb.2013.20)
Supplement: Supplementary Data set 1 — Characterization of gene and drug members of drug-induced modules [file msb201320-s3.zip › Supplementary_Dataset_1/Human-cell-line-modules/drugs/PC3-27.txt]

riboflavin	PC3	728	5500024031723100807773.E08
megestrol	PC3	710	5500024031723100807775.C07
sr-95639a	PC3	709	5500024031723100807775.C06
n-acetyl-l-leucine	PC3	712	5500024031723100807771.E06
arcaine	PC3	709	5500024031723100807775.C03
bemegride	PC3	710	5500024031723100807775.C08
benzbromarone	PC3	710	5500024031723100807775.C09
guanfacine	PC3	713	5500024031723100807771.E07
josamycin	PC3	712	5500024031723100807771.C04
oxybutynin	PC3	764	5500024037498121108440.G07
pipenzolate bromide	PC3	728	5500024031723100807773.E07
serotonin	PC3	713	5500024031723100807771.C10
luteolin	PC3	710	5500024031723100807775.E08
tinidazole	PC3	683	5500024030700072107991.C08
brinzolamide	PC3	710	5500024031723100807775.C10
