# Supplementary material for: Characterization of drug-induced transcriptional modules: towards drug repositioning and functional understanding
Source: Mol Syst Biol. 2013 Apr 30;9:662. doi: 10.1038/msb.2013.20 (PMC3658274; doi:10.1038/msb.2013.20)
Supplement: Supplementary Data set 1 — Characterization of gene and drug members of drug-induced modules [file msb201320-s3.zip › Supplementary_Dataset_1/Human-cell-line-modules/drugs/PC3-28.txt]

diprophylline	PC3	628	5500024024213121906564.E06
levamisole	PC3	617	5500024024213121906561.G09
nifenazone	PC3	617	5500024024213121906561.B10
nimesulide	PC3	617	5500024024213121906561.D11
noretynodrel	PC3	628	5500024024213121906564.C02
pargyline	PC3	617	5500024024213121906561.F11
chlorphenesin	PC3	617	5500024024213121906561.C09
