# Supplementary material for: Characterization of drug-induced transcriptional modules: towards drug repositioning and functional understanding
Source: Mol Syst Biol. 2013 Apr 30;9:662. doi: 10.1038/msb.2013.20 (PMC3658274; doi:10.1038/msb.2013.20)
Supplement: Supplementary Data set 1 — Characterization of gene and drug members of drug-induced modules [file msb201320-s3.zip › Supplementary_Dataset_1/Human-cell-line-modules/drugs/PC3-3.txt]

deptropine	PC3	719	5500024031330081907229.A09
amitriptyline	PC3	628	5500024024213121906564.B01
chloropyramine	PC3	704	5500024031723100807769.C10
chlorpromazine	PC3	718	5500024031330081907229.C06
pizotifen	PC3	718	5500024031330081907229.C04
clomipramine	PC3	728	5500024031723100807773.E12
cyclobenzaprine	PC3	693	5500024030760072207026.C08
cyproheptadine	PC3	715	5500024031723100807776.E07
dicycloverine	PC3	704	5500024031723100807769.E12
domperidone	PC3	712	5500024031723100807771.A02
vinburnine	PC3	764	5500024037498121108440.A09
profenamine	PC3	714	5500024031723100807776.F05
homochlorcyclizine	PC3	762	5500024037498121108438.F12
imipramine	PC3	628	5500024024213121906564.E01
loxapine	PC3	714	5500024031723100807776.F02
metixene	PC3	710	5500024031723100807775.C12
mianserin	PC3	732	5500024034290101707046.D08
nisoxetine	PC3	719	5500024031330081907229.F09
promazine	PC3	702	5500024030402071707280.G07
promethazine	PC3	714	5500024031723100807776.B04
thioridazine	PC3	727	5500024031723100807773.C02
alimemazine	PC3	734	5500024034290101707044.B09
trimipramine	PC3	689	5500024030700072107992.D07
triprolidine	PC3	761	5500024037498121108438.G01
quinisocaine	PC3	692	5500024030760072207026.D05
