# Supplementary material for: Characterization of drug-induced transcriptional modules: towards drug repositioning and functional understanding
Source: Mol Syst Biol. 2013 Apr 30;9:662. doi: 10.1038/msb.2013.20 (PMC3658274; doi:10.1038/msb.2013.20)
Supplement: Supplementary Data set 1 — Characterization of gene and drug members of drug-induced modules [file msb201320-s3.zip › Supplementary_Dataset_1/Human-cell-line-modules/drugs/PC3-4.txt]

oxolamine	PC3	709	5500024031723100807775.D03
palmatine	PC3	709	5500024031723100807775.F02
clomipramine	PC3	728	5500024031723100807773.E12
clonidine	PC3	728	5500024031723100807773.G12
norfloxacin	PC3	762	5500024037498121108438.H10
octopamine	PC3	718	5500024031330081907229.G04
ramifenazone	PC3	734	5500024034290101707044.B07
tobramycin	PC3	689	5500024030700072107992.E11
n-acetyl-l-aspartic acid	PC3	688	5500024030700072107992.D05
propylthiouracil	PC3	689	5500024030700072107992.F11
