# Supplementary material for: Characterization of drug-induced transcriptional modules: towards drug repositioning and functional understanding
Source: Mol Syst Biol. 2013 Apr 30;9:662. doi: 10.1038/msb.2013.20 (PMC3658274; doi:10.1038/msb.2013.20)
Supplement: Supplementary Data set 1 — Characterization of gene and drug members of drug-induced modules [file msb201320-s3.zip › Supplementary_Dataset_1/Human-cell-line-modules/drugs/PC3-5.txt]

apomorphine	PC3	714	5500024031723100807776.H02
ciclopirox	PC3	710	5500024031723100807775.B12
cinchonidine	PC3	688	5500024030700072107992.G01
nifurtimox	PC3	709	5500024031723100807775.G04
ethaverine	PC3	715	5500024031723100807776.F10
felodipine	PC3	714	5500024031723100807776.F03
gossypol	PC3	681	5500024030700072107986.B10
hydroquinine	PC3	732	5500024034290101707046.D12
ketoconazole	PC3	712	5500024031723100807771.D02
nordihydroguaiaretic acid	PC3	727	5500024031723100807773.E06
oxetacaine	PC3	693	5500024030760072207026.D07
papaverine	PC3	732	5500024034290101707046.H12
tetroquinone	PC3	689	5500024030700072107992.E07
zaprinast	PC3	715	5500024031723100807776.D12
