# Supplementary material for: Characterization of drug-induced transcriptional modules: towards drug repositioning and functional understanding
Source: Mol Syst Biol. 2013 Apr 30;9:662. doi: 10.1038/msb.2013.20 (PMC3658274; doi:10.1038/msb.2013.20)
Supplement: Supplementary Data set 1 — Characterization of gene and drug members of drug-induced modules [file msb201320-s3.zip › Supplementary_Dataset_1/Human-cell-line-modules/drugs/PC3-6.txt]

benzamil	PC3	701	5500024030402071707280.B02
ciclopirox	PC3	710	5500024031723100807775.B12
diphenhydramine	PC3	628	5500024024213121906564.A03
glimepiride	PC3	709	5500024031723100807775.C02
loperamide	PC3	713	5500024031723100807771.C09
lovastatin	PC3	709	5500024031723100807775.B01
ly-294002	PC3	727	5500024031723100807773.B06
lycorine	PC3	683	5500024030700072107991.D08
maprotiline	PC3	710	5500024031723100807775.B10
metixene	PC3	710	5500024031723100807775.C12
phenazopyridine	PC3	731	5500024034290101707046.B04
sirolimus	PC3	603	5500024017802120306174.H12
syrosingopine	PC3	731	5500024034290101707046.F01
thiethylperazine	PC3	731	5500024034290101707046.B02
trimipramine	PC3	689	5500024030700072107992.D07
triprolidine	PC3	761	5500024037498121108438.G01
troglitazone	PC3	603	5500024017802120306174.C10
rosiglitazone	PC3	603	5500024017802120306174.C11
norcyclobenzaprine	PC3	692	5500024030760072207026.G04
