# Supplementary material for: Characterization of drug-induced transcriptional modules: towards drug repositioning and functional understanding
Source: Mol Syst Biol. 2013 Apr 30;9:662. doi: 10.1038/msb.2013.20 (PMC3658274; doi:10.1038/msb.2013.20)
Supplement: Supplementary Data set 1 — Characterization of gene and drug members of drug-induced modules [file msb201320-s3.zip › Supplementary_Dataset_1/Human-cell-line-modules/drugs/PC3-7.txt]

amylocaine	PC3	689	5500024030700072107992.C09
mometasone	PC3	719	5500024031330081907229.A07
beclometasone	PC3	704	5500024031723100807769.E10
fluticasone	PC3	688	5500024030700072107992.C03
budesonide	PC3	754	5500024035736031208613.G09
betamethasone	PC3	616	5500024024213121906561.B02
betamethasone	PC3	715	5500024031723100807776.H12
fludrocortisone	PC3	682	5500024030700072107991.A03
diflorasone	PC3	681	5500024030700072107986.G10
diflorasone	PC3	689	5500024030700072107992.F12
flunisolide	PC3	682	5500024030700072107991.H02
fluorometholone	PC3	732	5500024034290101707046.G09
fludroxycortide	PC3	680	5500024030700072107986.E01
halcinonide	PC3	680	5500024030700072107986.E02
rimexolone	PC3	719	5500024031330081907229.F10
methylprednisolone	PC3	764	5500024037498121108440.D07
alclometasone	PC3	731	5500024034290101707046.C04
prednisolone	PC3	719	5500024031330081907229.D08
simvastatin	PC3	693	5500024030760072207026.E11
tracazolate	PC3	709	5500024031723100807775.E04
triamcinolone	PC3	616	5500024024213121906561.B01
corticosterone	PC3	689	5500024030700072107992.H10
isoflupredone	PC3	628	5500024024213121906564.A05
