# Supplementary material for: Characterization of drug-induced transcriptional modules: towards drug repositioning and functional understanding
Source: Mol Syst Biol. 2013 Apr 30;9:662. doi: 10.1038/msb.2013.20 (PMC3658274; doi:10.1038/msb.2013.20)
Supplement: Supplementary Data set 1 — Characterization of gene and drug members of drug-induced modules [file msb201320-s3.zip › Supplementary_Dataset_1/Human-cell-line-modules/drugs/PC3-8.txt]

(+)-chelidonine	PC3	731	5500024034290101707046.A01
nifuroxazide	PC3	693	5500024030760072207026.C09
vidarabine	PC3	734	5500024034290101707044.H09
thioguanosine	PC3	710	5500024031723100807775.H09
ciclopirox	PC3	710	5500024031723100807775.B12
diethylstilbestrol	PC3	703	5500024031723100807769.C01
vinburnine	PC3	764	5500024037498121108440.A09
etoposide	PC3	710	5500024031723100807775.A10
8-azaguanine	PC3	628	5500024024213121906564.H02
methotrexate	PC3	753	5500024035736031208613.B06
15-deltaprostaglandinj2	PC3	603	5500024017802120306174.C09
pyrimethamine	PC3	692	5500024030760072207026.F02
sirolimus	PC3	603	5500024017802120306174.H12
thioridazine	PC3	727	5500024031723100807773.C02
triamterene	PC3	762	5500024037498121108438.C09
trifluoperazine	PC3	603	5500024017802120306174.D07
zidovudine	PC3	715	5500024031723100807776.G12
trifluridine	PC3	733	5500024034290101707044.F06
monobenzone	PC3	714	5500024031723100807776.C05
