# Supplementary material for: Characterization of drug-induced transcriptional modules: towards drug repositioning and functional understanding
Source: Mol Syst Biol. 2013 Apr 30;9:662. doi: 10.1038/msb.2013.20 (PMC3658274; doi:10.1038/msb.2013.20)
Supplement: Supplementary Data set 1 — Characterization of gene and drug members of drug-induced modules [file msb201320-s3.zip › Supplementary_Dataset_1/Human-cell-line-modules/drugs/PC3-9.txt]

acemetacin	PC3	754	5500024035736031208613.A10
clemizole	PC3	680	5500024030700072107986.G06
glimepiride	PC3	709	5500024031723100807775.C02
glibenclamide	PC3	734	5500024034290101707044.H08
bezafibrate	PC3	710	5500024031723100807775.F09
mifepristone	PC3	733	5500024034290101707044.D03
15-deltaprostaglandinj2	PC3	603	5500024017802120306174.C09
isotretinoin	PC3	732	5500024034290101707046.H10
troglitazone	PC3	603	5500024017802120306174.C10
zaprinast	PC3	715	5500024031723100807776.D12
tiratricol	PC3	617	5500024024213121906561.G11
racecadotril	PC3	731	5500024034290101707046.B01
rilmenidine	PC3	719	5500024031330081907229.C09
raubasine	PC3	731	5500024034290101707046.G01
3-acetylcoumarin	PC3	713	5500024031723100807771.E12
rosiglitazone	PC3	603	5500024017802120306174.C11
gliquidone	PC3	762	5500024037498121108438.D07
