# Supplementary material for: Characterization of drug-induced transcriptional modules: towards drug repositioning and functional understanding
Source: Mol Syst Biol. 2013 Apr 30;9:662. doi: 10.1038/msb.2013.20 (PMC3658274; doi:10.1038/msb.2013.20)
Supplement: Supplementary Data set 1 — Characterization of gene and drug members of drug-induced modules [file msb201320-s3.zip › Supplementary_Dataset_1/Human-cell-line-modules/genes/HL60-1.txt]

200621_at	CSRP1	ENSP00000345079
200887_s_at	STAT1	ENSP00000354394
201601_x_at	IFITM1	ENSP00000386187
201786_s_at	ADAR	ENSP00000357459
203153_at	IFIT1	ENSP00000360869
203595_s_at	IFIT5	ENSP00000360860
203882_at	IRF9	ENSP00000380073
204326_x_at	MT1X	ENSP00000377995
204439_at	IFI44L	ENSP00000359787
204745_x_at	MT1G	ENSP00000391397
204994_at	MX2	ENSP00000333657
205483_s_at	ISG15	ENSP00000368699
205660_at	OASL	ENSP00000257570
206133_at	XAF1	ENSP00000354822
206332_s_at	IFI16	ENSP00000357113
206461_x_at	MT1H	ENSP00000330587
208012_x_at	SP110	ENSP00000258381
208436_s_at	IRF7	ENSP00000329411
209417_s_at	IFI35	ENSP00000246911
211456_x_at	MT1P2
212185_x_at	MT2A	ENSP00000245185
212859_x_at	MT1E	ENSP00000307706
212907_at	SLC30A1	ENSP00000355968
213293_s_at	TRIM22	ENSP00000369299
213629_x_at	MT1F	ENSP00000334872
214453_s_at	IFI44	ENSP00000359783
217546_at	MT1M	ENSP00000369146
217820_s_at	ENAH	ENSP00000355809
217933_s_at	LAP3	ENSP00000226299
218400_at	OAS3	ENSP00000228928
218543_s_at	PARP12	ENSP00000263549
218943_s_at	DDX58	ENSP00000369213
218986_s_at	DDX60	ENSP00000377344
219209_at	IFIH1	ENSP00000263642
219211_at	USP18	ENSP00000215794
219863_at	HERC5	ENSP00000264350
221044_s_at	TRIM34	ENSP00000338711
221816_s_at	PHF11	ENSP00000367570
