# Supplementary material for: Characterization of drug-induced transcriptional modules: towards drug repositioning and functional understanding
Source: Mol Syst Biol. 2013 Apr 30;9:662. doi: 10.1038/msb.2013.20 (PMC3658274; doi:10.1038/msb.2013.20)
Supplement: Supplementary Data set 1 — Characterization of gene and drug members of drug-induced modules [file msb201320-s3.zip › Supplementary_Dataset_1/Human-cell-line-modules/genes/HL60-10.txt]

200037_s_at	CBX3	ENSP00000336687
200046_at	DAD1	ENSP00000250498
200062_s_at	RPL30	ENSP00000287038
200087_s_at	TMED2	ENSP00000262225
200618_at	LASP1	ENSP00000325240
200694_s_at	DDX24	ENSP00000328690
200725_x_at	RPL10	ENSP00000341730
200821_at	LAMP2	ENSP00000408411
200862_at	DHCR24	ENSP00000360316
200927_s_at	RAB14	ENSP00000362946
201103_x_at	NBPF16
201273_s_at	SRP9	ENSP00000305230
201288_at	ARHGDIB	ENSP00000228945
201339_s_at	SCP2	ENSP00000360569
201532_at	PSMA3	ENSP00000216455
201568_at	UQCRQ	ENSP00000367934
201606_s_at	PWP1	ENSP00000258531
201695_s_at	PNP	ENSP00000354532
201914_s_at	SEC63	ENSP00000357998
201993_x_at	HNRPDL	ENSP00000295470
201994_at	MORF4L2	ENSP00000341966
202000_at	NDUFA6	ENSP00000330937
202146_at	IFRD1	ENSP00000005558
202197_at	MTMR3	ENSP00000384651
202306_at	POLR2G	ENSP00000301788
202372_at	RAB3GAP2	ENSP00000351832
202412_s_at	USP1	ENSP00000343526
202414_at	ERCC5	ENSP00000347978
202593_s_at	GDE1	ENSP00000261386
202653_s_at	MARCH7	ENSP00000259050
202680_at	GTF2E2	ENSP00000348168
202690_s_at	SNRPD1	ENSP00000300413
202697_at	NUDT21	ENSP00000300291
203075_at	SMAD2	ENSP00000262160
203095_at	MTIF2	ENSP00000263629
203197_s_at	C1ORF123	ENSP00000294360
203401_at	PRPS2	ENSP00000381504
203588_s_at	TFDP2	ENSP00000309622
203690_at	TUBGCP3	ENSP00000261965
203843_at	RPS6KA3	ENSP00000368884
203964_at	NMI	ENSP00000243346
203974_at	HDHD1A	ENSP00000396452
204020_at	PURA	ENSP00000332706
204207_s_at	RNGTT	ENSP00000358497
204493_at	BID	ENSP00000318822
205159_at	CSF2RB	ENSP00000384053
205512_s_at	AIFM1	ENSP00000287295
206445_s_at	PRMT1	ENSP00000246789
207243_s_at	CALM2	ENSP00000272298
208029_s_at	LAPTM4B	ENSP00000220781
208398_s_at	TBPL1	ENSP00000237264
208405_s_at	CD164	ENSP00000309376
208642_s_at	XRCC5	ENSP00000329528
208805_at	PSMA6	ENSP00000261479
208808_s_at	HMGB2	ENSP00000296503
208809_s_at	C6ORF62	ENSP00000367359
209206_at	SEC22B	ENSP00000420824
209218_at	SQLE	ENSP00000265896
209238_at	STX3	ENSP00000338562
209377_s_at	HMGN3	ENSP00000341267
209382_at	POLR3C	ENSP00000334564
209391_at	DPM2	ENSP00000322181
209899_s_at	PUF60	ENSP00000322016
211383_s_at	WDR37	ENSP00000263150
211935_at	ARL6IP1	ENSP00000306788
212519_at	UBE2E1	ENSP00000303709
212767_at	MTG1	ENSP00000323047
212801_at	CIT	ENSP00000261833
213129_s_at	GCSH	ENSP00000319531
213315_x_at	CXORF40A	ENSP00000347339
213762_x_at	RBMX	ENSP00000359645
214773_x_at	TIPRL	ENSP00000356807
217746_s_at	PDCD6IP	ENSP00000307387
217768_at	C14ORF166	ENSP00000261700
217792_at	SNX5	ENSP00000366988
217900_at	IARS2	ENSP00000303279
217985_s_at	BAZ1A	ENSP00000353458
218041_x_at	SLC38A2	ENSP00000256689
218069_at	DCTPP1	ENSP00000322524
218079_s_at	GGNBP2	ENSP00000307617
218080_x_at	FAF1	ENSP00000379457
218095_s_at	TMEM165	ENSP00000370736
218109_s_at	MFSD1	ENSP00000264266
218250_s_at	CNOT7	ENSP00000355279
218256_s_at	NUP54	ENSP00000264883
218342_s_at	ERMP1	ENSP00000340427
218343_s_at	GTF3C3	ENSP00000263956
218478_s_at	ZCCHC8	ENSP00000337313
218493_at	SNRNP25	ENSP00000372482
218520_at	TBK1	ENSP00000329967
218563_at	NDUFA3	ENSP00000398290
218714_at	PRR14	ENSP00000300835
218982_s_at	MRPS17	ENSP00000285298
219611_s_at	CCDC21	ENSP00000252992
219649_at	ALG6	ENSP00000360149
219974_x_at	ECHDC1	ENSP00000357278
220355_s_at	PBRM1	ENSP00000349213
220615_s_at	FAR2	ENSP00000182377
220642_x_at	GPR89A	ENSP00000319673
220934_s_at	TMEM223	ENSP00000303987
220990_s_at	MIR21
221517_s_at	MED17	ENSP00000251871
221521_s_at	GINS2	ENSP00000253462
221675_s_at	CHPT1	ENSP00000229266
221702_s_at	TM2D3	ENSP00000330433
221766_s_at	FAM46A	ENSP00000318298
