# Supplementary material for: Characterization of drug-induced transcriptional modules: towards drug repositioning and functional understanding
Source: Mol Syst Biol. 2013 Apr 30;9:662. doi: 10.1038/msb.2013.20 (PMC3658274; doi:10.1038/msb.2013.20)
Supplement: Supplementary Data set 1 — Characterization of gene and drug members of drug-induced modules [file msb201320-s3.zip › Supplementary_Dataset_1/Human-cell-line-modules/genes/HL60-11.txt]

200002_at	RPL35	ENSP00000259469
200005_at	EIF3D	ENSP00000216190
200036_s_at	RPL10A	ENSP00000363018
200075_s_at	GUK1	ENSP00000317659
200078_s_at	ATP6V0B	ENSP00000236067
200610_s_at	NCL	ENSP00000318195
200705_s_at	EEF1B2	ENSP00000236957
200846_s_at	PPP1CA	ENSP00000326031
200860_s_at	CNOT1	ENSP00000320949
200910_at	CCT3	ENSP00000357244
200943_at	HMGN1	ENSP00000370125
200976_s_at	TAX1BP1	ENSP00000379612
201093_x_at	SDHA	ENSP00000264932
201096_s_at	ARF4	ENSP00000306010
201176_s_at	ARCN1	ENSP00000264028
201179_s_at	GNAI3	ENSP00000358867
201209_at	HDAC1	ENSP00000362649
201210_at	DDX3X	ENSP00000382840
201432_at	CAT	ENSP00000241052
201434_at	TTC1	ENSP00000231238
201470_at	GSTO1	ENSP00000358727
201487_at	CTSC	ENSP00000227266
201492_s_at	RPL41	ENSP00000420821
201493_s_at	PUM2	ENSP00000338173
201528_at	RPA1	ENSP00000254719
201544_x_at	PABPN1	ENSP00000216727
201577_at	NME1	ENSP00000013034
201714_at	TUBG1	ENSP00000251413
201934_at	WDR82	ENSP00000296490
202077_at	NDUFAB1	ENSP00000007516
202361_at	SEC24C	ENSP00000321845
202370_s_at	CBFB	ENSP00000415151
202591_s_at	SSBP1	ENSP00000265304
202762_at	ROCK2	ENSP00000317985
202957_at	HCLS1	ENSP00000320176
203031_s_at	UROS	ENSP00000357775
203105_s_at	DNM1L	ENSP00000266481
203228_at	PAFAH1B3	ENSP00000262890
203341_at	CEBPZ	ENSP00000234170
203414_at	MMD	ENSP00000262065
203491_s_at	CEP57	ENSP00000317902
204565_at	ACOT13	ENSP00000230048
204695_at	CDC25A	ENSP00000303706
204766_s_at	NUDT1	ENSP00000339503
205603_s_at	DIAPH2	ENSP00000321348
206158_s_at	CNBP	ENSP00000303844
206272_at	RAB4A	ENSP00000355651
206790_s_at	NDUFB1	ENSP00000330787
207040_s_at	ST13	ENSP00000216218
207121_s_at	MAPK6	ENSP00000261845
207186_s_at	BPTF	ENSP00000307208
207573_x_at	ATP5L	ENSP00000300688
207828_s_at	CENPF	ENSP00000355922
207830_s_at	PPP1R8	ENSP00000311677
208002_s_at	ACOT7	ENSP00000367086
208612_at	PDIA3	ENSP00000300289
208640_at	RAC1	ENSP00000348461
208729_x_at	HLA-B	ENSP00000402956
208778_s_at	TCP1	ENSP00000317334
208827_at	PSMB6	ENSP00000270586
208993_s_at	PPIG	ENSP00000260970
209029_at	COPS7A	ENSP00000229251
209036_s_at	MDH2	ENSP00000327070
209095_at	DLD	ENSP00000205402
209186_at	ATP2A2	ENSP00000324892
209340_at	UAP1	ENSP00000356903
209444_at	RAP1GDS1	ENSP00000340454
209620_s_at	ABCB7	ENSP00000253577
210406_s_at	RAB6A	ENSP00000311449
211068_x_at	FAM21C	ENSP00000337541
211615_s_at	LRPPRC	ENSP00000260665
212053_at	PDXDC1	ENSP00000322807
212155_at	RNF187	ENSP00000306396
212370_x_at	FAM21A	ENSP00000282633
212402_at	ZC3H13	ENSP00000282007
212519_at	UBE2E1	ENSP00000303709
212995_x_at	FAM128B	ENSP00000281871
213160_at	DOCK2	ENSP00000256935
213315_x_at	CXORF40A	ENSP00000347339
213357_at	GTF2H5	ENSP00000356067
213365_at	ERI2	ENSP00000350651
213398_s_at	SDR39U1	ENSP00000382327
213410_at	C10ORF137	ENSP00000336727
214722_at	NOTCH2NL	ENSP00000354929
217748_at	ADIPOR1	ENSP00000341785
217794_at	PRR13	ENSP00000412064
217940_s_at	CARKD	ENSP00000311984
217968_at	TSSC1	ENSP00000371559
218007_s_at	RPS27L	ENSP00000331019
218194_at	REXO2	ENSP00000265881
218254_s_at	SAR1B	ENSP00000282606
218281_at	MRPL48	ENSP00000308717
218557_at	NIT2	ENSP00000377696
218585_s_at	DTL	ENSP00000355958
218662_s_at	NCAPG	ENSP00000251496
218781_at	SMC6	ENSP00000323439
218905_at	INTS8	ENSP00000343274
219004_s_at	C21ORF45	ENSP00000290130
219293_s_at	OLA1	ENSP00000284719
221806_s_at	SETD5	ENSP00000383939
