# Supplementary material for: Characterization of drug-induced transcriptional modules: towards drug repositioning and functional understanding
Source: Mol Syst Biol. 2013 Apr 30;9:662. doi: 10.1038/msb.2013.20 (PMC3658274; doi:10.1038/msb.2013.20)
Supplement: Supplementary Data set 1 — Characterization of gene and drug members of drug-induced modules [file msb201320-s3.zip › Supplementary_Dataset_1/Human-cell-line-modules/genes/HL60-12.txt]

201642_at	IFNGR2	ENSP00000290219
201773_at	ADNP	ENSP00000342905
202136_at	ZMYND11	ENSP00000309992
202521_at	CTCF	ENSP00000264010
203616_at	POLB	ENSP00000265421
203910_at	ARHGAP29	ENSP00000260526
203917_at	CXADR	ENSP00000284878
204249_s_at	LMO2	ENSP00000257818
204396_s_at	GRK5	ENSP00000376609
204720_s_at	DNAJC6	ENSP00000378735
204852_s_at	PTPN7	ENSP00000356248
205190_at	PLS1	ENSP00000336831
205352_at	SERPINI1	ENSP00000295777
205807_s_at	TUFT1	ENSP00000357842
206687_s_at	PTPN6	ENSP00000391592
208886_at	H1F0	ENSP00000344504
209001_s_at	ANAPC13	ENSP00000346987
209723_at	SERPINB9	ENSP00000370074
217979_at	TSPAN13	ENSP00000262067
218517_at	PHF17	ENSP00000226319
219737_s_at	PCDH9	ENSP00000367096
219890_at	CLEC5A	ENSP00000265306
220917_s_at	WDR19	ENSP00000382717
221581_s_at	LAT2	ENSP00000275635
222001_x_at	LOC728855
