# Supplementary material for: Characterization of drug-induced transcriptional modules: towards drug repositioning and functional understanding
Source: Mol Syst Biol. 2013 Apr 30;9:662. doi: 10.1038/msb.2013.20 (PMC3658274; doi:10.1038/msb.2013.20)
Supplement: Supplementary Data set 1 — Characterization of gene and drug members of drug-induced modules [file msb201320-s3.zip › Supplementary_Dataset_1/Human-cell-line-modules/genes/HL60-13.txt]

200020_at	TARDBP	ENSP00000240185
200931_s_at	VCL	ENSP00000211998
202258_s_at	N4BP2L2	ENSP00000267068
202863_at	SP100	ENSP00000343023
202899_s_at	SFRS3	ENSP00000362820
203137_at	WTAP	ENSP00000351141
203164_at	SLC33A1	ENSP00000352456
203447_at	PSMD5	ENSP00000210313
203889_at	SCG5	ENSP00000300175
203939_at	NT5E	ENSP00000257770
203947_at	CSTF3	ENSP00000315791
204405_x_at	DIMT1L	ENSP00000199320
204441_s_at	POLA2	ENSP00000265465
204526_s_at	TBC1D8	ENSP00000366036
206115_at	EGR3	ENSP00000318057
206756_at	CHST7	ENSP00000276055
207417_s_at	ZNF177	ENSP00000341497
207996_s_at	C18ORF1	ENSP00000354753
208407_s_at	CTNND1	ENSP00000382004
215318_at	N4BP2L2-IT
218059_at	ZNF706	ENSP00000311768
219236_at	PAQR6	ENSP00000338330
220307_at	CD244	ENSP00000357013
221031_s_at	APOLD1	ENSP00000324277
