# Supplementary material for: Characterization of drug-induced transcriptional modules: towards drug repositioning and functional understanding
Source: Mol Syst Biol. 2013 Apr 30;9:662. doi: 10.1038/msb.2013.20 (PMC3658274; doi:10.1038/msb.2013.20)
Supplement: Supplementary Data set 1 — Characterization of gene and drug members of drug-induced modules [file msb201320-s3.zip › Supplementary_Dataset_1/Human-cell-line-modules/genes/HL60-14.txt]

201083_s_at	BCLAF1	ENSP00000031135
201407_s_at	PPP1CB	ENSP00000296122
202375_at	SEC24D	ENSP00000280551
202823_at	TCEB1	ENSP00000284811
203603_s_at	ZEB2	ENSP00000302501
204291_at	ZNF518A	ENSP00000360235
205296_at	RBL1	ENSP00000362768
205420_at	PEX7	ENSP00000315680
205739_x_at	ZNF107	ENSP00000343443
209314_s_at	HBS1L	ENSP00000356811
209666_s_at	CHUK	ENSP00000359424
213372_at	PAQR3	ENSP00000370019
214785_at	VPS13A	ENSP00000353422
214787_at	DENND4A	ENSP00000310831
215629_s_at	DLEU2	ENSP00000235290
216713_at	KRIT1	ENSP00000344668
218170_at	ISOC1	ENSP00000173527
218701_at	LACTB2	ENSP00000276590
218981_at	ACN9	ENSP00000414066
219023_at	AP1AR	ENSP00000274000
219178_at	QTRTD1	ENSP00000281273
219294_at	CENPQ	ENSP00000337289
219787_s_at	ECT2	ENSP00000232458
221193_s_at	ZCCHC10	ENSP00000324274
