# Supplementary material for: Characterization of drug-induced transcriptional modules: towards drug repositioning and functional understanding
Source: Mol Syst Biol. 2013 Apr 30;9:662. doi: 10.1038/msb.2013.20 (PMC3658274; doi:10.1038/msb.2013.20)
Supplement: Supplementary Data set 1 — Characterization of gene and drug members of drug-induced modules [file msb201320-s3.zip › Supplementary_Dataset_1/Human-cell-line-modules/genes/HL60-17.txt]

200748_s_at	FTH1	ENSP00000273550
200838_at	CTSB	ENSP00000342070
201651_s_at	PACSIN2	ENSP00000263246
201666_at	TIMP1	ENSP00000218388
202206_at	ARL4C	ENSP00000375057
202430_s_at	PLSCR1	ENSP00000345494
203744_at	HMGB3	ENSP00000359393
204014_at	DUSP4	ENSP00000240100
205003_at	DOCK4	ENSP00000404179
205419_at	GPR183	ENSP00000365596
205685_at	CD86	ENSP00000332049
205692_s_at	CD38	ENSP00000226279
208152_s_at	DDX21	ENSP00000346120
211628_x_at	FTH1P5
212110_at	SLC39A14	ENSP00000289952
212154_at	SDC2	ENSP00000307046
212311_at	SEL1L3	ENSP00000382767
217762_s_at	RAB31	ENSP00000304565
218332_at	BEX1	ENSP00000361813
218336_at	PFDN2	ENSP00000356989
219915_s_at	SLC16A10	ENSP00000357844
