# Supplementary material for: Characterization of drug-induced transcriptional modules: towards drug repositioning and functional understanding
Source: Mol Syst Biol. 2013 Apr 30;9:662. doi: 10.1038/msb.2013.20 (PMC3658274; doi:10.1038/msb.2013.20)
Supplement: Supplementary Data set 1 — Characterization of gene and drug members of drug-induced modules [file msb201320-s3.zip › Supplementary_Dataset_1/Human-cell-line-modules/genes/HL60-19.txt]

200016_x_at	HNRNPA1
200047_s_at	YY1	ENSP00000262238
200063_s_at	NPM1	ENSP00000296930
200080_s_at	H3F3A	ENSP00000355778
200603_at	PRKAR1A	ENSP00000351410
200837_at	BCAP31	ENSP00000392330
200902_at	SEP15	ENSP00000328729
200914_x_at	KTN1	ENSP00000348562
200969_at	SERP1	ENSP00000239944
201200_at	CREG1	ENSP00000359540
201304_at	NDUFA5	ENSP00000347988
201410_at	PLEKHB2	ENSP00000385892
201582_at	SEC23B	ENSP00000262544
201597_at	COX7A2	ENSP00000230459
201599_at	OAT	ENSP00000357838
201891_s_at	B2M	ENSP00000340858
202043_s_at	SMS	ENSP00000385746
202362_at	RAP1A	ENSP00000348786
202381_at	ADAM9	ENSP00000305538
202511_s_at	ATG5	ENSP00000343313
202853_s_at	RYK	ENSP00000296084
203067_at	PDHX	ENSP00000227868
203253_s_at	PPIP5K2	ENSP00000313070
203362_s_at	MAD2L1	ENSP00000296509
204236_at	FLI1	ENSP00000339627
204407_at	TTF2	ENSP00000358478
207719_x_at	CEP170	ENSP00000415575
208671_at	SERINC1	ENSP00000342962
208905_at	CYCS	ENSP00000307786
209130_at	SNAP23	ENSP00000249647
209628_at	NXT2	ENSP00000218004
209662_at	CETN3	ENSP00000283122
212149_at	EFR3A	ENSP00000254624
212331_at	RBL2	ENSP00000262133
212787_at	YLPM1	ENSP00000324463
212857_x_at	SUB1	ENSP00000265073
213111_at	PIKFYVE	ENSP00000264380
213168_at	SP3	ENSP00000310301
213356_x_at	HNRNPA1P10
213878_at	PYROXD1	ENSP00000240651
213975_s_at	LYZ	ENSP00000261267
215884_s_at	UBQLN2	ENSP00000345195
217720_at	CHCHD2	ENSP00000378812
217758_s_at	TM9SF3	ENSP00000360184
217801_at	ATP5E	ENSP00000243997
218043_s_at	AZI2	ENSP00000419371
218085_at	CHMP5	ENSP00000223500
218190_s_at	UQCR10	ENSP00000332887
218209_s_at	RPRD1A	ENSP00000349955
218334_at	THOC7	ENSP00000295899
218351_at	COMMD8	ENSP00000370984
218871_x_at	CSGALNACT2
218923_at	CTBS	ENSP00000359664
222103_at	ATF1	ENSP00000262053
