# Supplementary material for: Characterization of drug-induced transcriptional modules: towards drug repositioning and functional understanding
Source: Mol Syst Biol. 2013 Apr 30;9:662. doi: 10.1038/msb.2013.20 (PMC3658274; doi:10.1038/msb.2013.20)
Supplement: Supplementary Data set 1 — Characterization of gene and drug members of drug-induced modules [file msb201320-s3.zip › Supplementary_Dataset_1/Human-cell-line-modules/genes/HL60-2.txt]

117_at	HSPA6	ENSP00000310219
200064_at	HSP90AB1	ENSP00000325875
200067_x_at	SNX3	ENSP00000230085
200642_at	SOD1	ENSP00000270142
200664_s_at	DNAJB1	ENSP00000254322
200800_s_at	HSPA1A	ENSP00000364802
200827_at	PLOD1	ENSP00000196061
200880_at	DNAJA1	ENSP00000369127
200894_s_at	FKBP4	ENSP00000001008
200982_s_at	ANXA6	ENSP00000346550
201173_x_at	NUDC	ENSP00000319664
201326_at	CCT6A	ENSP00000275603
201379_s_at	TPD52L2	ENSP00000217121
201381_x_at	CACYBP	ENSP00000356652
201491_at	AHSA1	ENSP00000216479
201641_at	BST2	ENSP00000252593
201841_s_at	HSPB1	ENSP00000248553
202511_s_at	ATG5	ENSP00000343313
202733_at	P4HA2	ENSP00000166534
202741_at	PRKACB	ENSP00000359719
202950_at	CRYZ	ENSP00000339399
203145_at	SPAG5	ENSP00000323300
203557_s_at	PCBD1	ENSP00000299299
203640_at	MBNL2	ENSP00000267287
203665_at	HMOX1	ENSP00000216117
203711_s_at	HIBCH	ENSP00000352706
203810_at	DNAJB4	ENSP00000359799
203925_at	GCLM	ENSP00000359258
204185_x_at	PPID	ENSP00000303754
204190_at	USPL1	ENSP00000255304
204780_s_at	FAS	ENSP00000347979
205133_s_at	HSPE1	ENSP00000233893
205543_at	HSPA4L	ENSP00000296464
206011_at	CASP1	ENSP00000410076
206976_s_at	HSPH1	ENSP00000318687
207040_s_at	ST13	ENSP00000216218
207113_s_at	TNF	ENSP00000392858
207469_s_at	PIR	ENSP00000369785
207714_s_at	SERPINH1	ENSP00000350894
208687_x_at	HSPA8	ENSP00000227378
208778_s_at	TCP1	ENSP00000317334
208810_at	DNAJB6	ENSP00000262177
209130_at	SNAP23	ENSP00000249647
209179_s_at	MBOAT7	ENSP00000245615
210211_s_at	HSP90AA1	ENSP00000335153
212009_s_at	STIP1	ENSP00000305958
212944_at	SLC5A3	ENSP00000370543
213017_at	ABHD3	ENSP00000289119
213051_at	ZC3HAV1	ENSP00000242351
217907_at	MRPL18	ENSP00000356001
217911_s_at	BAG3	ENSP00000358081
218343_s_at	GTF3C3	ENSP00000263956
218566_s_at	CHORDC1	ENSP00000319255
220349_s_at	ENGASE	ENSP00000300682
221290_s_at	MUM1	ENSP00000345789
221688_s_at	IMP3	ENSP00000326981
