# Supplementary material for: Characterization of drug-induced transcriptional modules: towards drug repositioning and functional understanding
Source: Mol Syst Biol. 2013 Apr 30;9:662. doi: 10.1038/msb.2013.20 (PMC3658274; doi:10.1038/msb.2013.20)
Supplement: Supplementary Data set 1 — Characterization of gene and drug members of drug-induced modules [file msb201320-s3.zip › Supplementary_Dataset_1/Human-cell-line-modules/genes/HL60-20.txt]

200662_s_at	TOMM20	ENSP00000355566
201054_at	HNRNPA0	ENSP00000316042
201064_s_at	PABPC4	ENSP00000361949
203438_at	STC2	ENSP00000265087
205282_at	LRP8	ENSP00000303634
205579_at	HRH1	ENSP00000347299
206507_at	ZSCAN12	ENSP00000380039
207156_at	HIST1H2AG	ENSP00000352119
208073_x_at	TTC3	ENSP00000346791
208180_s_at	HIST1H4H	ENSP00000289352
208687_x_at	HSPA8	ENSP00000227378
209069_s_at	H3F3B	ENSP00000254810
209146_at	SC4MOL	ENSP00000261507
209911_x_at	HIST1H2BD	ENSP00000289316
210538_s_at	BIRC3	ENSP00000263464
212085_at	SLC25A6	ENSP00000370808
212098_at	LOC151162
212279_at	TMEM97	ENSP00000226230
214290_s_at	HIST2H2AA3	ENSP00000358158
214472_at	HIST1H2AD	ENSP00000341094
215071_s_at	HIST1H2AC	ENSP00000321389
217779_s_at	PNRC2	ENSP00000334840
218107_at	WDR26	ENSP00000295024
