# Supplementary material for: Characterization of drug-induced transcriptional modules: towards drug repositioning and functional understanding
Source: Mol Syst Biol. 2013 Apr 30;9:662. doi: 10.1038/msb.2013.20 (PMC3658274; doi:10.1038/msb.2013.20)
Supplement: Supplementary Data set 1 — Characterization of gene and drug members of drug-induced modules [file msb201320-s3.zip › Supplementary_Dataset_1/Human-cell-line-modules/genes/HL60-21.txt]

203051_at	BAHD1	ENSP00000396976
203307_at	GNL1	ENSP00000403576
203463_s_at	EPN2	ENSP00000320543
204261_s_at	PSEN2	ENSP00000355747
205245_at	PARD6A	ENSP00000219255
205272_s_at	PRH1	ENSP00000412436
205354_at	GAMT	ENSP00000403536
206169_x_at	ZC3H7B	ENSP00000345793
206416_at	ZNF205	ENSP00000219091
206991_s_at	CCR5	ENSP00000292303
207555_s_at	TBXA2R	ENSP00000364336
208730_x_at	RAB2A	ENSP00000262646
209643_s_at	PLD2	ENSP00000263088
210263_at	KCNF1	ENSP00000295082
210794_s_at	MEG3	ENSP00000404976
211546_x_at	SNCA	ENSP00000338345
215354_s_at	PELP1	ENSP00000301396
215760_s_at	SBNO2	ENSP00000354733
217413_s_at	TNXB	ENSP00000416259
218030_at	GIT1	ENSP00000378338
218574_s_at	LMCD1	ENSP00000157600
218644_at	PLEK2	ENSP00000216446
219422_at	ESPN	ENSP00000367059
219445_at	GLTSCR1	ENSP00000379946
219852_s_at	MORN1	ENSP00000367792
220209_at	PYY2
220536_at	C14ORF115	ENSP00000256362
221646_s_at	ZDHHC11	ENSP00000283441
221817_at	DOLPP1	ENSP00000361625
