# Supplementary material for: Characterization of drug-induced transcriptional modules: towards drug repositioning and functional understanding
Source: Mol Syst Biol. 2013 Apr 30;9:662. doi: 10.1038/msb.2013.20 (PMC3658274; doi:10.1038/msb.2013.20)
Supplement: Supplementary Data set 1 — Characterization of gene and drug members of drug-induced modules [file msb201320-s3.zip › Supplementary_Dataset_1/Human-cell-line-modules/genes/HL60-22.txt]

200819_s_at	RPS15	ENSP00000233609
201389_at	ITGA5	ENSP00000293379
201605_x_at	CNN2	ENSP00000263097
202028_s_at	RPL38	ENSP00000309830
203078_at	CUL2	ENSP00000363880
204935_at	PTPN2	ENSP00000311857
204956_at	MTAP	ENSP00000369519
205841_at	JAK2	ENSP00000371067
205976_at	FASTKD2	ENSP00000236980
206098_at	ZBTB6	ENSP00000362763
206323_x_at	OPHN1	ENSP00000347710
206667_s_at	SCAMP1	ENSP00000410636
207724_s_at	SPAST	ENSP00000320885
210117_at	SPAG1	ENSP00000251809
213469_at	PGAP1	ENSP00000346809
215570_s_at	ZNF780A	ENSP00000400997
215931_s_at	ARFGEF2	ENSP00000360985
218674_at	C5ORF44	ENSP00000409231
219003_s_at	MANEA	ENSP00000351669
219234_x_at	SCRN3	ENSP00000272732
220172_at	DCAF17	ENSP00000364404
38964_r_at	WAS	ENSP00000365891
91816_f_at	MEX3D	ENSP00000384398
