# Supplementary material for: Characterization of drug-induced transcriptional modules: towards drug repositioning and functional understanding
Source: Mol Syst Biol. 2013 Apr 30;9:662. doi: 10.1038/msb.2013.20 (PMC3658274; doi:10.1038/msb.2013.20)
Supplement: Supplementary Data set 1 — Characterization of gene and drug members of drug-induced modules [file msb201320-s3.zip › Supplementary_Dataset_1/Human-cell-line-modules/genes/HL60-23.txt]

200796_s_at	MCL1	ENSP00000358022
203350_at	AP1G1	ENSP00000377148
203379_at	RPS6KA1	ENSP00000363277
203810_at	DNAJB4	ENSP00000359799
203879_at	PIK3CD	ENSP00000366563
204039_at	CEBPA
204249_s_at	LMO2	ENSP00000257818
204336_s_at	RGS19	ENSP00000333194
204798_at	MYB	ENSP00000339992
205707_at	IL17RA	ENSP00000320936
206589_at	GFI1	ENSP00000294702
206687_s_at	PTPN6	ENSP00000391592
208066_s_at	GTF2B	ENSP00000359531
208785_s_at	MAP1LC3B	ENSP00000268607
209879_at	SELPLG	ENSP00000373614
209930_s_at	NFE2	ENSP00000312436
210044_s_at	LYL1	ENSP00000264824
212421_at	C22ORF9	ENSP00000251993
212873_at	HMHA1	ENSP00000316772
214523_at	CEBPE	ENSP00000206513
221666_s_at	PYCARD	ENSP00000247470
