# Supplementary material for: Characterization of drug-induced transcriptional modules: towards drug repositioning and functional understanding
Source: Mol Syst Biol. 2013 Apr 30;9:662. doi: 10.1038/msb.2013.20 (PMC3658274; doi:10.1038/msb.2013.20)
Supplement: Supplementary Data set 1 — Characterization of gene and drug members of drug-induced modules [file msb201320-s3.zip › Supplementary_Dataset_1/Human-cell-line-modules/genes/HL60-24.txt]

1007_s_at	DDR1	ENSP00000390877
204281_at	TEAD4	ENSP00000352926
204952_at	LYPD3	ENSP00000244333
205031_at	EFNB3	ENSP00000226091
207035_at	SLC30A3	ENSP00000233535
208384_s_at	MID2	ENSP00000262843
211546_x_at	SNCA	ENSP00000338345
213147_at	HOXA10	ENSP00000283921
213242_x_at	KIAA0284	ENSP00000404151
216272_x_at	SYDE1	ENSP00000341489
218030_at	GIT1	ENSP00000378338
219946_x_at	MYH14	ENSP00000407879
220262_s_at	DLK2	ENSP00000349893
220323_at	CNTD2	ENSP00000221818
221032_s_at	TMPRSS5	ENSP00000299882
221817_at	DOLPP1	ENSP00000361625
222333_at	ALS2CL	ENSP00000313670
31861_at	IGHMBP2	ENSP00000255078
33768_at	DMWD	ENSP00000270223
38707_r_at	E2F4	ENSP00000368686
43934_at	GPR137	ENSP00000321698
48030_i_at	C5ORF4	ENSP00000320604
61874_at	C9ORF7	ENSP00000317121
632_at	GSK3A	ENSP00000222330
