# Supplementary material for: Characterization of drug-induced transcriptional modules: towards drug repositioning and functional understanding
Source: Mol Syst Biol. 2013 Apr 30;9:662. doi: 10.1038/msb.2013.20 (PMC3658274; doi:10.1038/msb.2013.20)
Supplement: Supplementary Data set 1 — Characterization of gene and drug members of drug-induced modules [file msb201320-s3.zip › Supplementary_Dataset_1/Human-cell-line-modules/genes/HL60-26.txt]

121_at	PAX8	ENSP00000395498
200010_at	RPL11	ENSP00000363676
200013_at	RPL24	ENSP00000377640
200059_s_at	RHOA	ENSP00000400175
200064_at	HSP90AB1	ENSP00000325875
200072_s_at	HNRNPM	ENSP00000325376
200086_s_at	COX4I1	ENSP00000253452
200094_s_at	EEF2	ENSP00000307940
200624_s_at	MATR3	ENSP00000354346
200810_s_at	CIRBP	ENSP00000322887
200819_s_at	RPS15	ENSP00000233609
200946_x_at	GLUD1	ENSP00000277865
201020_at	YWHAH	ENSP00000248975
201089_at	ATP6V1B2	ENSP00000276390
201104_x_at	LOC200030	ENSP00000358329
201364_s_at	OAZ2	ENSP00000385120
201481_s_at	PYGB	ENSP00000216962
201504_s_at	TSN	ENSP00000374332
201663_s_at	SMC4	ENSP00000341382
201671_x_at	USP14	ENSP00000261601
201718_s_at	EPB41L2	ENSP00000338481
201742_x_at	SFRS1	ENSP00000258962
201768_s_at	CLINT1	ENSP00000388340
201771_at	SCAMP3	ENSP00000307275
201858_s_at	SRGN	ENSP00000242465
201964_at	SETX	ENSP00000224140
202012_s_at	EXT2	ENSP00000342656
202326_at	EHMT2	ENSP00000397323
202332_at	CSNK1E	ENSP00000352929
202336_s_at	PAM	ENSP00000306100
202535_at	FADD	ENSP00000301838
202666_s_at	ACTL6A	ENSP00000397552
202725_at	POLR2A	ENSP00000314949
202811_at	STAMBP	ENSP00000344742
202831_at	GPX2	ENSP00000374265
202844_s_at	RALBP1	ENSP00000019317
203005_at	LTBR	ENSP00000228918
203339_at	SLC25A12	ENSP00000388658
203366_at	POLG	ENSP00000268124
203436_at	RPP30	ENSP00000389182
203468_at	CDK10	ENSP00000338673
203766_s_at	LMOD1	ENSP00000356257
203794_at	CDC42BPA	ENSP00000355731
203835_at	LRRC32	ENSP00000260061
204147_s_at	TFDP1	ENSP00000364519
204446_s_at	ALOX5	ENSP00000363512
204892_x_at	EEF1A1
205321_at	EIF2S3	ENSP00000253039
205344_at	CSPG5	ENSP00000264723
205415_s_at	ATXN3	ENSP00000352324
205631_at	KIAA0586	ENSP00000261244
205637_s_at	SH3GL3	ENSP00000391372
205763_s_at	DDX18	ENSP00000263239
205961_s_at	PSIP1	ENSP00000370109
205988_at	CD84	ENSP00000357033
206435_at	B4GALNT1	ENSP00000341562
206524_at	T	ENSP00000296946
206555_s_at	THUMPD1	ENSP00000370741
206809_s_at	HNRNPA3	ENSP00000376309
206968_s_at	NFRKB	ENSP00000400476
207563_s_at	OGT	ENSP00000362824
207713_s_at	RBCK1	ENSP00000348632
207984_s_at	MPP2	ENSP00000269095
208030_s_at	ADD1	ENSP00000264758
208354_s_at	SLC12A3	ENSP00000262502
208384_s_at	MID2	ENSP00000262843
208453_s_at	XPNPEP1	ENSP00000358694
208929_x_at	RPL13	ENSP00000307889
209041_s_at	UBE2G2	ENSP00000338348
209052_s_at	WHSC1	ENSP00000329167
209055_s_at	CDC5L	ENSP00000360532
209154_at	TAX1BP3	ENSP00000225525
209204_at	LMO4	ENSP00000359573
209216_at	WDR45	ENSP00000348848
209303_at	NDUFS4	ENSP00000296684
210151_s_at	DYRK3	ENSP00000356076
210284_s_at	TAB2	ENSP00000286332
211038_s_at	CROCCP2
211587_x_at	CHRNA3	ENSP00000315602
212027_at	RBM25	ENSP00000261973
212038_s_at	VDAC1	ENSP00000265333
212146_at	PLEKHM2	ENSP00000364956
212319_at	SGSM2	ENSP00000268989
212337_at	TUG1	ENSP00000330965
212467_at	DNAJC13	ENSP00000260818
212624_s_at	CHN1	ENSP00000386741
212832_s_at	CKAP5	ENSP00000346566
212881_at	PIAS4	ENSP00000262971
212926_at	SMC5	ENSP00000354957
213061_s_at	NTAN1	ENSP00000287706
213118_at	UHRF1BP1L	ENSP00000279907
213246_at	C14ORF109	ENSP00000388431
213452_at	ZNF184	ENSP00000211936
214264_s_at	C14ORF143	ENSP00000326267
214594_x_at	ATP8B1	ENSP00000283684
214934_at	ATP9B	ENSP00000304500
215631_s_at	BRMS1	ENSP00000396052
215684_s_at	ASCC2	ENSP00000305502
215792_s_at	DNAJC11	ENSP00000366800
216226_at	TAF4B	ENSP00000269142
216836_s_at	ERBB2	ENSP00000269571
217393_x_at	UBE2NL	ENSP00000359525
217786_at	PRMT5	ENSP00000319169
217836_s_at	YY1AP1	ENSP00000295566
217843_s_at	MED4	ENSP00000258648
217965_s_at	SAP30BP	ENSP00000347592
218090_s_at	WDR11	ENSP00000263461
218211_s_at	MLPH	ENSP00000264605
218277_s_at	DHX40	ENSP00000251241
218342_s_at	ERMP1	ENSP00000340427
218350_s_at	GMNN	ENSP00000230056
218392_x_at	SFXN1	ENSP00000316905
218434_s_at	AACS	ENSP00000324842
218443_s_at	DAZAP1	ENSP00000233078
218470_at	YARS2	ENSP00000320658
218586_at	C20ORF20	ENSP00000359518
218671_s_at	ATPIF1	ENSP00000335203
218914_at	C1ORF66	ENSP00000357199
218961_s_at	PNKP	ENSP00000323511
219029_at	C5ORF28	ENSP00000380270
219059_s_at	LYVE1	ENSP00000256178
219322_s_at	WDR8	ENSP00000270708
219362_at	NAA35	ENSP00000354972
219374_s_at	ALG9	ENSP00000260257
219400_at	CNTNAP1	ENSP00000264638
219401_at	XYLT2	ENSP00000017003
219442_at	KIAA0664L3
219615_s_at	KCNK5	ENSP00000352527
219639_x_at	PARP6	ENSP00000287196
219946_x_at	MYH14	ENSP00000407879
219979_s_at	C11ORF73	ENSP00000278483
220147_s_at	FAM60A	ENSP00000337477
220182_at	SLC25A23	ENSP00000301454
221449_s_at	ITFG1	ENSP00000319918
221579_s_at	NUDT3	ENSP00000351650
221803_s_at	NRBF2	ENSP00000277746
221926_s_at	IL17RC	ENSP00000295981
222245_s_at	FER1L4	ENSP00000400398
222264_at	HNRNPUL2	ENSP00000301785
74694_s_at	RABEP2	ENSP00000350934
