# Supplementary material for: Characterization of drug-induced transcriptional modules: towards drug repositioning and functional understanding
Source: Mol Syst Biol. 2013 Apr 30;9:662. doi: 10.1038/msb.2013.20 (PMC3658274; doi:10.1038/msb.2013.20)
Supplement: Supplementary Data set 1 — Characterization of gene and drug members of drug-induced modules [file msb201320-s3.zip › Supplementary_Dataset_1/Human-cell-line-modules/genes/HL60-27.txt]

121_at	PAX8	ENSP00000395498
200708_at	GOT2	ENSP00000245206
200787_s_at	PEA15	ENSP00000353660
200929_at	TMED10	ENSP00000303145
200965_s_at	ABLIM1	ENSP00000338190
201185_at	HTRA1	ENSP00000357980
201215_at	PLS3	ENSP00000348163
201222_s_at	RAD23B	ENSP00000350708
201348_at	GPX3	ENSP00000373477
201425_at	ALDH2	ENSP00000261733
201539_s_at	FHL1	ENSP00000359724
201760_s_at	WSB2	ENSP00000319474
202052_s_at	RAI14	ENSP00000265109
202092_s_at	ARL2BP	ENSP00000219204
202290_at	PDAP1	ENSP00000222968
202341_s_at	TRIM2	ENSP00000339659
202358_s_at	SNX19	ENSP00000265909
202597_at	IRF6	ENSP00000355988
202699_s_at	TMEM63A	ENSP00000355800
202998_s_at	LOXL2	ENSP00000373783
203134_at	PICALM	ENSP00000342095
203256_at	CDH3	ENSP00000264012
203404_at	ARMCX2	ENSP00000328631
203479_s_at	OTUD4	ENSP00000409279
203499_at	EPHA2	ENSP00000351209
203616_at	POLB	ENSP00000265421
203617_x_at	ELK1	ENSP00000247161
203751_x_at	JUND	ENSP00000252818
203817_at	GUCY1B3	ENSP00000264424
203890_s_at	DAPK3	ENSP00000301264
203900_at	KIAA0467	ENSP00000361519
203905_at	PARN	ENSP00000387911
203963_at	CA12	ENSP00000178638
204017_at	KDELR3	ENSP00000386918
204055_s_at	CTAGE5	ENSP00000280083
204099_at	SMARCD3	ENSP00000262188
204106_at	TESK1	ENSP00000338127
204248_at	GNA11	ENSP00000078429
204337_at	RGS4	ENSP00000397181
204384_at	GOLGA2	ENSP00000416097
204447_at	PROSAPIP1	ENSP00000332123
204455_at	DST	ENSP00000359790
204517_at	PPIC	ENSP00000303057
204540_at	EEF1A2	ENSP00000217182
204584_at	L1CAM	ENSP00000359074
204653_at	TFAP2A	ENSP00000368924
204980_at	CLOCK	ENSP00000308741
205032_at	ITGA2	ENSP00000296585
205160_at	PEX11A	ENSP00000300056
205185_at	SPINK5	ENSP00000352936
205212_s_at	ACAP1	ENSP00000158762
205226_at	PDGFRL	ENSP00000251630
205348_s_at	DYNC1I1	ENSP00000320130
205356_at	USP13	ENSP00000263966
205440_s_at	NPY1R	ENSP00000354652
205445_at	PRL	ENSP00000302150
205461_at	RAB35	ENSP00000229340
205466_s_at	HS3ST1	ENSP00000002596
205574_x_at	BMP1	ENSP00000305714
205611_at	TNFSF12	ENSP00000293826
205645_at	REPS2	ENSP00000349824
205742_at	TNNI3	ENSP00000341838
206005_s_at	KIAA1009	ENSP00000385215
206103_at	RAC3	ENSP00000304283
206104_at	ISL1	ENSP00000230658
206276_at	LY6D	ENSP00000301263
206444_at	PDE1B	ENSP00000243052
206448_at	ZNF365	ENSP00000387091
206499_s_at	RCC1	ENSP00000362937
206567_s_at	PHF20	ENSP00000363124
206786_at	HTN3	ENSP00000370445
206838_at	TBX19	ENSP00000356795
207011_s_at	PTK7	ENSP00000230419
207100_s_at	VAMP1	ENSP00000380148
207105_s_at	PIK3R2	ENSP00000222254
207282_s_at	MYOG	ENSP00000241651
207388_s_at	PTGES	ENSP00000342385
207509_s_at	LAIR2	ENSP00000301202
207565_s_at	MR1	ENSP00000356552
207611_at	HIST1H2BL	ENSP00000366618
207929_at	GRPR	ENSP00000369643
208165_s_at	PRSS16	ENSP00000230582
208317_at	XYLB	ENSP00000207870
208333_at	LHX5	ENSP00000261731
208478_s_at	BAX	ENSP00000293288
209035_at	MDK	ENSP00000352852
209072_at	MBP	ENSP00000348273
209081_s_at	COL18A1	ENSP00000352798
209257_s_at	SMC3	ENSP00000354720
209378_s_at	FAM190B	ENSP00000224756
209583_s_at	CD200	ENSP00000420298
209617_s_at	CTNND2	ENSP00000307134
209905_at	HOXA9	ENSP00000343619
210057_at	SMG1	ENSP00000402515
210240_s_at	CDKN2D	ENSP00000337056
210718_s_at	ARL17A	ENSP00000337478
211845_at	PVRL1	ENSP00000264025
211944_at	BAT2L2	ENSP00000375928
212000_at	SFRS14	ENSP00000337926
212294_at	GNG12	ENSP00000360021
212427_at	KIAA0368	ENSP00000259335
212607_at	AKT3	ENSP00000263826
212611_at	DTX4	ENSP00000227451
212641_at	HIVEP2	ENSP00000012134
212647_at	RRAS	ENSP00000246792
212794_s_at	KIAA1033	ENSP00000328062
212838_at	DNMBP	ENSP00000315659
212862_at	CDS2	ENSP00000419879
212923_s_at	C6ORF145	ENSP00000369636
212942_s_at	KIAA1199	ENSP00000220244
213191_at	TICAM1	ENSP00000248244
213232_at	KIAA1467	ENSP00000197268
213240_s_at	KRT4	ENSP00000293774
213248_at	LOC730101
213402_at	ZNF787	ENSP00000270459
213447_at	IPW
213527_s_at	ZNF688	ENSP00000223459
213592_at	APLNR	ENSP00000257254
213992_at	COL4A6	ENSP00000361290
214414_x_at	HBA1	ENSP00000322421
214483_s_at	ARFIP1	ENSP00000296557
214502_at	HIST1H2BJ	ENSP00000244601
214519_s_at	RLN2	ENSP00000371040
214642_x_at	MAGEA5
214716_at	BMP2K	ENSP00000334836
214816_x_at	C19ORF40	ENSP00000254262
214935_at	IL4I1	ENSP00000342557
215189_at	KRT86	ENSP00000293525
215270_at	LFNG	ENSP00000222725
215407_s_at	ASTN2	ENSP00000363108
215513_at	HYMAI
215543_s_at	LARGE	ENSP00000347088
215718_s_at	PHF3	ENSP00000262043
215847_at	HERC2P3	ENSP00000261609
216544_at	RBMY2FP
217326_x_at	IL23A	ENSP00000228534
217393_x_at	UBE2NL	ENSP00000359525
217665_at	ZNF813	ENSP00000379684
217729_s_at	AES	ENSP00000221561
217892_s_at	LIMA1	ENSP00000378400
217935_s_at	UQCC	ENSP00000363506
218022_at	VRK3	ENSP00000324636
218066_at	SLC12A7	ENSP00000264930
218154_at	GSDMD	ENSP00000262580
218162_at	OLFML3	ENSP00000322273
218322_s_at	ACSL5	ENSP00000348429
218444_at	ALG12	ENSP00000333813
218466_at	TBC1D17	ENSP00000221543
218659_at	ASXL2	ENSP00000381897
218678_at	NES	ENSP00000357206
218688_at	DAK	ENSP00000310493
218785_s_at	RABL5	ENSP00000320359
218813_s_at	SH3GLB2	ENSP00000361640
218847_at	IGF2BP2	ENSP00000371634
218959_at	HOXC10	ENSP00000307321
219022_at	C12ORF43	ENSP00000288757
219024_at	PLEKHA1	ENSP00000357986
219073_s_at	OSBPL10	ENSP00000273142
219123_at	ZNF232	ENSP00000250076
219174_at	IFT74	ENSP00000369402
219389_at	SUSD4	ENSP00000344219
219435_at	C17ORF68	ENSP00000313759
219444_at	BCORL1	ENSP00000218147
219569_s_at	TMEM22	ENSP00000376794
219628_at	ZMAT3	ENSP00000311221
219682_s_at	TBX3	ENSP00000257566
219742_at	PRR7	ENSP00000327168
219825_at	CYP26B1	ENSP00000001146
219855_at	NUDT11	ENSP00000365160
219903_s_at	CYP2C8	ENSP00000360317
220018_at	CBLL1	ENSP00000401277
220238_s_at	KLHL7	ENSP00000343273
220281_at	SLC12A1	ENSP00000370381
220468_at	ARL14	ENSP00000323847
220484_at	MCOLN3	ENSP00000304843
220542_s_at	PLUNC	ENSP00000346251
220572_at	DKFZP547G183
220753_s_at	CRYL1	ENSP00000298248
220763_at	HSPA12A	ENSP00000358211
220998_s_at	UNC93B1	ENSP00000227471
221027_s_at	PLA2G12A	ENSP00000243501
221173_at	USH1C	ENSP00000005226
221546_at	PRPF18	ENSP00000367835
221634_at	RPL23AP7	ENSP00000390408
221667_s_at	HSPB8	ENSP00000281938
221754_s_at	CORO1B	ENSP00000340211
221850_x_at	AGAP11	ENSP00000363207
222025_s_at	OPLAH	ENSP00000412071
222383_s_at	ALOXE3	ENSP00000314879
31835_at	HRG	ENSP00000232003
33768_at	DMWD	ENSP00000270223
38707_r_at	E2F4	ENSP00000368686
52975_at	FAM125B	ENSP00000354772
