# Supplementary material for: Characterization of drug-induced transcriptional modules: towards drug repositioning and functional understanding
Source: Mol Syst Biol. 2013 Apr 30;9:662. doi: 10.1038/msb.2013.20 (PMC3658274; doi:10.1038/msb.2013.20)
Supplement: Supplementary Data set 1 — Characterization of gene and drug members of drug-induced modules [file msb201320-s3.zip › Supplementary_Dataset_1/Human-cell-line-modules/genes/HL60-28.txt]

200057_s_at	NONO	ENSP00000276079
200061_s_at	RPS24	ENSP00000414321
200070_at	C2ORF24	ENSP00000353698
200088_x_at	RPL12	ENSP00000354739
200593_s_at	HNRNPU	ENSP00000283179
200624_s_at	MATR3	ENSP00000354346
200630_x_at	SET	ENSP00000361777
200645_at	GABARAP	ENSP00000306866
200709_at	FKBP1A	ENSP00000371138
200717_x_at	RPL7	ENSP00000339795
200720_s_at	ACTR1A	ENSP00000358921
200737_at	PGK1	ENSP00000362413
200791_s_at	IQGAP1	ENSP00000268182
200801_x_at	ACTB	ENSP00000349960
200854_at	NCOR1	ENSP00000268712
200869_at	RPL18A	ENSP00000222247
200887_s_at	STAT1	ENSP00000354394
200941_at	HSBP1	ENSP00000392896
200989_at	HIF1A	ENSP00000338018
201032_at	BLCAP	ENSP00000362637
201118_at	PGD	ENSP00000270776
201174_s_at	TERF2IP	ENSP00000300086
201231_s_at	ENO1	ENSP00000234590
201256_at	COX7A2L	ENSP00000234301
201324_at	EMP1	ENSP00000256951
201330_at	RARS	ENSP00000231572
201375_s_at	PPP2CB	ENSP00000221138
201498_at	USP7	ENSP00000343535
201594_s_at	PPP4R1	ENSP00000383402
201597_at	COX7A2	ENSP00000230459
201697_s_at	DNMT1	ENSP00000352516
201736_s_at	MARCH6	ENSP00000274140
201761_at	MTHFD2	ENSP00000377617
201775_s_at	KIAA0494	ENSP00000361001
201840_at	NEDD8	ENSP00000250495
201885_s_at	CYB5R3	ENSP00000338461
201912_s_at	GSPT1	ENSP00000398131
201977_s_at	KIAA0141	ENSP00000194118
202027_at	TMEM184B	ENSP00000354441
202094_at	BIRC5	ENSP00000301633
202100_at	RALB	ENSP00000272519
202115_s_at	NOC2L	ENSP00000317992
202212_at	PES1	ENSP00000346725
202277_at	SPTLC1	ENSP00000262554
202281_at	GAK	ENSP00000314499
202344_at	HSF1	ENSP00000332698
202386_s_at	KIAA0430	ENSP00000379654
202394_s_at	ABCF3	ENSP00000411471
202397_at	NUTF2	ENSP00000219169
202432_at	PPP3CB	ENSP00000378306
202514_at	DLG1	ENSP00000345731
202562_s_at	C14ORF1	ENSP00000256319
202605_at	GUSB	ENSP00000302728
202625_at	LYN	ENSP00000376688
202633_at	TOPBP1	ENSP00000260810
202636_at	RNF103	ENSP00000237455
202642_s_at	TRRAP	ENSP00000347733
202683_s_at	RNMT	ENSP00000262173
202781_s_at	INPP5K	ENSP00000254712
202801_at	PRKACA	ENSP00000309591
202811_at	STAMBP	ENSP00000344742
202829_s_at	VAMP7	ENSP00000286448
202852_s_at	AAGAB	ENSP00000261880
202893_at	UNC13B	ENSP00000367756
203063_at	PPM1F	ENSP00000263212
203104_at	CSF1R	ENSP00000286301
203156_at	AKAP11	ENSP00000025301
203267_s_at	DRG2	ENSP00000225729
203279_at	EDEM1	ENSP00000256497
203293_s_at	LMAN1	ENSP00000251047
203299_s_at	AP1S2	ENSP00000328789
203314_at	GTPBP6	ENSP00000405410
203321_s_at	ADNP2	ENSP00000262198
203484_at	SEC61G	ENSP00000341538
203528_at	SEMA4D	ENSP00000343418
203572_s_at	TAF6	ENSP00000344537
203604_at	ZNF516	ENSP00000394757
203605_at	SRP54	ENSP00000216774
203676_at	GNS	ENSP00000258145
203688_at	PKD2	ENSP00000237596
203804_s_at	LUC7L3	ENSP00000240304
203826_s_at	PITPNM1	ENSP00000348772
203912_s_at	DNASE1L1	ENSP00000014935
203931_s_at	MRPL12	ENSP00000333837
203943_at	KIF3B	ENSP00000364864
203957_at	E2F6	ENSP00000370936
203984_s_at	CASP9	ENSP00000330237
204084_s_at	CLN5	ENSP00000366673
204091_at	PDE6D	ENSP00000287600
204159_at	CDKN2C	ENSP00000262662
204167_at	BTD	ENSP00000306477
204185_x_at	PPID	ENSP00000303754
204226_at	STAU2	ENSP00000348026
204245_s_at	RPP14	ENSP00000295959
204335_at	CCDC94	ENSP00000262962
204373_s_at	CEP350	ENSP00000356579
204408_at	APEX2	ENSP00000364126
204481_at	BRPF1	ENSP00000373340
204520_x_at	BRD1	ENSP00000216267
204556_s_at	DZIP1	ENSP00000257312
204674_at	LRMP	ENSP00000354805
204775_at	CHAF1B	ENSP00000315700
204822_at	TTK	ENSP00000230510
204857_at	MAD1L1	ENSP00000382562
205055_at	ITGAE	ENSP00000263087
205229_s_at	COCH	ENSP00000216361
205550_s_at	BRE	ENSP00000343412
205865_at	ARID3A	ENSP00000263620
205905_s_at	MICA	ENSP00000416357
205928_at	ZNF443	ENSP00000301547
206031_s_at	USP5	ENSP00000229268
206495_s_at	HINFP	ENSP00000318085
206860_s_at	MIOS	ENSP00000339881
207459_x_at	GYPB	ENSP00000354003
207551_s_at	MSL3	ENSP00000312244
207552_at	ATP5G2	ENSP00000377878
208003_s_at	NFAT5	ENSP00000396538
208030_s_at	ADD1	ENSP00000264758
208095_s_at	SRP72	ENSP00000342181
208100_x_at	SEMA6C	ENSP00000344148
208322_s_at	ST3GAL1	ENSP00000318445
208354_s_at	SLC12A3	ENSP00000262502
208660_at	CS	ENSP00000342056
208737_at	ATP6V1G1	ENSP00000363162
208829_at	TAPBP	ENSP00000378546
208858_s_at	ESYT1	ENSP00000267113
208909_at	UQCRFS1	ENSP00000306397
209206_at	SEC22B	ENSP00000420824
209216_at	WDR45	ENSP00000348848
209224_s_at	NDUFA2	ENSP00000252102
209323_at	PRKRIR	ENSP00000260045
209365_s_at	ECM1	ENSP00000358043
209384_at	PROSC	ENSP00000333551
209472_at	CCBL2	ENSP00000260508
209537_at	EXTL2	ENSP00000359131
209553_at	VPS8	ENSP00000397879
209584_x_at	APOBEC3C	ENSP00000355340
209654_at	KIAA0947	ENSP00000296564
209760_at	KIAA0922	ENSP00000386787
209850_s_at	CDC42EP2	ENSP00000279249
209864_at	FRAT2	ENSP00000360058
210151_s_at	DYRK3	ENSP00000356076
210243_s_at	B4GALT3	ENSP00000320965
210254_at	MS4A3	ENSP00000278865
210788_s_at	DHRS7	ENSP00000216500
211009_s_at	ZNF271	ENSP00000382022
211383_s_at	WDR37	ENSP00000263150
211755_s_at	ATP5F1	ENSP00000358737
211783_s_at	MTA1	ENSP00000333633
211935_at	ARL6IP1	ENSP00000306788
212055_at	C18ORF10	ENSP00000335144
212056_at	KIAA0182	ENSP00000253458
212111_at	STX12	ENSP00000363054
212144_at	SUN2	ENSP00000216064
212194_s_at	TM9SF4	ENSP00000381104
212207_at	MED13L	ENSP00000281928
212277_at	MTMR4	ENSP00000325285
212305_s_at	MIA3	ENSP00000340900
212485_at	GPATCH8	ENSP00000335486
212500_at	ADO	ENSP00000362888
212558_at	SPRY1	ENSP00000343785
212571_at	CHD8	ENSP00000406288
212625_at	STX10	ENSP00000242770
212631_at	STX7	ENSP00000356918
212754_s_at	MON2	ENSP00000377252
212756_s_at	UBR2	ENSP00000361990
212774_at	ZNF238	ENSP00000351539
212785_s_at	LARP7	ENSP00000314311
212791_at	C1ORF216	ENSP00000406271
212818_s_at	ASB1	ENSP00000264607
212835_at	FAM175B	ENSP00000298492
212842_x_at	RGPD4	ENSP00000386810
212896_at	SKIV2L2	ENSP00000230640
213243_at	VPS13B	ENSP00000351346
213378_s_at	DDX11	ENSP00000384703
213379_at	COQ2	ENSP00000409275
213639_s_at	ZNF500	ENSP00000219478
213915_at	NKG7	ENSP00000221978
213971_s_at	SUZ12P
214061_at	WDR67	ENSP00000287380
214435_x_at	RALA	ENSP00000005257
214741_at	ZNF131	ENSP00000305804
215157_x_at	PABPC1
215416_s_at	STOML2	ENSP00000348886
215596_s_at	RNF160	ENSP00000354977
215884_s_at	UBQLN2	ENSP00000345195
216323_x_at	TUBA3D	ENSP00000326042
216836_s_at	ERBB2	ENSP00000269571
217534_at	FAM49B	ENSP00000350710
217784_at	YKT6	ENSP00000223369
217800_s_at	NDFIP1	ENSP00000253814
217819_at	GOLGA7	ENSP00000276530
217837_s_at	VPS24	ENSP00000263856
217851_s_at	SLMO2	ENSP00000348206
217955_at	BCL2L13	ENSP00000318883
217972_at	CHCHD3	ENSP00000262570
217988_at	CCNB1IP1	ENSP00000337396
217993_s_at	MAT2B	ENSP00000325425
218082_s_at	UBP1	ENSP00000283628
218135_at	ERGIC2	ENSP00000353270
218138_at	MKKS	ENSP00000246062
218148_at	CENPT	ENSP00000219172
218163_at	MCTS1	ENSP00000360365
218290_at	PLEKHJ1	ENSP00000318075
218296_x_at	MSTO1	ENSP00000245564
218339_at	MRPL22	ENSP00000411177
218355_at	KIF4A	ENSP00000363524
218374_s_at	C12ORF4	ENSP00000261250
218393_s_at	SMU1	ENSP00000380336
218460_at	HEATR2	ENSP00000297440
218482_at	ENY2	ENSP00000339861
218630_at	MKS1	ENSP00000376827
218683_at	PTBP2	ENSP00000412788
218783_at	INTS7	ENSP00000355961
218850_s_at	LIMD1	ENSP00000273317
218852_at	PPP2R3C	ENSP00000261475
218857_s_at	ASRGL1	ENSP00000301776
218878_s_at	SIRT1	ENSP00000212015
218937_at	ZNF434	ENSP00000302502
218954_s_at	BRF2	ENSP00000220659
219007_at	NUP43	ENSP00000342262
219306_at	KIF15	ENSP00000324020
219366_at	AVEN	ENSP00000306822
219575_s_at	COG8	ENSP00000305459
219681_s_at	RAB11FIP1	ENSP00000331342
220243_at	ZBTB44	ENSP00000404580
220258_s_at	WRAP53	ENSP00000324203
220323_at	CNTD2	ENSP00000221818
220690_s_at	DHRS7B	ENSP00000378887
221034_s_at	TEX13B	ENSP00000303777
221036_s_at	APH1B	ENSP00000261879
221069_s_at	TACO1	ENSP00000258975
221135_s_at	ASTE1	ENSP00000264992
221142_s_at	PECR	ENSP00000265322
221427_s_at	CCNL2	ENSP00000383611
221519_at	FBXW4	ENSP00000373698
221545_x_at	MED16	ENSP00000325612
221559_s_at	MIS12	ENSP00000370557
221613_s_at	ZFAND6	ENSP00000261749
221741_s_at	YTHDF1	ENSP00000359364
221772_s_at	PPP2R2D	ENSP00000381100
221926_s_at	IL17RC	ENSP00000295981
221952_x_at	TRMT5	ENSP00000261249
222064_s_at	AARSD1	ENSP00000386621
78383_at	LOC100129250
