# Supplementary material for: Characterization of drug-induced transcriptional modules: towards drug repositioning and functional understanding
Source: Mol Syst Biol. 2013 Apr 30;9:662. doi: 10.1038/msb.2013.20 (PMC3658274; doi:10.1038/msb.2013.20)
Supplement: Supplementary Data set 1 — Characterization of gene and drug members of drug-induced modules [file msb201320-s3.zip › Supplementary_Dataset_1/Human-cell-line-modules/genes/HL60-29.txt]

1294_at	UBA7	ENSP00000333266
200007_at	SRP14	ENSP00000267884
200012_x_at	RPL21
200021_at	CFL1	ENSP00000309629
200024_at	RPS5	ENSP00000196551
200031_s_at	RPS11	ENSP00000270625
200054_at	ZNF259
200058_s_at	SNRNP200	ENSP00000317123
200079_s_at	KARS	ENSP00000325448
200086_s_at	COX4I1	ENSP00000253452
200093_s_at	HINT1	ENSP00000304229
200095_x_at	RPS10
200098_s_at	ANAPC5	ENSP00000261819
200099_s_at	RPS3A	ENSP00000346050
200621_at	CSRP1	ENSP00000345079
200627_at	PTGES3	ENSP00000262033
200630_x_at	SET	ENSP00000361777
200651_at	GNB2L1	ENSP00000366013
200674_s_at	RPL32	ENSP00000380156
200689_x_at	EEF1G
200803_s_at	TMBIM6	ENSP00000389277
200917_s_at	SRPR	ENSP00000328023
200933_x_at	RPS4X
201095_at	DAP	ENSP00000230895
201117_s_at	CPE	ENSP00000386104
201185_at	HTRA1	ENSP00000357980
201203_s_at	RRBP1	ENSP00000354045
201249_at	SLC2A1	ENSP00000416293
201256_at	COX7A2L	ENSP00000234301
201318_s_at	MYL12A	ENSP00000217652
201343_at	UBE2D2	ENSP00000381717
201506_at	TGFBI	ENSP00000416330
201512_s_at	TOMM70A	ENSP00000284320
201527_at	ATP6V1F	ENSP00000249289
201556_s_at	VAMP2	ENSP00000314214
201613_s_at	AP1G2	ENSP00000312442
201736_s_at	MARCH6	ENSP00000274140
201783_s_at	RELA	ENSP00000384273
201904_s_at	CTDSPL	ENSP00000273179
201983_s_at	EGFR	ENSP00000275493
202052_s_at	RAI14	ENSP00000265109
202065_s_at	PPFIA1	ENSP00000253925
202140_s_at	CLK3	ENSP00000391518
202152_x_at	USF2	ENSP00000222305
202199_s_at	SRPK1	ENSP00000391069
202237_at	NNMT	ENSP00000299964
202242_at	TSPAN7	ENSP00000367743
202424_at	MAP2K2	ENSP00000262948
202492_at	ATG9A	ENSP00000355173
202587_s_at	AK1	ENSP00000362249
202649_x_at	RPS19	ENSP00000221975
202761_s_at	SYNE2	ENSP00000350719
202791_s_at	SAPS2	ENSP00000379093
202807_s_at	TOM1	ENSP00000413697
202953_at	C1QB	ENSP00000313967
202998_s_at	LOXL2	ENSP00000373783
203002_at	AMOTL2	ENSP00000249883
203180_at	ALDH1A3	ENSP00000332256
203238_s_at	NOTCH3	ENSP00000263388
203367_at	DUSP14	ENSP00000292964
203379_at	RPS6KA1	ENSP00000363277
203440_at	CDH2	ENSP00000269141
203447_at	PSMD5	ENSP00000210313
203499_at	EPHA2	ENSP00000351209
203571_s_at	C10ORF116	ENSP00000361083
203669_s_at	DGAT1	ENSP00000332258
203705_s_at	FZD7	ENSP00000286201
203716_s_at	DPP4	ENSP00000353731
203762_s_at	DYNC2LI1	ENSP00000260605
204001_at	SNAPC3	ENSP00000370191
204105_s_at	NRCAM	ENSP00000368314
204155_s_at	SIK3	ENSP00000292055
204160_s_at	ENPP4	ENSP00000318066
204235_s_at	GULP1	ENSP00000352047
204323_x_at	NF1	ENSP00000351015
204344_s_at	SEC23A	ENSP00000306881
204403_x_at	FAM115A	ENSP00000419235
204419_x_at	HBG1	ENSP00000327431
204494_s_at	C15ORF39	ENSP00000353854
204567_s_at	ABCG1	ENSP00000354995
204686_at	IRS1	ENSP00000304895
204749_at	NAP1L3	ENSP00000362171
204783_at	MLF1	ENSP00000348157
204793_at	GPRASP1	ENSP00000355146
204800_s_at	DHRS12	ENSP00000280056
204844_at	ENPEP	ENSP00000265162
204870_s_at	PCSK2	ENSP00000262545
204927_at	RASSF7	ENSP00000344226
204938_s_at	PLN	ENSP00000350132
204942_s_at	ALDH3B2	ENSP00000255084
204944_at	PTPRG	ENSP00000418112
204960_at	PTPRCAP	ENSP00000325589
204971_at	CSTA	ENSP00000264474
205002_at	AHDC1	ENSP00000247087
205100_at	GFPT2	ENSP00000253778
205206_at	KAL1	ENSP00000262648
205225_at	ESR1	ENSP00000206249
205380_at	PDZK1	ENSP00000342143
205392_s_at	CCL14	ENSP00000409197
205396_at	SMAD3	ENSP00000332973
205413_at	MPPED2	ENSP00000350833
205431_s_at	BMP5	ENSP00000359866
205516_x_at	CIZ1	ENSP00000362029
205540_s_at	RRAGB	ENSP00000262850
205547_s_at	TAGLN	ENSP00000278968
205696_s_at	GFRA1	ENSP00000393725
205724_at	PKP1	ENSP00000263946
205733_at	BLM	ENSP00000347232
205794_s_at	NOVA1	ENSP00000267422
205827_at	CCK	ENSP00000335657
206043_s_at	ATP2C2	ENSP00000262429
206091_at	MATN3	ENSP00000383894
206128_at	ADRA2C	ENSP00000386069
206129_s_at	ARSB	ENSP00000264914
206204_at	GRB14	ENSP00000263915
206218_at	MAGEB2	ENSP00000368273
206336_at	CXCL6	ENSP00000226317
206351_s_at	PEX10	ENSP00000288774
206354_at	SLCO1B3	ENSP00000261196
206429_at	F2RL1	ENSP00000296677
206500_s_at	C14ORF106	ENSP00000309790
206526_at	RIBC2	ENSP00000342529
206558_at	SIM2	ENSP00000290399
206667_s_at	SCAMP1	ENSP00000410636
206698_at	XK	ENSP00000367879
206899_at	NTSR2	ENSP00000303686
206922_at	VCY	ENSP00000250823
207029_at	KITLG	ENSP00000228280
207103_at	KCND2	ENSP00000333496
207194_s_at	ICAM4	ENSP00000342114
207267_s_at	DSCR6	ENSP00000331734
207316_at	HAS1	ENSP00000222115
207425_s_at	SEPT9	ENSP00000391249
207506_at	GLRX3	ENSP00000330836
207541_s_at	EXOSC10	ENSP00000366135
207693_at	CACNB4	ENSP00000343563
208100_x_at	SEMA6C	ENSP00000344148
208118_x_at	LOC100271836
208328_s_at	MEF2A	ENSP00000346389
208378_x_at	FGF5	ENSP00000311697
208380_at	LBX1	ENSP00000359212
208460_at	GJC1	ENSP00000333193
208645_s_at	RPS14	ENSP00000311028
208692_at	RPS3	ENSP00000278572
209058_at	EDF1	ENSP00000224073
209193_at	PIM1	ENSP00000362608
209373_at	MALL	ENSP00000272462
209381_x_at	SF3A2	ENSP00000221494
209493_at	PDZD2	ENSP00000282493
209524_at	HDGFRP3	ENSP00000299633
209560_s_at	DLK1	ENSP00000340292
209583_s_at	CD200	ENSP00000420298
209589_s_at	EPHB2	ENSP00000363763
209897_s_at	SLIT2	ENSP00000273739
210150_s_at	LAMA5	ENSP00000252999
210266_s_at	TRIM33	ENSP00000351250
210609_s_at	TP53I3	ENSP00000238721
210718_s_at	ARL17A	ENSP00000337478
210798_x_at	MASP2	ENSP00000383690
211339_s_at	ITK	ENSP00000398655
211345_x_at	EEF1G	ENSP00000278279
211564_s_at	PDLIM4	ENSP00000253754
211754_s_at	SLC25A17	ENSP00000390722
211755_s_at	ATP5F1	ENSP00000358737
211821_x_at	GYPA	ENSP00000354003
211928_at	DYNC1H1	ENSP00000348965
211943_x_at	TPT1	ENSP00000368350
212093_s_at	MTUS1	ENSP00000262102
212512_s_at	CARM1	ENSP00000325690
212647_at	RRAS	ENSP00000246792
212699_at	SCAMP5	ENSP00000406547
212724_at	RND3	ENSP00000263895
212832_s_at	CKAP5	ENSP00000346566
212845_at	SAMD4A	ENSP00000350261
212893_at	ZZZ3	ENSP00000359837
212992_at	AHNAK2	ENSP00000353114
213053_at	HAUS5	ENSP00000203166
213057_at	ATPAF2	ENSP00000417190
213075_at	OLFML2A	ENSP00000362682
213099_at	ANGEL1	ENSP00000251089
213103_at	STARD13	ENSP00000338785
213110_s_at	COL4A5	ENSP00000331902
213209_at	TAF6L	ENSP00000294168
213244_at	SCAMP4	ENSP00000316007
213285_at	TMEM30B	ENSP00000347930
213377_x_at	RPS12	ENSP00000230050
213478_at	KAZ	ENSP00000365198
213689_x_at	FAM69A	ENSP00000359333
213709_at	BHLHB9	ENSP00000354675
213733_at	MYO1F	ENSP00000344871
213801_x_at	RPSA	ENSP00000346067
214033_at	ABCC6	ENSP00000205557
214436_at	FBXL2	ENSP00000417601
214476_at	TFF2	ENSP00000291526
214493_s_at	INADL	ENSP00000360200
214624_at	UPK1A	ENSP00000222275
214642_x_at	MAGEA5
214674_at	USP19	ENSP00000381863
214716_at	BMP2K	ENSP00000334836
214822_at	FAM5B	ENSP00000354481
214935_at	IL4I1	ENSP00000342557
214974_x_at	CXCL5	ENSP00000296027
215407_s_at	ASTN2	ENSP00000363108
215440_s_at	BEX4	ENSP00000361776
215535_s_at	AGPAT1	ENSP00000401287
215718_s_at	PHF3	ENSP00000262043
216347_s_at	PPP1R13B	ENSP00000202556
216552_x_at	KIR2DS4	ENSP00000340011
217073_x_at	APOA1	ENSP00000236850
217323_at	HLA-DRB6
217463_s_at	C11ORF9	ENSP00000278836
217562_at	FAM5C	ENSP00000356432
217719_at	EIF3L	ENSP00000416892
217744_s_at	PERP	ENSP00000397157
217774_s_at	TRMT112	ENSP00000309433
217801_at	ATP5E	ENSP00000243997
217807_s_at	GLTSCR2	ENSP00000246802
217874_at	SUCLG1	ENSP00000377446
217875_s_at	PMEPA1	ENSP00000345826
217927_at	SPCS1	ENSP00000233025
217975_at	WBP5	ENSP00000361740
218045_x_at	PTMS	ENSP00000310088
218084_x_at	FXYD5	ENSP00000344254
218174_s_at	C10ORF57	ENSP00000361254
218204_s_at	FYCO1	ENSP00000296137
218216_x_at	ARL6IP4	ENSP00000313422
218287_s_at	EIF2C1	ENSP00000362300
218317_x_at	GIYD1	ENSP00000328940
218320_s_at	NDUFB11	ENSP00000276062
218330_s_at	NAV2	ENSP00000379394
218480_at	AGBL5	ENSP00000353249
218524_at	E4F1	ENSP00000301727
218638_s_at	SPON2	ENSP00000290902
218714_at	PRR14	ENSP00000300835
218747_s_at	TAPBPL	ENSP00000266556
218849_s_at	PPP1R13L	ENSP00000354218
218903_s_at	OBFC2B	ENSP00000267023
219047_s_at	ZNF668	ENSP00000300849
219127_at	PRR15L	ENSP00000300557
219140_s_at	RBP4	ENSP00000360519
219301_s_at	CNTNAP2	ENSP00000354778
219368_at	NAP1L2	ENSP00000362616
219369_s_at	OTUB2	ENSP00000203664
219400_at	CNTNAP1	ENSP00000264638
219423_x_at	TNFRSF25	ENSP00000367013
219580_s_at	TMC5	ENSP00000379531
219626_at	MAP7D3	ENSP00000318086
219648_at	MREG	ENSP00000263268
219832_s_at	HOXC13	ENSP00000243056
219850_s_at	EHF	ENSP00000257831
220137_at	VSIG10	ENSP00000352172
220166_at	CNNM1	ENSP00000349147
220233_at	FBXO17	ENSP00000221431
220237_at	ATG3	ENSP00000283290
220281_at	SLC12A1	ENSP00000370381
220284_at	DKKL1	ENSP00000221498
220318_at	EPN3	ENSP00000268933
220518_at	ABI3BP	ENSP00000284322
220611_at	DAB1	ENSP00000360277
220617_s_at	ZNF532	ENSP00000338217
220621_at	FOXE3	ENSP00000334472
220658_s_at	ARNTL2	ENSP00000266503
220775_s_at	UEVLD	ENSP00000379500
220788_s_at	RNF31	ENSP00000315112
220954_s_at	PILRB	ENSP00000311153
220964_s_at	RAB1B	ENSP00000310226
221005_s_at	PTDSS2	ENSP00000308258
221018_s_at	TDRD1	ENSP00000251864
221053_s_at	TDRKH	ENSP00000357812
221104_s_at	NIPSNAP3B	ENSP00000363894
221173_at	USH1C	ENSP00000005226
221182_at	C1ORF129	ENSP00000356732
221185_s_at	IQCG	ENSP00000265239
221319_at	PCDHB8	ENSP00000239444
221351_at	HTR1A	ENSP00000316244
221360_s_at	GHSR	ENSP00000241256
221401_at	CACNG5	ENSP00000169565
221572_s_at	SLC26A6	ENSP00000378920
221581_s_at	LAT2	ENSP00000275635
221699_s_at	DDX50	ENSP00000362687
221880_s_at	FAM174B	ENSP00000329040
221927_s_at	ABHD11	ENSP00000222800
222025_s_at	OPLAH	ENSP00000412071
222143_s_at	MTMR14	ENSP00000296003
222229_x_at	RPL26	ENSP00000293842
222257_s_at	ACE2	ENSP00000252519
222283_at	ZNF480	ENSP00000417424
39650_s_at	PCNXL2	ENSP00000258229
40850_at	FKBP8	ENSP00000222308
47608_at	TJAP1	ENSP00000259751
52975_at	FAM125B	ENSP00000354772
61734_at	RCN3	ENSP00000270645
635_s_at	PPP2R5B	ENSP00000164133
