# Supplementary material for: Characterization of drug-induced transcriptional modules: towards drug repositioning and functional understanding
Source: Mol Syst Biol. 2013 Apr 30;9:662. doi: 10.1038/msb.2013.20 (PMC3658274; doi:10.1038/msb.2013.20)
Supplement: Supplementary Data set 1 — Characterization of gene and drug members of drug-induced modules [file msb201320-s3.zip › Supplementary_Dataset_1/Human-cell-line-modules/genes/HL60-3.txt]

201088_at	KPNA2	ENSP00000332455
201291_s_at	TOP2A	ENSP00000411532
201464_x_at	JUN	ENSP00000360266
201774_s_at	NCAPD2	ENSP00000325017
201853_s_at	CDC25B	ENSP00000245960
201896_s_at	PSRC1	ENSP00000358925
202094_at	BIRC5	ENSP00000301633
202149_at	NEDD9	ENSP00000368759
202240_at	PLK1	ENSP00000300093
202672_s_at	ATF3	ENSP00000344352
202705_at	CCNB2	ENSP00000288207
202779_s_at	UBE2S	ENSP00000264552
202859_x_at	IL8	ENSP00000306512
202870_s_at	CDC20	ENSP00000308450
202954_at	UBE2C	ENSP00000348838
203213_at	CDK1	ENSP00000306043
203554_x_at	PTTG1	ENSP00000344936
203574_at	NFIL3	ENSP00000297689
203725_at	GADD45A	ENSP00000360025
203755_at	BUB1B	ENSP00000287598
203764_at	DLGAP5	ENSP00000247191
204092_s_at	AURKA	ENSP00000216911
204170_s_at	CKS2	ENSP00000364976
204285_s_at	PMAIP1	ENSP00000326119
204315_s_at	GTSE1	ENSP00000160874
204641_at	NEK2	ENSP00000355966
204649_at	TROAP	ENSP00000257909
204709_s_at	KIF23	ENSP00000260363
204748_at	PTGS2	ENSP00000356438
204826_at	CCNF	ENSP00000380256
204962_s_at	CENPA	ENSP00000336868
205046_at	CENPE	ENSP00000265148
205114_s_at	CCL3	ENSP00000225245
205220_at	GPR109B	ENSP00000375066
205240_at	GPSM2	ENSP00000264126
205281_s_at	PIGA	ENSP00000369820
205436_s_at	H2AFX	ENSP00000364310
205967_at	HIST1H4C	ENSP00000367034
206364_at	KIF14	ENSP00000356319
207165_at	HMMR	ENSP00000377492
207828_s_at	CENPF	ENSP00000355922
209122_at	PLIN2	ENSP00000276914
209408_at	KIF2C	ENSP00000361298
209457_at	DUSP5	ENSP00000358596
209464_at	AURKB	ENSP00000313950
209642_at	BUB1	ENSP00000302530
209714_s_at	CDKN3	ENSP00000335357
209795_at	CD69	ENSP00000228434
210052_s_at	TPX2	ENSP00000300403
212020_s_at	MKI67	ENSP00000357643
212738_at	ARHGAP19	ENSP00000351333
212832_s_at	CKAP5	ENSP00000346566
214710_s_at	CCNB1	ENSP00000256442
217996_at	PHLDA1	ENSP00000266671
218009_s_at	PRC1	ENSP00000377793
218039_at	NUSAP1	ENSP00000260359
218308_at	TACC3	ENSP00000326550
218355_at	KIF4A	ENSP00000363524
218726_at	HJURP	ENSP00000414109
218755_at	KIF20A	ENSP00000378356
219918_s_at	ASPM	ENSP00000356379
220295_x_at	DEPDC1	ENSP00000412292
221436_s_at	CDCA3	ENSP00000229265
221520_s_at	CDCA8	ENSP00000316121
222039_at	KIF18B	ENSP00000341466
