# Supplementary material for: Characterization of drug-induced transcriptional modules: towards drug repositioning and functional understanding
Source: Mol Syst Biol. 2013 Apr 30;9:662. doi: 10.1038/msb.2013.20 (PMC3658274; doi:10.1038/msb.2013.20)
Supplement: Supplementary Data set 1 — Characterization of gene and drug members of drug-induced modules [file msb201320-s3.zip › Supplementary_Dataset_1/Human-cell-line-modules/genes/HL60-4.txt]

201005_at	CD9	ENSP00000009180
201236_s_at	BTG2	ENSP00000290551
201471_s_at	SQSTM1	ENSP00000374455
201502_s_at	NFKBIA	ENSP00000216797
201590_x_at	ANXA2	ENSP00000346032
201739_at	SGK1	ENSP00000356832
202988_s_at	RGS1	ENSP00000356429
203153_at	IFIT1	ENSP00000360869
203269_at	NSMAF	ENSP00000411012
203279_at	EDEM1	ENSP00000256497
203729_at	EMP3	ENSP00000270221
203939_at	NT5E	ENSP00000257770
204103_at	CCL4	ENSP00000250151
204440_at	CD83	ENSP00000368450
204774_at	EVI2A	ENSP00000247270
205020_s_at	ARL4A	ENSP00000349250
205114_s_at	CCL3	ENSP00000225245
205249_at	EGR2	ENSP00000242480
205463_s_at	PDGFA	ENSP00000346508
205518_s_at	CMAH	ENSP00000367228
205633_s_at	ALAS1	ENSP00000309259
206111_at	RNASE2	ENSP00000303276
206115_at	EGR3	ENSP00000318057
206569_at	IL24	ENSP00000294984
206978_at	CCR2	ENSP00000292301
207091_at	P2RX7	ENSP00000261826
207233_s_at	MITF	ENSP00000295600
207574_s_at	GADD45B	ENSP00000215631
208510_s_at	PPARG	ENSP00000287820
208949_s_at	LGALS3	ENSP00000254301
209050_s_at	RALGDS	ENSP00000361120
209392_at	ENPP2	ENSP00000259486
209875_s_at	SPP1	ENSP00000378517
209906_at	C3AR1	ENSP00000302079
212242_at	TUBA4A	ENSP00000248437
212641_at	HIVEP2	ENSP00000012134
213035_at	ANKRD28	ENSP00000382379
217852_s_at	ARL8B	ENSP00000256496
218872_at	TESC	ENSP00000376328
219209_at	IFIH1	ENSP00000263642
219371_s_at	KLF2	ENSP00000248071
219666_at	MS4A6A	ENSP00000315878
219714_s_at	CACNA2D3	ENSP00000288197
219961_s_at	PLK1S1	ENSP00000416304
221041_s_at	SLC17A5	ENSP00000348019
221530_s_at	BHLHE41	ENSP00000242728
221698_s_at	CLEC7A	ENSP00000302569
221766_s_at	FAM46A	ENSP00000318298
