# Supplementary material for: Characterization of drug-induced transcriptional modules: towards drug repositioning and functional understanding
Source: Mol Syst Biol. 2013 Apr 30;9:662. doi: 10.1038/msb.2013.20 (PMC3658274; doi:10.1038/msb.2013.20)
Supplement: Supplementary Data set 1 — Characterization of gene and drug members of drug-induced modules [file msb201320-s3.zip › Supplementary_Dataset_1/Human-cell-line-modules/genes/HL60-5.txt]

200001_at	CAPNS1	ENSP00000246533
200021_at	CFL1	ENSP00000309629
200634_at	PFN1	ENSP00000225655
200707_at	PRKCSH	ENSP00000252455
200888_s_at	RPL23	ENSP00000377865
200908_s_at	RPLP2	ENSP00000322419
200948_at	MLF2	ENSP00000203630
200964_at	UBA1	ENSP00000338413
200990_at	TRIM28	ENSP00000253024
201066_at	CYC1	ENSP00000317159
201264_at	COPE	ENSP00000262812
201271_s_at	RALY	ENSP00000246194
201903_at	UQCRC1	ENSP00000203407
202028_s_at	RPL38	ENSP00000309830
203085_s_at	TGFB1	ENSP00000221930
203175_at	RHOG	ENSP00000339467
203255_at	FBXO11	ENSP00000323822
203926_x_at	ATP5D	ENSP00000215375
204392_at	CAMK1	ENSP00000256460
204608_at	ASL	ENSP00000307188
205312_at	SPI1	ENSP00000227163
206942_s_at	PMCH	ENSP00000332225
209044_x_at	SF3B4	ENSP00000271628
210125_s_at	BANF1	ENSP00000310275
211406_at	IER3IP1	ENSP00000256433
214575_s_at	AZU1	ENSP00000233997
215116_s_at	DNM1	ENSP00000362014
218052_s_at	ATP13A1	ENSP00000349877
219598_s_at	RWDD1	ENSP00000420357
219762_s_at	RPL36	ENSP00000252543
221267_s_at	FAM108A1	ENSP00000250974
45653_at	KCTD13	ENSP00000311202
