# Supplementary material for: Characterization of drug-induced transcriptional modules: towards drug repositioning and functional understanding
Source: Mol Syst Biol. 2013 Apr 30;9:662. doi: 10.1038/msb.2013.20 (PMC3658274; doi:10.1038/msb.2013.20)
Supplement: Supplementary Data set 1 — Characterization of gene and drug members of drug-induced modules [file msb201320-s3.zip › Supplementary_Dataset_1/Human-cell-line-modules/genes/HL60-6.txt]

200043_at	ERH	ENSP00000216520
200612_s_at	AP2B1	ENSP00000314414
200727_s_at	ACTR2	ENSP00000367220
201222_s_at	RAD23B	ENSP00000350708
201483_s_at	SUPT4H1	ENSP00000225504
201793_x_at	SMG7	ENSP00000340766
202667_s_at	SLC39A7	ENSP00000391735
203276_at	LMNB1	ENSP00000261366
204398_s_at	EML2	ENSP00000245925
204506_at	PPP3R1	ENSP00000234310
205195_at	AP1S1	ENSP00000336666
206016_at	CCDC22	ENSP00000365401
206499_s_at	RCC1	ENSP00000362937
207391_s_at	PIP5K1A	ENSP00000357883
208478_s_at	BAX	ENSP00000293288
208677_s_at	BSG	ENSP00000333769
209083_at	CORO1A	ENSP00000219150
209680_s_at	KIFC1	ENSP00000407885
210042_s_at	CTSZ	ENSP00000217131
212460_at	C14ORF147	ENSP00000298130
212901_s_at	CSTF2T	ENSP00000332444
213654_at	TAF5L	ENSP00000258281
217427_s_at	HIRA	ENSP00000263208
217778_at	SLC39A1	ENSP00000309710
218131_s_at	GATAD2A	ENSP00000351552
218228_s_at	TNKS2	ENSP00000360689
218389_s_at	APH1A	ENSP00000358105
221496_s_at	TOB2	ENSP00000331305
