# Supplementary material for: Characterization of drug-induced transcriptional modules: towards drug repositioning and functional understanding
Source: Mol Syst Biol. 2013 Apr 30;9:662. doi: 10.1038/msb.2013.20 (PMC3658274; doi:10.1038/msb.2013.20)
Supplement: Supplementary Data set 1 — Characterization of gene and drug members of drug-induced modules [file msb201320-s3.zip › Supplementary_Dataset_1/Human-cell-line-modules/genes/HL60-8.txt]

200598_s_at	HSP90B1	ENSP00000299767
200607_s_at	RAD21	ENSP00000297338
200616_s_at	MLEC	ENSP00000228506
200727_s_at	ACTR2	ENSP00000367220
200760_s_at	ARL6IP5	ENSP00000273258
200835_s_at	MAP4	ENSP00000353375
200900_s_at	M6PR	ENSP00000000412
200917_s_at	SRPR	ENSP00000328023
201070_x_at	SF3B1	ENSP00000335321
201072_s_at	SMARCC1	ENSP00000254480
201085_s_at	SON	ENSP00000348984
201122_x_at	EIF5A	ENSP00000336702
201182_s_at	CHD4	ENSP00000349508
201224_s_at	SRRM1	ENSP00000326261
201392_s_at	IGF2R	ENSP00000349437
201683_x_at	TOX4	ENSP00000262709
201711_x_at	RANBP2	ENSP00000283195
201728_s_at	KIAA0100	ENSP00000005905
201730_s_at	TPR	ENSP00000356448
201732_s_at	CLCN3	ENSP00000261514
201917_s_at	SLC25A36	ENSP00000391521
201996_s_at	SPEN	ENSP00000364912
202072_at	HNRNPL	ENSP00000221419
202354_s_at	GTF2F1	ENSP00000377969
202397_at	NUTF2	ENSP00000219169
202412_s_at	USP1	ENSP00000343526
202773_s_at	SFRS8	ENSP00000261674
202818_s_at	TCEB3	ENSP00000395574
202905_x_at	NBN	ENSP00000265433
203007_x_at	LYPLA1	ENSP00000320043
203056_s_at	PRDM2	ENSP00000235372
203176_s_at	TFAM	ENSP00000420588
203204_s_at	KDM4A	ENSP00000361473
203479_s_at	OTUD4	ENSP00000409279
203496_s_at	MED1	ENSP00000300651
203833_s_at	TGOLN2	ENSP00000366603
205187_at	SMAD5	ENSP00000384803
205787_x_at	ZC3H11A	ENSP00000333253
205809_s_at	WASL	ENSP00000223023
206108_s_at	SFRS6	ENSP00000244020
206500_s_at	C14ORF106	ENSP00000309790
206562_s_at	CSNK1A1	ENSP00000261798
206928_at	ZNF124	ENSP00000340749
206967_at	CCNT1	ENSP00000261900
207057_at	SLC16A7	ENSP00000261187
207223_s_at	ROD1	ENSP00000363373
208050_s_at	CASP2	ENSP00000312664
208151_x_at	DDX17	ENSP00000380033
208499_s_at	DNAJC3	ENSP00000365991
208615_s_at	PTP4A2	ENSP00000344909
208621_s_at	EZR	ENSP00000338934
208727_s_at	CDC42	ENSP00000314458
208879_x_at	PRPF6	ENSP00000266079
208900_s_at	TOP1	ENSP00000354522
208930_s_at	ILF3	ENSP00000404121
209024_s_at	SYNCRIP	ENSP00000358635
209136_s_at	USP10	ENSP00000219473
209257_s_at	SMC3	ENSP00000354720
210057_at	SMG1	ENSP00000402515
211074_at	FOLR1	ENSP00000308137
211085_s_at	STK4	ENSP00000361892
211769_x_at	SERINC3	ENSP00000255175
211937_at	EIF4B	ENSP00000262056
211944_at	BAT2L2	ENSP00000375928
212002_at	C1ORF144	ENSP00000383866
212106_at	FAF2	ENSP00000261942
212113_at	ATXN7L3B
212291_at	HIPK1	ENSP00000358571
212529_at	LSM12	ENSP00000293406
212620_at	ZNF609	ENSP00000316527
212650_at	EHBP1	ENSP00000263991
212926_at	SMC5	ENSP00000354957
212994_at	THOC2	ENSP00000245838
213015_at	BBX	ENSP00000319974
215075_s_at	GRB2	ENSP00000339007
215434_x_at	LOC100288142	ENSP00000358203
215780_s_at	LOC642869
217544_at	LOC729806
217813_s_at	SPIN1	ENSP00000365019
217878_s_at	CDC27	ENSP00000399255
219158_s_at	NAA15	ENSP00000296543
219507_at	RSRC1	ENSP00000295930
219717_at	DCAF16	ENSP00000371682
221734_at	PRRC1	ENSP00000296666
