# Supplementary material for: Characterization of drug-induced transcriptional modules: towards drug repositioning and functional understanding
Source: Mol Syst Biol. 2013 Apr 30;9:662. doi: 10.1038/msb.2013.20 (PMC3658274; doi:10.1038/msb.2013.20)
Supplement: Supplementary Data set 1 — Characterization of gene and drug members of drug-induced modules [file msb201320-s3.zip › Supplementary_Dataset_1/Human-cell-line-modules/genes/HL60-9.txt]

200065_s_at	ARF1	ENSP00000272102
200087_s_at	TMED2	ENSP00000262225
200598_s_at	HSP90B1	ENSP00000299767
200652_at	SSR2	ENSP00000295702
200698_at	KDELR2	ENSP00000258739
200825_s_at	HYOU1	ENSP00000278752
200889_s_at	SSR1	ENSP00000244763
200929_at	TMED10	ENSP00000303145
200967_at	PPIB	ENSP00000300026
201096_s_at	ARF4	ENSP00000306010
201098_at	COPB2	ENSP00000329419
201239_s_at	LOC653566
201398_s_at	TRAM1	ENSP00000262213
201657_at	ARL1	ENSP00000261636
201831_s_at	USO1	ENSP00000411698
202194_at	TMED5	ENSP00000359305
202223_at	STT3A	ENSP00000376472
202375_at	SEC24D	ENSP00000280551
202433_at	SLC35B1	ENSP00000240333
202435_s_at	CYP1B1	ENSP00000260630
202557_at	HSPA13	ENSP00000285667
202655_at	MANF	ENSP00000273628
202842_s_at	DNAJB9	ENSP00000249356
203133_at	SEC61B	ENSP00000223641
203164_at	SLC33A1	ENSP00000352456
203252_at	CDK2AP2	ENSP00000301488
203343_at	UGDH	ENSP00000319501
203391_at	FKBP2	ENSP00000310935
203484_at	SEC61G	ENSP00000341538
204526_s_at	TBC1D8	ENSP00000366036
205812_s_at	TMED9	ENSP00000330945
207668_x_at	PDIA6	ENSP00000272227
207707_s_at	SEC13	ENSP00000312122
207812_s_at	GORASP2	ENSP00000234160
208499_s_at	DNAJC3	ENSP00000365991
208612_at	PDIA3	ENSP00000300289
208658_at	PDIA4	ENSP00000286091
209404_s_at	TMED7	ENSP00000405926
209501_at	CDR2	ENSP00000268383
210041_s_at	PGM3	ENSP00000283977
211936_at	HSPA5	ENSP00000324173
212345_s_at	CREB3L2	ENSP00000329140
213555_at	RWDD2A	ENSP00000358739
217716_s_at	SEC61A1	ENSP00000243253
217749_at	COPG	ENSP00000325002
217790_s_at	SSR3	ENSP00000265044
217858_s_at	ARMCX3	ENSP00000340672
217899_at	TMEM214	ENSP00000238788
218140_x_at	SRPRB	ENSP00000273406
218241_at	GOLGA5	ENSP00000163416
218333_at	DERL2	ENSP00000158771
218358_at	CRELD2	ENSP00000383938
218615_s_at	TMEM39A	ENSP00000326063
218681_s_at	SDF2L1	ENSP00000248958
218696_at	EIF2AK3	ENSP00000307235
218817_at	SPCS3	ENSP00000264597
219390_at	FKBP14	ENSP00000222803
219910_at	FICD	ENSP00000354421
221734_at	PRRC1	ENSP00000296666
222231_s_at	LRRC59	ENSP00000225972
