# Supplementary material for: Characterization of drug-induced transcriptional modules: towards drug repositioning and functional understanding
Source: Mol Syst Biol. 2013 Apr 30;9:662. doi: 10.1038/msb.2013.20 (PMC3658274; doi:10.1038/msb.2013.20)
Supplement: Supplementary Data set 1 — Characterization of gene and drug members of drug-induced modules [file msb201320-s3.zip › Supplementary_Dataset_1/Human-cell-line-modules/genes/MCF7-1.txt]

200779_at	ATF4	ENSP00000336790
200802_at	SARS	ENSP00000234677
201263_at	TARS	ENSP00000265112
201397_at	PHGDH	ENSP00000358417
201761_at	MTHFD2	ENSP00000377617
201925_s_at	CD55	ENSP00000316333
202402_s_at	CARS	ENSP00000369897
202557_at	HSPA13	ENSP00000285667
202672_s_at	ATF3	ENSP00000344352
202719_s_at	TES	ENSP00000350937
202847_at	PCK2	ENSP00000216780
202887_s_at	DDIT4	ENSP00000307305
203574_at	NFIL3	ENSP00000297689
203640_at	MBNL2	ENSP00000267287
203725_at	GADD45A	ENSP00000360025
204203_at	CEBPG	ENSP00000284000
204285_s_at	PMAIP1	ENSP00000326119
204351_at	S100P	ENSP00000296370
205047_s_at	ASNS	ENSP00000175506
205048_s_at	PSPH	ENSP00000275605
207001_x_at	TSC22D3	ENSP00000361458
207528_s_at	SLC7A11	ENSP00000280612
209230_s_at	NUPR1	ENSP00000379003
209409_at	GRB10	ENSP00000381793
209610_s_at	SLC1A4	ENSP00000234256
209822_s_at	VLDLR	ENSP00000371532
210512_s_at	VEGFA	ENSP00000361125
210587_at	INHBE	ENSP00000266646
212048_s_at	YARS	ENSP00000362576
212233_at	MAP1B	ENSP00000296755
212501_at	CEBPB	ENSP00000305422
214095_at	SHMT2	ENSP00000333667
217168_s_at	HERPUD1	ENSP00000300302
218145_at	TRIB3	ENSP00000217233
218919_at	ZFAND1	ENSP00000220669
219270_at	CHAC1	ENSP00000398105
221050_s_at	GTPBP2	ENSP00000303997
221539_at	EIF4EBP1	ENSP00000340691
221577_x_at	GDF15	ENSP00000252809
