# Supplementary material for: Characterization of drug-induced transcriptional modules: towards drug repositioning and functional understanding
Source: Mol Syst Biol. 2013 Apr 30;9:662. doi: 10.1038/msb.2013.20 (PMC3658274; doi:10.1038/msb.2013.20)
Supplement: Supplementary Data set 1 — Characterization of gene and drug members of drug-induced modules [file msb201320-s3.zip › Supplementary_Dataset_1/Human-cell-line-modules/genes/MCF7-11.txt]

201427_s_at	SEPP1
201773_at	ADNP	ENSP00000342905
202431_s_at	MYC	ENSP00000367207
202521_at	CTCF	ENSP00000264010
202599_s_at	NRIP1	ENSP00000327213
203438_at	STC2	ENSP00000265087
204686_at	IRS1	ENSP00000304895
204798_at	MYB	ENSP00000339992
205225_at	ESR1	ENSP00000206249
205258_at	INHBB	ENSP00000295228
205352_at	SERPINI1	ENSP00000295777
205493_s_at	DPYSL4	ENSP00000339850
205590_at	RASGRP1	ENSP00000310244
205637_s_at	SH3GL3	ENSP00000391372
205862_at	GREB1	ENSP00000234142
206373_at	ZIC1	ENSP00000282928
206465_at	ACSBG1	ENSP00000258873
206662_at	GLRX	ENSP00000237858
207030_s_at	CSRP2	ENSP00000310901
208056_s_at	CBFA2T3	ENSP00000268679
209568_s_at	RGL1	ENSP00000303192
209602_s_at	GATA3	ENSP00000368632
210239_at	IRX5	ENSP00000378132
212706_at	LOC100286937	ENSP00000344240
212977_at	CXCR7	ENSP00000272928
212992_at	AHNAK2	ENSP00000353114
214823_at	ZNF204P
218211_s_at	MLPH	ENSP00000264605
