# Supplementary material for: Characterization of drug-induced transcriptional modules: towards drug repositioning and functional understanding
Source: Mol Syst Biol. 2013 Apr 30;9:662. doi: 10.1038/msb.2013.20 (PMC3658274; doi:10.1038/msb.2013.20)
Supplement: Supplementary Data set 1 — Characterization of gene and drug members of drug-induced modules [file msb201320-s3.zip › Supplementary_Dataset_1/Human-cell-line-modules/genes/MCF7-12.txt]

200625_s_at	CAP1	ENSP00000361878
200646_s_at	NUCB1	ENSP00000263273
200707_at	PRKCSH	ENSP00000252455
200780_x_at	GNAS	ENSP00000360141
200903_s_at	AHCY	ENSP00000217426
200908_s_at	RPLP2	ENSP00000322419
201167_x_at	ARHGDIA	ENSP00000269321
201251_at	PKM2	ENSP00000320171
202028_s_at	RPL38	ENSP00000309830
202145_at	LY6E	ENSP00000292494
203239_s_at	CNOT3	ENSP00000221232
203254_s_at	TLN1	ENSP00000316029
203255_at	FBXO11	ENSP00000323822
203945_at	ARG2	ENSP00000261783
204454_at	LDOC1	ENSP00000359557
204540_at	EEF1A2	ENSP00000217182
204665_at	SIKE1	ENSP00000358541
205740_s_at	RBM42	ENSP00000262633
206035_at	REL	ENSP00000295025
206942_s_at	PMCH	ENSP00000332225
207824_s_at	MAZ	ENSP00000219782
209044_x_at	SF3B4	ENSP00000271628
209701_at	ERAP1	ENSP00000296754
210317_s_at	YWHAE	ENSP00000264335
211406_at	IER3IP1	ENSP00000256433
212167_s_at	SMARCB1	ENSP00000263121
213297_at	RMND5B	ENSP00000320623
213550_s_at	TMCO6	ENSP00000378166
214030_at	CRYBG3	ENSP00000182096
214123_s_at	C4ORF10
214151_s_at	CCPG1	ENSP00000311656
219204_s_at	SRR	ENSP00000339435
