# Supplementary material for: Characterization of drug-induced transcriptional modules: towards drug repositioning and functional understanding
Source: Mol Syst Biol. 2013 Apr 30;9:662. doi: 10.1038/msb.2013.20 (PMC3658274; doi:10.1038/msb.2013.20)
Supplement: Supplementary Data set 1 — Characterization of gene and drug members of drug-induced modules [file msb201320-s3.zip › Supplementary_Dataset_1/Human-cell-line-modules/genes/MCF7-13.txt]

200609_s_at	WDR1	ENSP00000382881
200621_at	CSRP1	ENSP00000345079
200808_s_at	ZYX	ENSP00000324422
200897_s_at	PALLD	ENSP00000261509
200931_s_at	VCL	ENSP00000211998
201506_at	TGFBI	ENSP00000416330
201536_at	DUSP3	ENSP00000226004
201565_s_at	ID2
202401_s_at	SRF	ENSP00000265354
202748_at	GBP2	ENSP00000359497
202949_s_at	FHL2	ENSP00000322909
203231_s_at	ATXN1	ENSP00000244769
203370_s_at	PDLIM7	ENSP00000348099
204214_s_at	RAB32	ENSP00000356465
204334_at	KLF7	ENSP00000309570
204924_at	TLR2	ENSP00000260010
205239_at	AREG	ENSP00000264487
205547_s_at	TAGLN	ENSP00000278968
208156_x_at	EPPK1
208636_at	ACTN1	ENSP00000377941
208977_x_at	TUBB2C	ENSP00000341289
209026_x_at	TUBB	ENSP00000410071
209118_s_at	TUBA1A	ENSP00000301071
209191_at	TUBB6	ENSP00000318697
209251_x_at	TUBA1C	ENSP00000301072
209369_at	ANXA3	ENSP00000264908
209497_s_at	RBM4B	ENSP00000310471
211026_s_at	MGLL	ENSP00000265052
211926_s_at	MYH9	ENSP00000216181
212111_at	STX12	ENSP00000363054
212242_at	TUBA4A	ENSP00000248437
212845_at	SAMD4A	ENSP00000350261
213069_at	HEG1	ENSP00000311502
218463_s_at	MUS81	ENSP00000307853
219938_s_at	PSTPIP2	ENSP00000387261
220399_at	NCRNA00115
221541_at	CRISPLD2	ENSP00000262424
