# Supplementary material for: Characterization of drug-induced transcriptional modules: towards drug repositioning and functional understanding
Source: Mol Syst Biol. 2013 Apr 30;9:662. doi: 10.1038/msb.2013.20 (PMC3658274; doi:10.1038/msb.2013.20)
Supplement: Supplementary Data set 1 — Characterization of gene and drug members of drug-induced modules [file msb201320-s3.zip › Supplementary_Dataset_1/Human-cell-line-modules/genes/MCF7-14.txt]

200974_at	ACTA2	ENSP00000224784
201088_at	KPNA2	ENSP00000332455
201236_s_at	BTG2	ENSP00000290551
201291_s_at	TOP2A	ENSP00000411532
201795_at	LBR	ENSP00000272163
201896_s_at	PSRC1	ENSP00000358925
202094_at	BIRC5	ENSP00000301633
202240_at	PLK1	ENSP00000300093
202284_s_at	CDKN1A	ENSP00000244741
202705_at	CCNB2	ENSP00000288207
202779_s_at	UBE2S	ENSP00000264552
202870_s_at	CDC20	ENSP00000308450
202954_at	UBE2C	ENSP00000348838
203145_at	SPAG5	ENSP00000323300
203409_at	DDB2	ENSP00000256996
203418_at	CCNA2	ENSP00000274026
203554_x_at	PTTG1	ENSP00000344936
203755_at	BUB1B	ENSP00000287598
203764_at	DLGAP5	ENSP00000247191
204092_s_at	AURKA	ENSP00000216911
204162_at	NDC80	ENSP00000261597
204170_s_at	CKS2	ENSP00000364976
204244_s_at	DBF4	ENSP00000265728
204315_s_at	GTSE1	ENSP00000160874
204444_at	KIF11	ENSP00000260731
204641_at	NEK2	ENSP00000355966
204649_at	TROAP	ENSP00000257909
204709_s_at	KIF23	ENSP00000260363
204780_s_at	FAS	ENSP00000347979
204817_at	ESPL1	ENSP00000257934
204822_at	TTK	ENSP00000230510
204826_at	CCNF	ENSP00000380256
204855_at	SERPINB5	ENSP00000372221
204962_s_at	CENPA	ENSP00000336868
204977_at	DDX10	ENSP00000314348
205046_at	CENPE	ENSP00000265148
205167_s_at	CDC25C	ENSP00000321656
205240_at	GPSM2	ENSP00000264126
205266_at	LIF	ENSP00000249075
206364_at	KIF14	ENSP00000356319
207165_at	HMMR	ENSP00000377492
207813_s_at	FDXR	ENSP00000293195
207828_s_at	CENPF	ENSP00000355922
208886_at	H1F0	ENSP00000344504
209408_at	KIF2C	ENSP00000361298
209464_at	AURKB	ENSP00000313950
209642_at	BUB1	ENSP00000302530
209714_s_at	CDKN3	ENSP00000335357
210052_s_at	TPX2	ENSP00000300403
210609_s_at	TP53I3	ENSP00000238721
212020_s_at	MKI67	ENSP00000357643
212738_at	ARHGAP19	ENSP00000351333
212949_at	NCAPH	ENSP00000240423
214710_s_at	CCNB1	ENSP00000256442
217373_x_at	MDM2	ENSP00000417281
218009_s_at	PRC1	ENSP00000377793
218039_at	NUSAP1	ENSP00000260359
218252_at	CKAP2	ENSP00000367276
218308_at	TACC3	ENSP00000326550
218346_s_at	SESN1	ENSP00000306734
218355_at	KIF4A	ENSP00000363524
218542_at	CEP55	ENSP00000360540
218662_s_at	NCAPG	ENSP00000251496
218726_at	HJURP	ENSP00000414109
218755_at	KIF20A	ENSP00000378356
219392_x_at	PRR11	ENSP00000262293
219544_at	C13ORF34	ENSP00000375082
219787_s_at	ECT2	ENSP00000232458
219918_s_at	ASPM	ENSP00000356379
219936_s_at	GPR87	ENSP00000260843
220295_x_at	DEPDC1	ENSP00000412292
221258_s_at	KIF18A	ENSP00000263181
221436_s_at	CDCA3	ENSP00000229265
221520_s_at	CDCA8	ENSP00000316121
221591_s_at	FAM64A	ENSP00000308470
221685_s_at	CCDC99	ENSP00000265295
222039_at	KIF18B	ENSP00000341466
222077_s_at	RACGAP1	ENSP00000309871
