# Supplementary material for: Characterization of drug-induced transcriptional modules: towards drug repositioning and functional understanding
Source: Mol Syst Biol. 2013 Apr 30;9:662. doi: 10.1038/msb.2013.20 (PMC3658274; doi:10.1038/msb.2013.20)
Supplement: Supplementary Data set 1 — Characterization of gene and drug members of drug-induced modules [file msb201320-s3.zip › Supplementary_Dataset_1/Human-cell-line-modules/genes/MCF7-15.txt]

200600_at	MSN	ENSP00000353408
200736_s_at	GPX1	ENSP00000407375
201030_x_at	LDHB	ENSP00000229319
201288_at	ARHGDIB	ENSP00000228945
201426_s_at	VIM	ENSP00000224237
201858_s_at	SRGN	ENSP00000242465
202803_s_at	ITGB2	ENSP00000303242
202859_x_at	IL8	ENSP00000306512
202957_at	HCLS1	ENSP00000320176
203416_at	CD53	ENSP00000271324
203948_s_at	MPO	ENSP00000225275
204072_s_at	FRY	ENSP00000369600
204174_at	ALOX5AP	ENSP00000369858
204220_at	GMFG	ENSP00000253054
204249_s_at	LMO2	ENSP00000257818
204959_at	MNDA	ENSP00000357123
204971_at	CSTA	ENSP00000264474
206710_s_at	EPB41L3	ENSP00000341138
206871_at	ELANE	ENSP00000263621
208729_x_at	HLA-B	ENSP00000402956
208812_x_at	HLA-C	ENSP00000365402
210254_at	MS4A3	ENSP00000278865
210629_x_at	LST1	ENSP00000411680
211743_s_at	PRG2	ENSP00000312134
213975_s_at	LYZ	ENSP00000261267
214511_x_at	FCGR1B	ENSP00000358391
216950_s_at	FCGR1A	ENSP00000358165
218332_at	BEX1	ENSP00000361813
219014_at	PLAC8	ENSP00000309509
221581_s_at	LAT2	ENSP00000275635
