# Supplementary material for: Characterization of drug-induced transcriptional modules: towards drug repositioning and functional understanding
Source: Mol Syst Biol. 2013 Apr 30;9:662. doi: 10.1038/msb.2013.20 (PMC3658274; doi:10.1038/msb.2013.20)
Supplement: Supplementary Data set 1 — Characterization of gene and drug members of drug-induced modules [file msb201320-s3.zip › Supplementary_Dataset_1/Human-cell-line-modules/genes/MCF7-16.txt]

200017_at	RPS27A	ENSP00000272317
200063_s_at	NPM1	ENSP00000296930
200080_s_at	H3F3A	ENSP00000355778
200087_s_at	TMED2	ENSP00000262225
200091_s_at	RPS25	ENSP00000236900
200092_s_at	RPL37	ENSP00000274242
200603_at	PRKAR1A	ENSP00000351410
200914_x_at	KTN1	ENSP00000348562
201016_at	EIF1AX
201019_s_at	EIF1AX	ENSP00000368927
201031_s_at	HNRNPH1	ENSP00000349168
201273_s_at	SRP9	ENSP00000305230
201304_at	NDUFA5	ENSP00000347988
201407_s_at	PPP1CB	ENSP00000296122
201839_s_at	EPCAM	ENSP00000263735
201921_at	GNG10	ENSP00000363411
202314_at	CYP51A1	ENSP00000003100
202666_s_at	ACTL6A	ENSP00000397552
204342_at	SLC25A24	ENSP00000264128
205361_s_at	PFDN4	ENSP00000360473
207243_s_at	CALM2	ENSP00000272298
208319_s_at	RBM3	ENSP00000365946
208650_s_at	CD24	ENSP00000372291
208736_at	ARPC3	ENSP00000228825
208743_s_at	YWHAB	ENSP00000300161
212857_x_at	SUB1	ENSP00000265073
216438_s_at	TMSB4X	ENSP00000370007
217801_at	ATP5E	ENSP00000243997
217816_s_at	PCNP	ENSP00000265260
217851_s_at	SLMO2	ENSP00000348206
218195_at	C6ORF211	ENSP00000356263
218334_at	THOC7	ENSP00000295899
221381_s_at	MORF4	ENSP00000331310
