# Supplementary material for: Characterization of drug-induced transcriptional modules: towards drug repositioning and functional understanding
Source: Mol Syst Biol. 2013 Apr 30;9:662. doi: 10.1038/msb.2013.20 (PMC3658274; doi:10.1038/msb.2013.20)
Supplement: Supplementary Data set 1 — Characterization of gene and drug members of drug-induced modules [file msb201320-s3.zip › Supplementary_Dataset_1/Human-cell-line-modules/genes/MCF7-17.txt]

200001_at	CAPNS1	ENSP00000246533
200010_at	RPL11	ENSP00000363676
200634_at	PFN1	ENSP00000225655
200658_s_at	PHB	ENSP00000300408
200695_at	PPP2R1A	ENSP00000324804
200819_s_at	RPS15	ENSP00000233609
200822_x_at	TPI1	ENSP00000379933
200846_s_at	PPP1CA	ENSP00000326031
201400_at	PSMB3	ENSP00000225426
201577_at	NME1	ENSP00000013034
201650_at	KRT19	ENSP00000355124
201804_x_at	TBCB	ENSP00000221855
201841_s_at	HSPB1	ENSP00000248553
202291_s_at	MGP	ENSP00000228938
202471_s_at	IDH3G	ENSP00000217901
203113_s_at	EEF1D	ENSP00000391944
207132_x_at	PFDN5	ENSP00000334188
207809_s_at	ATP6AP1	ENSP00000358777
208714_at	NDUFV1	ENSP00000322450
208817_at	COMT	ENSP00000354511
209008_x_at	KRT8	ENSP00000293308
212082_s_at	MYL6	ENSP00000293422
217962_at	NOP10	ENSP00000332198
218026_at	CCDC56	ENSP00000354762
218190_s_at	UQCR10	ENSP00000332887
218354_at	TRAPPC2L	ENSP00000301021
221263_s_at	SF3B5	ENSP00000356541
