# Supplementary material for: Characterization of drug-induced transcriptional modules: towards drug repositioning and functional understanding
Source: Mol Syst Biol. 2013 Apr 30;9:662. doi: 10.1038/msb.2013.20 (PMC3658274; doi:10.1038/msb.2013.20)
Supplement: Supplementary Data set 1 — Characterization of gene and drug members of drug-induced modules [file msb201320-s3.zip › Supplementary_Dataset_1/Human-cell-line-modules/genes/MCF7-18.txt]

200810_s_at	CIRBP	ENSP00000322887
201383_s_at	NBR1	ENSP00000343479
202146_at	IFRD1	ENSP00000005558
202159_at	FARSA	ENSP00000320309
202386_s_at	KIAA0430	ENSP00000379654
203119_at	CCDC86	ENSP00000227520
203588_s_at	TFDP2	ENSP00000309622
203622_s_at	PNO1	ENSP00000263657
204340_at	TMEM187	ENSP00000358999
204542_at	ST6GALNAC2	ENSP00000225276
205167_s_at	CDC25C	ENSP00000321656
205415_s_at	ATXN3	ENSP00000352324
205759_s_at	SULT2B1	ENSP00000201586
209102_s_at	HBP1	ENSP00000222574
209479_at	CCDC28A	ENSP00000332716
209803_s_at	PHLDA2	ENSP00000319231
212110_at	SLC39A14	ENSP00000289952
212331_at	RBL2	ENSP00000262133
212406_s_at	PCMTD2	ENSP00000307854
212722_s_at	JMJD6	ENSP00000394085
213097_s_at	DNAJC2	ENSP00000368565
213996_at	YPEL1	ENSP00000204279
214427_at	NOP2	ENSP00000382392
217122_s_at	SLC35E2	ENSP00000246421
217906_at	KLHDC2	ENSP00000298307
218057_x_at	COX4NB	ENSP00000253457
218168_s_at	CABC1	ENSP00000355739
218336_at	PFDN2	ENSP00000356989
218643_s_at	CRIPT	ENSP00000238892
218769_s_at	ANKRA2	ENSP00000296785
218866_s_at	POLR3K	ENSP00000293860
219212_at	HSPA14	ENSP00000367623
219238_at	PIGV	ENSP00000078527
221024_s_at	SLC2A10	ENSP00000352216
221478_at	BNIP3L	ENSP00000370003
221689_s_at	PIGP	ENSP00000420037
46256_at	SPSB3	ENSP00000301717
48825_at	ING4	ENSP00000380024
