# Supplementary material for: Characterization of drug-induced transcriptional modules: towards drug repositioning and functional understanding
Source: Mol Syst Biol. 2013 Apr 30;9:662. doi: 10.1038/msb.2013.20 (PMC3658274; doi:10.1038/msb.2013.20)
Supplement: Supplementary Data set 1 — Characterization of gene and drug members of drug-induced modules [file msb201320-s3.zip › Supplementary_Dataset_1/Human-cell-line-modules/genes/MCF7-20.txt]

202183_s_at	KIF22	ENSP00000160827
202957_at	HCLS1	ENSP00000320176
203477_at	COL15A1	ENSP00000364140
203516_at	SNTA1	ENSP00000217381
203979_at	CYP27A1	ENSP00000258415
204072_s_at	FRY	ENSP00000369600
204961_s_at	NCF1	ENSP00000289473
205794_s_at	NOVA1	ENSP00000267422
205970_at	MT3	ENSP00000200691
206091_at	MATN3	ENSP00000383894
206354_at	SLCO1B3	ENSP00000261196
206665_s_at	BCL2L1	ENSP00000302564
208121_s_at	PTPRO	ENSP00000281171
208394_x_at	ESM1	ENSP00000370812
209598_at	PNMA2	ENSP00000417383
209922_at	BRAP	ENSP00000330813
211564_s_at	PDLIM4	ENSP00000253754
211643_x_at	IGK@	ENSP00000374777
211743_s_at	PRG2	ENSP00000312134
212558_at	SPRY1	ENSP00000343785
213620_s_at	ICAM2	ENSP00000225760
214624_at	UPK1A	ENSP00000222275
214851_at	HNF4A	ENSP00000312987
218451_at	CDCP1	ENSP00000296129
218901_at	PLSCR4	ENSP00000347038
219319_at	HIF3A	ENSP00000366898
220032_at	C7ORF58	ENSP00000309772
220825_s_at	KIRREL	ENSP00000352138
222121_at	SGEF	ENSP00000348828
38964_r_at	WAS	ENSP00000365891
