# Supplementary material for: Characterization of drug-induced transcriptional modules: towards drug repositioning and functional understanding
Source: Mol Syst Biol. 2013 Apr 30;9:662. doi: 10.1038/msb.2013.20 (PMC3658274; doi:10.1038/msb.2013.20)
Supplement: Supplementary Data set 1 — Characterization of gene and drug members of drug-induced modules [file msb201320-s3.zip › Supplementary_Dataset_1/Human-cell-line-modules/genes/MCF7-21.txt]

201273_s_at	SRP9	ENSP00000305230
201375_s_at	PPP2CB	ENSP00000221138
201453_x_at	RHEB	ENSP00000262187
201532_at	PSMA3	ENSP00000216455
201599_at	OAT	ENSP00000357838
201619_at	PRDX3	ENSP00000298510
201653_at	CNIH	ENSP00000216416
201676_x_at	PSMA1	ENSP00000315309
201745_at	TWF1	ENSP00000321058
201955_at	CCNC	ENSP00000358222
202006_at	PTPN12	ENSP00000248594
202829_s_at	VAMP7	ENSP00000286448
202918_s_at	MOBKL3	ENSP00000315702
203403_s_at	RNF6	ENSP00000342121
207791_s_at	RAB1A	ENSP00000387286
210907_s_at	PDCD10	ENSP00000338141
213391_at	DPY19L4	ENSP00000389630
217848_s_at	PPA1	ENSP00000362329
217883_at	MMADHC	ENSP00000301920
217956_s_at	ENOPH1	ENSP00000273920
218439_s_at	COMMD10	ENSP00000274458
218582_at	MARCH5	ENSP00000351813
219148_at	PBK	ENSP00000301905
221194_s_at	RNFT1	ENSP00000304670
