# Supplementary material for: Characterization of drug-induced transcriptional modules: towards drug repositioning and functional understanding
Source: Mol Syst Biol. 2013 Apr 30;9:662. doi: 10.1038/msb.2013.20 (PMC3658274; doi:10.1038/msb.2013.20)
Supplement: Supplementary Data set 1 — Characterization of gene and drug members of drug-induced modules [file msb201320-s3.zip › Supplementary_Dataset_1/Human-cell-line-modules/genes/MCF7-22.txt]

200974_at	ACTA2	ENSP00000224784
201142_at	EIF2S1	ENSP00000256383
201177_s_at	UBA2	ENSP00000246548
201446_s_at	TIA1	ENSP00000401371
201890_at	RRM2	ENSP00000302955
201993_x_at	HNRPDL	ENSP00000295470
202258_s_at	N4BP2L2	ENSP00000267068
202677_at	RASA1	ENSP00000274376
202899_s_at	SFRS3	ENSP00000362820
203137_at	WTAP	ENSP00000351141
203306_s_at	SLC35A1	ENSP00000358565
203310_at	STXBP3	ENSP00000359025
203537_at	PRPSAP2	ENSP00000268835
203721_s_at	UTP18	ENSP00000225298
204146_at	RAD51AP1	ENSP00000228843
204224_s_at	GCH1	ENSP00000378890
204226_at	STAU2	ENSP00000348026
205173_x_at	CD58	ENSP00000358501
205474_at	CRLF3	ENSP00000318804
206302_s_at	NUDT4	ENSP00000338352
207181_s_at	CASP7	ENSP00000298700
209175_at	SEC23IP	ENSP00000358071
209296_at	PPM1B	ENSP00000282412
209694_at	PTS	ENSP00000280362
209891_at	SPC25	ENSP00000282074
212742_at	RNF115	ENSP00000358297
212896_at	SKIV2L2	ENSP00000230640
213372_at	PAQR3	ENSP00000370019
217738_at	NAMPT	ENSP00000222553
218309_at	CAMK2N1	ENSP00000364219
218519_at	SLC35A5	ENSP00000417654
218877_s_at	TRMT11	ENSP00000333934
218905_at	INTS8	ENSP00000343274
219119_at	NAA38	ENSP00000249299
219212_at	HSPA14	ENSP00000367623
219258_at	TIPIN	ENSP00000261881
219335_at	ARMCX5	ENSP00000246174
219443_at	TASP1	ENSP00000338624
219831_at	CDKL3	ENSP00000265334
221031_s_at	APOLD1	ENSP00000324277
