# Supplementary material for: Characterization of drug-induced transcriptional modules: towards drug repositioning and functional understanding
Source: Mol Syst Biol. 2013 Apr 30;9:662. doi: 10.1038/msb.2013.20 (PMC3658274; doi:10.1038/msb.2013.20)
Supplement: Supplementary Data set 1 — Characterization of gene and drug members of drug-induced modules [file msb201320-s3.zip › Supplementary_Dataset_1/Human-cell-line-modules/genes/MCF7-23.txt]

200055_at	TAF10	ENSP00000299424
200081_s_at	RPS6	ENSP00000369757
200087_s_at	TMED2	ENSP00000262225
200593_s_at	HNRNPU	ENSP00000283179
200624_s_at	MATR3	ENSP00000354346
200693_at	YWHAQ	ENSP00000238081
200698_at	KDELR2	ENSP00000258739
200730_s_at	PTP4A1	ENSP00000359685
200776_s_at	BZW1	ENSP00000394316
200927_s_at	RAB14	ENSP00000362946
200996_at	ACTR3	ENSP00000263238
201130_s_at	CDH1	ENSP00000261769
201435_s_at	EIF4E	ENSP00000280892
201500_s_at	PPP1R11	ENSP00000412297
201517_at	NCBP2	ENSP00000326806
201533_at	CTNNB1	ENSP00000344456
201585_s_at	SFPQ	ENSP00000349748
201646_at	SCARB2	ENSP00000264896
201747_s_at	SAFB	ENSP00000292123
201775_s_at	KIAA0494	ENSP00000361001
201851_at	SH3GL1	ENSP00000269886
201940_at	CPD	ENSP00000225719
202199_s_at	SRPK1	ENSP00000391069
202213_s_at	CUL4B	ENSP00000384109
202316_x_at	UBE4B	ENSP00000343001
202480_s_at	DEDD	ENSP00000356985
202604_x_at	ADAM10	ENSP00000260408
202605_at	GUSB	ENSP00000302728
202629_at	APPBP2	ENSP00000083182
202647_s_at	NRAS	ENSP00000358548
202777_at	SHOC2	ENSP00000358464
202783_at	NNT	ENSP00000264663
202939_at	ZMPSTE24	ENSP00000361845
202955_s_at	ARFGEF1	ENSP00000262215
203181_x_at	SRPK2	ENSP00000377262
203343_at	UGDH	ENSP00000319501
203652_at	MAP3K11	ENSP00000309597
203987_at	FZD6	ENSP00000351605
204173_at	MYL6B	ENSP00000207437
204295_at	SURF1	ENSP00000361042
204344_s_at	SEC23A	ENSP00000306881
204366_s_at	GTF3C2	ENSP00000264720
204385_at	KYNU	ENSP00000264170
204454_at	LDOC1	ENSP00000359557
204716_at	CCDC6	ENSP00000263102
204969_s_at	RDX	ENSP00000342830
205396_at	SMAD3	ENSP00000332973
205408_at	MLLT10	ENSP00000366272
205446_s_at	ATF2	ENSP00000264110
205763_s_at	DDX18	ENSP00000263239
205770_at	GSR	ENSP00000221130
205868_s_at	PTPN11	ENSP00000340944
206098_at	ZBTB6	ENSP00000362763
206383_s_at	G3BP2	ENSP00000352738
206942_s_at	PMCH	ENSP00000332225
207099_s_at	CHM	ENSP00000350386
207223_s_at	ROD1	ENSP00000363373
207724_s_at	SPAST	ENSP00000320885
208097_s_at	TMX1	ENSP00000393316
208116_s_at	MAN1A1	ENSP00000357453
208810_at	DNAJB6	ENSP00000262177
209027_s_at	ABI1	ENSP00000365312
209092_s_at	GLOD4	ENSP00000301329
209676_at	TFPI	ENSP00000233156
210007_s_at	GPD2	ENSP00000308610
210371_s_at	RBBP4	ENSP00000362592
210406_s_at	RAB6A	ENSP00000311449
211665_s_at	SOS2	ENSP00000216373
212083_at	TEX261	ENSP00000272438
212199_at	MRFAP1L1	ENSP00000318154
212450_at	SECISBP2L	ENSP00000261847
213583_x_at	EEF1A1	ENSP00000330054
214246_x_at	MINK1	ENSP00000347427
215780_s_at	LOC642869
217815_at	SUPT16H	ENSP00000216297
217913_at	VPS4A	ENSP00000254950
218013_x_at	DCTN4	ENSP00000414906
218340_s_at	UBA6	ENSP00000313454
218393_s_at	SMU1	ENSP00000380336
218748_s_at	EXOC5	ENSP00000389934
219071_x_at	C8ORF30A	ENSP00000321320
219399_at	LIN7C	ENSP00000278193
220240_s_at	TMCO3	ENSP00000389399
220386_s_at	EML4	ENSP00000320663
220748_s_at	ZNF580	ENSP00000320050
220800_s_at	TMOD3	ENSP00000308753
221381_s_at	MORF4	ENSP00000331310
221428_s_at	TBL1XR1	ENSP00000405574
221703_at	BRIP1	ENSP00000259008
38069_at	CLCN7	ENSP00000404772
