# Supplementary material for: Characterization of drug-induced transcriptional modules: towards drug repositioning and functional understanding
Source: Mol Syst Biol. 2013 Apr 30;9:662. doi: 10.1038/msb.2013.20 (PMC3658274; doi:10.1038/msb.2013.20)
Supplement: Supplementary Data set 1 — Characterization of gene and drug members of drug-induced modules [file msb201320-s3.zip › Supplementary_Dataset_1/Human-cell-line-modules/genes/MCF7-24.txt]

210245_at	ABCC8	ENSP00000374467
222257_s_at	ACE2	ENSP00000252519
205378_s_at	ACHE	ENSP00000303211
218322_s_at	ACSL5	ENSP00000348429
202666_s_at	ACTL6A	ENSP00000397552
220028_at	ACVR2B	ENSP00000340361
206170_at	ADRB2	ENSP00000305372
203566_s_at	AGL	ENSP00000294724
219841_at	AICDA	ENSP00000229335
209901_x_at	AIF1	ENSP00000393996
206513_at	AIM2	ENSP00000357112
202759_s_at	AKAP2	ENSP00000363649
212224_at	ALDH1A1	ENSP00000297785
216377_x_at	ALPPL2	ENSP00000295453
207845_s_at	ANAPC10	ENSP00000310071
207087_x_at	ANK1	ENSP00000265709
205705_at	ANKRD26	ENSP00000365255
219023_at	AP1AR	ENSP00000274000
205423_at	AP1B1	ENSP00000350199
203525_s_at	APC	ENSP00000257430
214483_s_at	ARFIP1	ENSP00000296557
220382_s_at	ARHGAP28	ENSP00000313506
217936_at	ARHGAP5	ENSP00000371897
201657_at	ARL1	ENSP00000261636
220658_s_at	ARNTL2	ENSP00000266503
208736_at	ARPC3	ENSP00000228825
202492_at	ATG9A	ENSP00000355173
212297_at	ATP13A3	ENSP00000256031
216120_s_at	ATP2B2	ENSP00000324172
211755_s_at	ATP5F1	ENSP00000358737
207573_x_at	ATP5L	ENSP00000300688
214742_at	AZI1	ENSP00000393583
218043_s_at	AZI2	ENSP00000419371
221178_at	BAIAP2L2	ENSP00000371085
220358_at	BATF3	ENSP00000243440
219688_at	BBS7	ENSP00000264499
218332_at	BEX1	ENSP00000361813
206255_at	BLK	ENSP00000259089
204167_at	BTD	ENSP00000306477
220766_at	BTG4	ENSP00000348300
220539_at	C10ORF92	ENSP00000357574
206500_s_at	C14ORF106	ENSP00000309790
219972_s_at	C14ORF135	ENSP00000385713
208910_s_at	C1QBP	ENSP00000225698
218712_at	C1ORF109	ENSP00000350704
220943_s_at	C2ORF56	ENSP00000002125
219114_at	C3ORF18	ENSP00000349732
201677_at	C3ORF37	ENSP00000372955
221935_s_at	C3ORF64	ENSP00000295571
218513_at	C4ORF43	ENSP00000351380
218674_at	C5ORF44	ENSP00000409231
211315_s_at	CACNA1G	ENSP00000352011
201615_x_at	CALD1	ENSP00000354826
206011_at	CASP1	ENSP00000410076
209310_s_at	CASP4	ENSP00000388566
204716_at	CCDC6	ENSP00000263102
205827_at	CCK	ENSP00000335657
216714_at	CCL13	ENSP00000225844
210072_at	CCL19	ENSP00000308815
200951_s_at	CCND2	ENSP00000261254
206120_at	CD33	ENSP00000262262
204192_at	CD37	ENSP00000325708
201853_s_at	CDC25B	ENSP00000245960
204726_at	CDH13	ENSP00000268613
205709_s_at	CDS1	ENSP00000295887
206387_at	CDX2	ENSP00000370408
216605_s_at	CEACAM21	ENSP00000385739
206003_at	CEP135	ENSP00000257287
211419_s_at	CHN2	ENSP00000222792
203921_at	CHST2	ENSP00000307911
209666_s_at	CHUK	ENSP00000359424
220026_at	CLCA4	ENSP00000359594
207855_s_at	CLCC1	ENSP00000349456
210689_at	CLDN14	ENSP00000339292
209732_at	CLEC2B	ENSP00000228438
205518_s_at	CMAH	ENSP00000367228
201940_at	CPD	ENSP00000225719
204920_at	CPS1	ENSP00000402608
217510_at	CRX	ENSP00000221996
211287_x_at	CSF2RA	ENSP00000370935
203078_at	CUL2	ENSP00000363880
202213_s_at	CUL4B	ENSP00000384109
203922_s_at	CYBB	ENSP00000367851
215809_at	CYP2D6	ENSP00000353820
205999_x_at	CYP3A4	ENSP00000337915
206514_s_at	CYP4F2	ENSP00000221700
220611_at	DAB1	ENSP00000360277
205369_x_at	DBT	ENSP00000359151
220172_at	DCAF17	ENSP00000364404
200934_at	DEK	ENSP00000380414
221289_at	DLX6	ENSP00000007660
33768_at	DMWD	ENSP00000270223
200035_at	DULLARD	ENSP00000321732
209457_at	DUSP5	ENSP00000358596
218660_at	DYSF	ENSP00000386881
204556_s_at	DZIP1	ENSP00000257312
38707_r_at	E2F4	ENSP00000368686
212410_at	EFHA1	ENSP00000371811
200023_s_at	EIF3F	ENSP00000310040
203729_at	EMP3	ENSP00000270221
201809_s_at	ENG	ENSP00000362299
219216_at	ETAA1	ENSP00000272342
204774_at	EVI2A	ENSP00000247270
204503_at	EVPL	ENSP00000301607
203305_at	F13A1	ENSP00000264870
212835_at	FAM175B	ENSP00000298492
219608_s_at	FBXO38	ENSP00000342023
222245_s_at	FER1L4	ENSP00000400398
205418_at	FES	ENSP00000331504
204819_at	FGD1	ENSP00000364277
208449_s_at	FGF8	ENSP00000321797
205014_at	FGFBP1	ENSP00000259988
203032_s_at	FH	ENSP00000355518
218980_at	FHOD3	ENSP00000257209
204560_at	FKBP5	ENSP00000338160
204359_at	FLRT2	ENSP00000332879
207210_at	GABRA3	ENSP00000359334
220821_at	GALR1	ENSP00000299727
220124_at	GAN	ENSP00000248272
207116_s_at	GAPDHS	ENSP00000222286
201816_s_at	GBAS	ENSP00000313050
206159_at	GDF10	ENSP00000224605
213343_s_at	GDPD5	ENSP00000337972
203540_at	GFAP	ENSP00000253408
45572_s_at	GGA1	ENSP00000341344
211151_x_at	GH1	ENSP00000312673
219777_at	GIMAP6	ENSP00000330374
206917_at	GNA13	ENSP00000400717
204115_at	GNG11	ENSP00000248564
211525_s_at	GP5	ENSP00000319286
204997_at	GPD1	ENSP00000301149
209631_s_at	GPR37	ENSP00000306449
206236_at	GPR4	ENSP00000319744
204265_s_at	GPSM3	ENSP00000364180
206730_at	GRIA3	ENSP00000360302
632_at	GSK3A	ENSP00000222330
215766_at	GSTA1	ENSP00000335620
218412_s_at	GTF2IRD1	ENSP00000265755
204366_s_at	GTF3C2	ENSP00000264720
209314_s_at	HBS1L	ENSP00000356811
203745_at	HCCS	ENSP00000326579
208018_s_at	HCK	ENSP00000365012
221256_s_at	HDHD3	ENSP00000238379
214851_at	HNF4A	ENSP00000312987
218780_at	HOOK2	ENSP00000380785
209844_at	HOXB13	ENSP00000290295
203308_x_at	HPS1	ENSP00000326649
31835_at	HRG	ENSP00000232003
203283_s_at	HS2ST1	ENSP00000359581
209512_at	HSDL2	ENSP00000381785
202438_x_at	IDS	ENSP00000339801
208173_at	IFNB1	ENSP00000369581
206420_at	IGSF6	ENSP00000268389
209827_s_at	IL16	ENSP00000302935
205798_at	IL7R	ENSP00000306157
206502_s_at	INSM1	ENSP00000312631
214735_at	IPCEF1	ENSP00000356189
211952_at	IPO5	ENSP00000261574
209743_s_at	ITCH	ENSP00000363998
205884_at	ITGA4	ENSP00000380227
210184_at	ITGAX	ENSP00000268296
221778_at	JHDM1D	ENSP00000380692
203845_at	KAT2B	ENSP00000263754
207103_at	KCND2	ENSP00000333496
211046_at	KCNH6	ENSP00000318212
218553_s_at	KCTD15	ENSP00000394390
208179_x_at	KIR2DL3	ENSP00000342215
216907_x_at	KIR3DL1	ENSP00000375608
49329_at	KLHL22	ENSP00000331682
220238_s_at	KLHL7	ENSP00000343273
214576_at	KRT36	ENSP00000329165
215189_at	KRT86	ENSP00000293525
207509_s_at	LAIR2	ENSP00000301202
202267_at	LAMC2	ENSP00000264144
205569_at	LAMP3	ENSP00000265598
205269_at	LCP2	ENSP00000046794
203236_s_at	LGALS9	ENSP00000378856
208333_at	LHX5	ENSP00000261731
206235_at	LIG4	ENSP00000349393
210152_at	LILRB4	ENSP00000270452
207904_s_at	LNPEP	ENSP00000231368
218589_at	LPAR6	ENSP00000344353
202651_at	LPGAT1	ENSP00000355963
206953_s_at	LPHN2	ENSP00000322270
209866_s_at	LPHN3	ENSP00000295349
214739_at	LRCH3	ENSP00000334375
210629_x_at	LST1	ENSP00000411680
203804_s_at	LUC7L3	ENSP00000240304
210044_s_at	LYL1	ENSP00000264824
215568_x_at	LYPLA2	ENSP00000363638
206363_at	MAF	ENSP00000327048
208116_s_at	MAN1A1	ENSP00000357453
219003_s_at	MANEA	ENSP00000351669
203652_at	MAP3K11	ENSP00000309597
213394_at	MAPKBP1	ENSP00000374581
221824_s_at	MARCH8	ENSP00000317087
221560_at	MARK4	ENSP00000300843
205813_s_at	MAT1A	ENSP00000361287
221442_at	MC3R	ENSP00000243911
220484_at	MCOLN3	ENSP00000304843
203506_s_at	MED12	ENSP00000363193
218846_at	MED23	ENSP00000357047
208328_s_at	MEF2A	ENSP00000346389
207480_s_at	MEIS2	ENSP00000326296
221150_at	MEPE	ENSP00000354341
220797_at	METT10D	ENSP00000263092
221079_s_at	METTL2A	ENSP00000309610
204152_s_at	MFNG	ENSP00000349490
207233_s_at	MITF	ENSP00000295600
160020_at	MMP14	ENSP00000308208
202918_s_at	MOBKL3	ENSP00000315702
218879_s_at	MTHFSD	ENSP00000326777
202959_at	MUT	ENSP00000274813
206877_at	MXD1	ENSP00000264444
202555_s_at	MYLK	ENSP00000353452
213733_at	MYO1F	ENSP00000344871
219378_at	NAA16	ENSP00000368716
217745_s_at	NAA50	ENSP00000240922
217095_x_at	NCR1	ENSP00000291890
201304_at	NDUFA5	ENSP00000347988
221801_x_at	NEFL	ENSP00000221169
204634_at	NEK4	ENSP00000233027
209807_s_at	NFIX	ENSP00000353219
219353_at	NHLRC2	ENSP00000358307
219031_s_at	NIP7	ENSP00000254940
201591_s_at	NISCH	ENSP00000339958
205005_s_at	NMT2	ENSP00000367407
205794_s_at	NOVA1	ENSP00000267422
205459_s_at	NPAS2	ENSP00000338283
221348_at	NPPC	ENSP00000295440
214066_x_at	NPR2	ENSP00000341083
221803_s_at	NRBF2	ENSP00000277746
206596_s_at	NRL	ENSP00000337023
213273_at	ODZ4	ENSP00000278550
222025_s_at	OPLAH	ENSP00000412071
221327_s_at	OPN1LW	ENSP00000358967
207994_s_at	OPRM1	ENSP00000394624
205041_s_at	ORM1	ENSP00000259396
218304_s_at	OSBPL11	ENSP00000296220
204479_at	OSTF1	ENSP00000340836
218197_s_at	OXR1	ENSP00000402918
210401_at	P2RX1	ENSP00000225538
206859_s_at	PAEP	ENSP00000277508
213990_s_at	PAK7	ENSP00000322957
214827_at	PARD6B	ENSP00000360672
206229_x_at	PAX2	ENSP00000355069
207680_x_at	PAX3	ENSP00000375921
203793_x_at	PCGF2	ENSP00000354033
219304_s_at	PDGFD	ENSP00000376865
203131_at	PDGFRA	ENSP00000257290
213549_at	PDZD8	ENSP00000334642
219132_at	PELI2	ENSP00000267460
36829_at	PER1	ENSP00000314420
204545_at	PEX6	ENSP00000303511
222019_at	PFDN6	ENSP00000363734
206288_at	PGGT1B	ENSP00000404676
203691_at	PI3	ENSP00000243924
212688_at	PIK3CB	ENSP00000289153
220566_at	PIK3R5	ENSP00000269300
203826_s_at	PITPNM1	ENSP00000348772
205724_at	PKP1	ENSP00000263946
210647_x_at	PLA2G6	ENSP00000333142
206214_at	PLA2G7	ENSP00000274793
205479_s_at	PLAU	ENSP00000361850
217677_at	PLEKHA2	ENSP00000393860
220952_s_at	PLEKHA5	ENSP00000299275
209739_s_at	PNPLA4	ENSP00000370430
219317_at	POLI	ENSP00000217800
206653_at	POLR3G	ENSP00000382058
203407_at	PPL	ENSP00000340510
41577_at	PPP1R16B	ENSP00000299824
207752_x_at	PRB1	ENSP00000420819
205272_s_at	PRH1	ENSP00000412436
211084_x_at	PRKD3	ENSP00000234179
205445_at	PRL	ENSP00000302150
201699_at	PSMC6	ENSP00000401802
211178_s_at	PSTPIP1	ENSP00000368914
207011_s_at	PTK7	ENSP00000230419
207238_s_at	PTPRC	ENSP00000356346
220955_x_at	RAB23	ENSP00000320413
208730_x_at	RAB2A	ENSP00000262646
205461_at	RAB35	ENSP00000229340
207419_s_at	RAC2	ENSP00000249071
207405_s_at	RAD17	ENSP00000370151
204146_at	RAD51AP1	ENSP00000228843
203132_at	RB1	ENSP00000267163
218422_s_at	RBM26	ENSP00000267229
61734_at	RCN3	ENSP00000270645
203224_at	RFK	ENSP00000257452
212968_at	RFNG	ENSP00000307971
218430_s_at	RFX7	ENSP00000397644
202988_s_at	RGS1	ENSP00000356429
214700_x_at	RIF1	ENSP00000243326
213566_at	RNASE6	ENSP00000302046
205805_s_at	ROR1	ENSP00000360120
218842_at	RPAP3	ENSP00000005386
200022_at	RPL18	ENSP00000084795
200674_s_at	RPL32	ENSP00000380156
200092_s_at	RPL37	ENSP00000274242
205540_s_at	RRAGB	ENSP00000262850
204197_s_at	RUNX3	ENSP00000343477
206671_at	SAG	ENSP00000386444
206884_s_at	SCEL	ENSP00000302579
218793_s_at	SCML1	ENSP00000369380
218649_x_at	SDCCAG1	ENSP00000298310
212413_at	SEPT6	ENSP00000341524
211894_x_at	SEZ6L	ENSP00000248933
222310_at	SFRS15	ENSP00000286835
206519_x_at	SIGLEC6	ENSP00000375675
206558_at	SIM2	ENSP00000290399
204164_at	SIPA1	ENSP00000312246
220281_at	SLC12A1	ENSP00000370381
208354_s_at	SLC12A3	ENSP00000262502
219915_s_at	SLC16A10	ENSP00000357844
205716_at	SLC25A40	ENSP00000344831
205097_at	SLC26A2	ENSP00000286298
216236_s_at	SLC2A14	ENSP00000340450
218519_at	SLC35A5	ENSP00000417654
220123_at	SLC35F5	ENSP00000245680
214830_at	SLC38A6	ENSP00000267488
202667_s_at	SLC39A7	ENSP00000391735
209453_at	SLC9A1	ENSP00000263980
216216_at	SLIT3	ENSP00000332164
220263_at	SMAD5OS	ENSP00000297163
205104_at	SNPH	ENSP00000371297
221561_at	SOAT1	ENSP00000356591
208127_s_at	SOCS5	ENSP00000305133
205236_x_at	SOD3	ENSP00000371554
220129_at	SOHLH2	ENSP00000369210
208468_at	SOX21	ENSP00000366144
204367_at	SP2	ENSP00000365931
206748_s_at	SPAG9	ENSP00000262013
220922_s_at	SPANXA1	ENSP00000359549
207724_s_at	SPAST	ENSP00000320885
215617_at	SPATS2L	ENSP00000351503
222259_s_at	SPO11	ENSP00000360310
204675_at	SRD5A1	ENSP00000274192
210942_s_at	ST3GAL6	ENSP00000377717
201314_at	STK25	ENSP00000325748
220995_at	STXBP6	ENSP00000324302
219262_at	SUV39H2	ENSP00000319208
210637_at	TACR1	ENSP00000303522
214348_at	TACR2	ENSP00000362403
205966_at	TAF13	ENSP00000355051
206613_s_at	TAF1A	ENSP00000327072
216507_at	TAPT1	ENSP00000385347
202823_at	TCEB1	ENSP00000284811
221016_s_at	TCF7L1	ENSP00000282111
205688_at	TFAP4	ENSP00000204517
209277_at	TFPI2	ENSP00000222543
202405_at	TIAL1	ENSP00000358089
201821_s_at	TIMM17A	ENSP00000356256
203092_at	TIMM44	ENSP00000270538
216736_at	TM6SF2	ENSP00000374014
218930_s_at	TMEM106B	ENSP00000336673
218834_s_at	TMEM132A	ENSP00000005286
221452_s_at	TMEM14B	ENSP00000368858
218073_s_at	TMEM48	ENSP00000360483
213024_at	TMF1	ENSP00000381567
203508_at	TNFRSF1B	ENSP00000365435
217413_s_at	TNXB	ENSP00000416259
213293_s_at	TRIM22	ENSP00000369299
208170_s_at	TRIM31	ENSP00000398677
206528_at	TRPC6	ENSP00000340913
205708_s_at	TRPM2	ENSP00000300482
215637_at	TSGA14	ENSP00000223208
219274_at	TSPAN12	ENSP00000222747
221493_at	TSPYL1	ENSP00000357597
202477_s_at	TUBGCP2	ENSP00000252936
219969_at	TXLNG	ENSP00000369465
204598_at	UBOX5	ENSP00000217173
208882_s_at	UBR5	ENSP00000220959
203869_at	USP46	ENSP00000407818
202549_at	VAPB	ENSP00000417175
208626_s_at	VAT1	ENSP00000347872
206922_at	VCY	ENSP00000250823
215729_s_at	VGLL1	ENSP00000359668
204377_s_at	VPRBP	ENSP00000273612
203798_s_at	VSNL1	ENSP00000295156
38964_r_at	WAS	ENSP00000365891
203112_s_at	WHSC2	ENSP00000372335
206213_at	WNT10B	ENSP00000301061
205990_s_at	WNT5A	ENSP00000264634
219520_s_at	WWC3	ENSP00000370242
212637_s_at	WWP1	ENSP00000265428
206133_at	XAF1	ENSP00000354822
205071_x_at	XRCC4	ENSP00000342011
205836_s_at	YTHDC2	ENSP00000161863
221749_at	YTHDF3	ENSP00000398476
200638_s_at	YWHAZ	ENSP00000309503
206098_at	ZBTB6	ENSP00000362763
218606_at	ZDHHC7	ENSP00000341681
205739_x_at	ZNF107	ENSP00000343443
214741_at	ZNF131	ENSP00000305804
206931_at	ZNF141	ENSP00000240499
219495_s_at	ZNF180	ENSP00000221327
213452_at	ZNF184	ENSP00000211936
205855_at	ZNF197	ENSP00000345809
205514_at	ZNF415	ENSP00000243643
204291_at	ZNF518A	ENSP00000360235
206403_at	ZNF536	ENSP00000347730
220444_at	ZNF557	ENSP00000252840
207120_at	ZNF667	ENSP00000292069
215570_s_at	ZNF780A	ENSP00000400997
215461_at	ZNRF4	ENSP00000222033
217227_x_at	IGLV1-44	ENSP00000374832
222224_at	NACA2	ENSP00000403817
204299_at	SFRS13A	ENSP00000420195
215629_s_at	DLEU2	ENSP00000235290
216560_x_at	IGL@	ENSP00000374826
220798_x_at	LPPR3	ENSP00000352962
214077_x_at	MEIS3P1	ENSP00000333552
201038_s_at	ANP32A
206082_at	HCP5
206685_at	HCG4
213340_s_at	KIAA0495
213830_at	TRD@
214871_x_at	LOC100287590
216698_x_at	OR7E35P
216729_at	LOC100133321
217323_at	HLA-DRB6
220209_at	PYY2
220694_at	ASAP1-IT
220771_at	LOC51152
221621_at	C17ORF86
