# Supplementary material for: Characterization of drug-induced transcriptional modules: towards drug repositioning and functional understanding
Source: Mol Syst Biol. 2013 Apr 30;9:662. doi: 10.1038/msb.2013.20 (PMC3658274; doi:10.1038/msb.2013.20)
Supplement: Supplementary Data set 1 — Characterization of gene and drug members of drug-induced modules [file msb201320-s3.zip › Supplementary_Dataset_1/Human-cell-line-modules/genes/MCF7-25.txt]

1861_at	BAD	ENSP00000309103
200006_at	PARK7	ENSP00000340278
200032_s_at	RPL9	ENSP00000346022
200040_at	KHDRBS1	ENSP00000313829
200055_at	TAF10	ENSP00000299424
200057_s_at	NONO	ENSP00000276079
200060_s_at	RNPS1	ENSP00000315859
200076_s_at	C19ORF50	ENSP00000222307
200078_s_at	ATP6V0B	ENSP00000236067
200086_s_at	COX4I1	ENSP00000253452
200099_s_at	RPS3A	ENSP00000346050
200766_at	CTSD	ENSP00000236671
200791_s_at	IQGAP1	ENSP00000268182
200824_at	GSTP1	ENSP00000381607
200929_at	TMED10	ENSP00000303145
200991_s_at	SNX17	ENSP00000233575
201094_at	RPS29	ENSP00000379339
201111_at	CSE1L	ENSP00000262982
201215_at	PLS3	ENSP00000348163
201256_at	COX7A2L	ENSP00000234301
201300_s_at	PRNP	ENSP00000368748
201381_x_at	CACYBP	ENSP00000356652
201406_at	RPL36A	ENSP00000404375
201438_at	COL6A3	ENSP00000295550
201462_at	SCRN1	ENSP00000407460
201472_at	VBP1	ENSP00000286428
201475_x_at	MARS	ENSP00000262027
201500_s_at	PPP1R11	ENSP00000412297
201573_s_at	ETF1	ENSP00000353741
201631_s_at	IER3	ENSP00000412283
201648_at	JAK1	ENSP00000343204
201749_at	ECE1	ENSP00000364028
201760_s_at	WSB2	ENSP00000319474
201912_s_at	GSPT1	ENSP00000398131
201923_at	PRDX4	ENSP00000368646
201935_s_at	EIF4G3	ENSP00000264211
201956_s_at	GNPAT	ENSP00000355607
201968_s_at	PGM1	ENSP00000360125
201994_at	MORF4L2	ENSP00000341966
202065_s_at	PPFIA1	ENSP00000253925
202093_s_at	PAF1	ENSP00000221265
202113_s_at	SNX2	ENSP00000368831
202118_s_at	CPNE3	ENSP00000198765
202121_s_at	CHMP2A	ENSP00000310440
202135_s_at	ACTR1B	ENSP00000289228
202136_at	ZMYND11	ENSP00000309992
202159_at	FARSA	ENSP00000320309
202194_at	TMED5	ENSP00000359305
202218_s_at	FADS2	ENSP00000278840
202303_x_at	SMARCA5	ENSP00000283131
202309_at	MTHFD1	ENSP00000216605
202325_s_at	ATP5J	ENSP00000389649
202358_s_at	SNX19	ENSP00000265909
202416_at	DNAJC7	ENSP00000406463
202494_at	PPIE	ENSP00000312769
202564_x_at	ARL2	ENSP00000246747
202660_at	ITPR2	ENSP00000370744
202743_at	PIK3R3	ENSP00000262741
202757_at	COBRA1	ENSP00000339495
202796_at	SYNPO	ENSP00000302139
202798_at	SEC24B	ENSP00000265175
202807_s_at	TOM1	ENSP00000413697
202852_s_at	AAGAB	ENSP00000261880
202889_x_at	MAP7	ENSP00000346581
202951_at	STK38	ENSP00000229812
202991_at	STARD3	ENSP00000337446
203020_at	RABGAP1L	ENSP00000251507
203025_at	NAA10	ENSP00000417763
203034_s_at	RPL27A	ENSP00000346015
203283_s_at	HS2ST1	ENSP00000359581
203385_at	DGKA	ENSP00000328405
203484_at	SEC61G	ENSP00000341538
203528_at	SEMA4D	ENSP00000343418
203530_s_at	STX4	ENSP00000317714
203547_at	CD4	ENSP00000011653
203578_s_at	SLC7A6	ENSP00000219343
203591_s_at	CSF3R	ENSP00000342623
203644_s_at	MON1B	ENSP00000248248
203663_s_at	COX5A	ENSP00000317780
203685_at	BCL2	ENSP00000329623
203733_at	DEXI	ENSP00000330509
203760_s_at	SLA	ENSP00000394049
203762_s_at	DYNC2LI1	ENSP00000260605
203771_s_at	BLVRA	ENSP00000265523
203781_at	MRPL33	ENSP00000296102
203787_at	SSBP2	ENSP00000322977
203829_at	ELP4	ENSP00000298937
203831_at	R3HDM2	ENSP00000317903
203838_s_at	TNK2	ENSP00000371341
203871_at	SENP3	ENSP00000314029
203885_at	RAB21	ENSP00000261263
203931_s_at	MRPL12	ENSP00000333837
203933_at	RAB11FIP3	ENSP00000262305
203935_at	ACVR1	ENSP00000263640
203951_at	CNN1	ENSP00000252456
203970_s_at	PEX3	ENSP00000356563
204047_s_at	PHACTR2	ENSP00000417038
204220_at	GMFG	ENSP00000253054
204232_at	FCER1G	ENSP00000289902
204241_at	ACOX3	ENSP00000348775
204243_at	RLF	ENSP00000361857
204261_s_at	PSEN2	ENSP00000355747
204265_s_at	GPSM3	ENSP00000364180
204394_at	SLC43A1	ENSP00000278426
204396_s_at	GRK5	ENSP00000376609
204454_at	LDOC1	ENSP00000359557
204470_at	CXCL1	ENSP00000379110
204491_at	PDE4D	ENSP00000384806
204513_s_at	ELMO1	ENSP00000312185
204538_x_at	NPIP	ENSP00000331843
204542_at	ST6GALNAC2	ENSP00000225276
204544_at	HPS5	ENSP00000312758
204601_at	N4BP1	ENSP00000262384
204634_at	NEK4	ENSP00000233027
204636_at	COL17A1	ENSP00000340937
204659_s_at	GFER	ENSP00000248114
204690_at	STX8	ENSP00000305255
204735_at	PDE4A	ENSP00000270474
204789_at	FMNL1	ENSP00000329219
204960_at	PTPRCAP	ENSP00000325589
204978_at	SFRS16	ENSP00000221455
204985_s_at	TRAPPC6A	ENSP00000006275
205016_at	TGFA	ENSP00000295400
205050_s_at	MAPK8IP2	ENSP00000330572
205120_s_at	SGCB	ENSP00000370839
205147_x_at	NCF4	ENSP00000337605
205164_at	GCAT	ENSP00000248924
205182_s_at	ZNF324	ENSP00000196482
205211_s_at	RIN1	ENSP00000310406
205236_x_at	SOD3	ENSP00000371554
205272_s_at	PRH1	ENSP00000412436
205316_at	SLC15A2	ENSP00000417085
205327_s_at	ACVR2A	ENSP00000241416
205329_s_at	SNX4	ENSP00000251775
205364_at	ACOX2	ENSP00000307697
205403_at	IL1R2	ENSP00000330959
205419_at	GPR183	ENSP00000365596
205442_at	MFAP3L	ENSP00000354583
205498_at	GHR	ENSP00000230882
205499_at	SRPX2	ENSP00000362095
205504_at	BTK	ENSP00000308176
205642_at	CEP110	ENSP00000238341
205675_at	MTTP	ENSP00000265517
205688_at	TFAP4	ENSP00000204517
205730_s_at	ABLIM3	ENSP00000310309
205777_at	DUSP9	ENSP00000345853
205812_s_at	TMED9	ENSP00000330945
205851_at	NME6	ENSP00000416658
205873_at	PIGL	ENSP00000225609
206075_s_at	CSNK2A1
206263_at	FMO4	ENSP00000356723
206277_at	P2RY2	ENSP00000310305
206351_s_at	PEX10	ENSP00000288774
206410_at	NR0B2	ENSP00000254227
206444_at	PDE1B	ENSP00000243052
206539_s_at	CYP4F12	ENSP00000321821
206589_at	GFI1	ENSP00000294702
206592_s_at	AP3D1	ENSP00000344055
206649_s_at	TFE3	ENSP00000314129
206749_at	CD1B	ENSP00000357150
206855_s_at	HYAL2	ENSP00000350387
206874_s_at	SLK	ENSP00000358770
206954_at	WIT1	ENSP00000397527
206956_at	BGLAP	ENSP00000357255
206991_s_at	CCR5	ENSP00000292303
207011_s_at	PTK7	ENSP00000230419
207035_at	SLC30A3	ENSP00000233535
207104_x_at	LILRB1	ENSP00000315997
207170_s_at	LETMD1	ENSP00000262055
207235_s_at	GRM5	ENSP00000306138
207244_x_at	CYP2A6	ENSP00000301141
207334_s_at	TGFBR2	ENSP00000351905
207482_at	TP53TG5	ENSP00000361811
207515_s_at	POLR1C	ENSP00000361465
207541_s_at	EXOSC10	ENSP00000366135
207555_s_at	TBXA2R	ENSP00000364336
207620_s_at	CASK	ENSP00000367408
207654_x_at	DR1	ENSP00000359290
207668_x_at	PDIA6	ENSP00000272227
207752_x_at	PRB1	ENSP00000420819
207876_s_at	FLNC	ENSP00000327145
207941_s_at	RBM39	ENSP00000253363
208120_x_at	FKSG49	ENSP00000402962
208315_x_at	TRAF3	ENSP00000332468
208317_at	XYLB	ENSP00000207870
208447_s_at	PRPS1	ENSP00000361512
208571_at	ANP32A	ENSP00000417864
208636_at	ACTN1	ENSP00000377941
208660_at	CS	ENSP00000342056
208740_at	SAP18	ENSP00000371973
208875_s_at	PAK2	ENSP00000314067
208929_x_at	RPL13	ENSP00000307889
208945_s_at	BECN1	ENSP00000355231
209033_s_at	DYRK1A	ENSP00000381932
209046_s_at	GABARAPL2	ENSP00000037243
209090_s_at	SH3GLB1	ENSP00000212369
209111_at	RNF5	ENSP00000364235
209196_at	WDR46	ENSP00000363746
209300_s_at	NECAP1	ENSP00000341737
209303_at	NDUFS4	ENSP00000296684
209306_s_at	SWAP70	ENSP00000315630
209373_at	MALL	ENSP00000272462
209380_s_at	ABCC5	ENSP00000333926
209384_at	PROSC	ENSP00000333551
209405_s_at	FAM3A	ENSP00000352955
209479_at	CCDC28A	ENSP00000332716
209501_at	CDR2	ENSP00000268383
209517_s_at	ASH2L	ENSP00000340896
209529_at	PPAP2C	ENSP00000329697
209553_at	VPS8	ENSP00000397879
209606_at	CYTIP	ENSP00000264192
209670_at	TRAC	ENSP00000411560
209671_x_at	NCOR2
209735_at	ABCG2	ENSP00000237612
209736_at	SOX13	ENSP00000272193
209747_at	TGFB3	ENSP00000238682
209765_at	ADAM19	ENSP00000257527
209827_s_at	IL16	ENSP00000302935
209833_at	CRADD	ENSP00000327647
209898_x_at	ITSN2	ENSP00000347244
209901_x_at	AIF1	ENSP00000393996
209930_s_at	NFE2	ENSP00000312436
209985_s_at	ASCL1	ENSP00000266744
210044_s_at	LYL1	ENSP00000264824
210128_s_at	LTB4R	ENSP00000307445
210242_x_at	ST20	ENSP00000319125
210297_s_at	MSMB	ENSP00000351363
210330_at	SGCD	ENSP00000338343
210364_at	SCN2B	ENSP00000278947
210371_s_at	RBBP4	ENSP00000362592
210481_s_at	CLEC4M	ENSP00000316228
210637_at	TACR1	ENSP00000303522
210705_s_at	TRIM5	ENSP00000369373
211253_x_at	PYY	ENSP00000353198
211384_s_at	CASR	ENSP00000296154
211438_at	TRHR	ENSP00000309818
211445_x_at	NACAP1	ENSP00000397100
211650_x_at	IGHA1	ENSP00000374989
211662_s_at	VDAC2	ENSP00000361686
211703_s_at	TM2D1	ENSP00000360222
211717_at	ANKRD40	ENSP00000285243
211743_s_at	PRG2	ENSP00000312134
211779_x_at	AP2A2	ENSP00000413234
211845_at	PVRL1	ENSP00000264025
211935_at	ARL6IP1	ENSP00000306788
212047_s_at	RNF167	ENSP00000262482
212058_at	SR140	ENSP00000322376
212101_at	KPNA6	ENSP00000362728
212188_at	KCTD12	ENSP00000317141
212323_s_at	VPS13D	ENSP00000350854
212367_at	FEM1B	ENSP00000307298
212369_at	ZNF384	ENSP00000380019
212494_at	TENC1	ENSP00000319756
212538_at	DOCK9	ENSP00000365643
212544_at	ZNHIT3	ENSP00000225410
212624_s_at	CHN1	ENSP00000386741
212693_at	MDN1	ENSP00000358400
212707_s_at	LOC100132214	ENSP00000417895
212767_at	MTG1	ENSP00000323047
212787_at	YLPM1	ENSP00000324463
212788_x_at	FTL	ENSP00000366525
212791_at	C1ORF216	ENSP00000406271
212835_at	FAM175B	ENSP00000298492
212851_at	DCUN1D4	ENSP00000334625
212856_at	GRAMD4	ENSP00000354313
212908_at	DNAJC16	ENSP00000365007
212956_at	TBC1D9	ENSP00000411197
213035_at	ANKRD28	ENSP00000382379
213053_at	HAUS5	ENSP00000203166
213098_at	RQCD1	ENSP00000273064
213100_at	UNC5B	ENSP00000334329
213115_at	ATG4A	ENSP00000361306
213153_at	SETD1B	ENSP00000267197
213260_at	FOXC1	ENSP00000370256
213285_at	TMEM30B	ENSP00000347930
213346_at	C13ORF27	ENSP00000365199
213395_at	MLC1	ENSP00000310375
213402_at	ZNF787	ENSP00000270459
213420_at	DHX57	ENSP00000295373
213475_s_at	ITGAL	ENSP00000349252
213478_at	KAZ	ENSP00000365198
213654_at	TAF5L	ENSP00000258281
213678_at	TMEM151B	ENSP00000393161
213793_s_at	HOMER1	ENSP00000334382
213805_at	ABHD5	ENSP00000390849
213996_at	YPEL1	ENSP00000204279
214076_at	GFOD2	ENSP00000268797
214103_s_at	RAP2A	ENSP00000245304
214317_x_at	RPS9	ENSP00000302896
214436_at	FBXL2	ENSP00000417601
214471_x_at	LHB	ENSP00000221421
214523_at	CEBPE	ENSP00000206513
214612_x_at	MAGEA6	ENSP00000329199
214614_at	MNX1	ENSP00000252971
214662_at	WDR43	ENSP00000384302
214686_at	ZNF266	ENSP00000354680
214840_at	TOM1L2	ENSP00000368818
215022_x_at	ZNF33B	ENSP00000352444
215057_at	LOC100272228
215058_at	DENND5B	ENSP00000373734
215084_s_at	LRRC42	ENSP00000318185
215085_x_at	DLEC1	ENSP00000308597
215270_at	LFNG	ENSP00000222725
215579_at	APOBEC3G	ENSP00000385057
215629_s_at	DLEU2	ENSP00000235290
215827_x_at	CROCCL2	ENSP00000364691
216174_at	HCRP1	ENSP00000293894
216272_x_at	SYDE1	ENSP00000341489
216331_at	ITGA7	ENSP00000257879
216419_at	CROCC	ENSP00000364691
216779_at	CYLC1	ENSP00000331556
217080_s_at	HOMER2	ENSP00000305632
217095_x_at	NCR1	ENSP00000291890
217227_x_at	IGLV1-44	ENSP00000374832
217323_at	HLA-DRB6
217534_at	FAM49B	ENSP00000350710
217546_at	MT1M	ENSP00000369146
217553_at	MGC87042	ENSP00000297205
217667_at	LOC729799
217722_s_at	NGRN	ENSP00000368389
217745_s_at	NAA50	ENSP00000240922
217770_at	PIGT	ENSP00000279036
217774_s_at	TRMT112	ENSP00000309433
217787_s_at	GALNT2	ENSP00000355632
217789_at	SNX6	ENSP00000355217
217843_s_at	MED4	ENSP00000258648
217855_x_at	SDF4	ENSP00000353094
217873_at	CAB39	ENSP00000258418
217898_at	C15ORF24	ENSP00000256545
217923_at	PEF1	ENSP00000362807
217942_at	MRPS35	ENSP00000081029
217962_at	NOP10	ENSP00000332198
217995_at	SQRDL	ENSP00000260324
218005_at	ZNF22	ENSP00000298299
218030_at	GIT1	ENSP00000378338
218040_at	PRPF38B	ENSP00000359042
218073_s_at	TMEM48	ENSP00000360483
218109_s_at	MFSD1	ENSP00000264266
218134_s_at	RBM22	ENSP00000199814
218142_s_at	CRBN	ENSP00000231948
218148_at	CENPT	ENSP00000219172
218191_s_at	LMBRD1	ENSP00000359609
218193_s_at	GOLT1B	ENSP00000229314
218209_s_at	RPRD1A	ENSP00000349955
218248_at	FAM111A	ENSP00000355264
218258_at	POLR1D	ENSP00000302478
218304_s_at	OSBPL11	ENSP00000296220
218320_s_at	NDUFB11	ENSP00000276062
218336_at	PFDN2	ENSP00000356989
218398_at	MRPS30	ENSP00000230914
218476_at	POMT1	ENSP00000361302
218477_at	TMEM14A	ENSP00000211314
218496_at	RNASEH1	ENSP00000313350
218537_at	HCFC1R1	ENSP00000248089
218605_at	TFB2M	ENSP00000355471
218660_at	DYSF	ENSP00000386881
218661_at	NAT15	ENSP00000385903
218681_s_at	SDF2L1	ENSP00000248958
218706_s_at	GRAMD3	ENSP00000285689
218776_s_at	TMEM62	ENSP00000260403
218777_at	REEP4	ENSP00000303482
218791_s_at	C15ORF29	ENSP00000256544
218799_at	GPN2	ENSP00000363250
218815_s_at	TMEM51	ENSP00000303666
218831_s_at	FCGRT	ENSP00000221466
218863_s_at	TNS1	ENSP00000171887
218870_at	ARHGAP15	ENSP00000295095
218906_x_at	KLC2	ENSP00000314837
218909_at	RPS6KC1	ENSP00000355927
218913_s_at	GMIP	ENSP00000203556
218932_at	ZNHIT6	ENSP00000359606
218942_at	PIP4K2C	ENSP00000347032
218951_s_at	PLCXD1	ENSP00000371073
218970_s_at	CUTC	ENSP00000359507
219020_at	HS1BP3	ENSP00000305193
219047_s_at	ZNF668	ENSP00000300849
219084_at	NSD1	ENSP00000348031
219092_s_at	IPPK	ENSP00000287996
219157_at	KLHL2	ENSP00000226725
219212_at	HSPA14	ENSP00000367623
219220_x_at	MRPS22	ENSP00000310785
219237_s_at	DNAJB14	ENSP00000404381
219292_at	THAP1	ENSP00000254250
219322_s_at	WDR8	ENSP00000270708
219345_at	BOLA1	ENSP00000358146
219357_at	GTPBP1	ENSP00000216044
219374_s_at	ALG9	ENSP00000260257
219420_s_at	C1ORF163	ENSP00000360593
219442_at	KIAA0664L3
219470_x_at	CCNJ	ENSP00000388902
219481_at	TTC13	ENSP00000355621
219531_at	CEP72	ENSP00000264935
219559_at	SLC17A9	ENSP00000359376
219587_at	TTC12	ENSP00000278593
219598_s_at	RWDD1	ENSP00000420357
219626_at	MAP7D3	ENSP00000318086
219822_at	MTRF1	ENSP00000368790
219842_at	ARL15	ENSP00000329964
219940_s_at	PCID2	ENSP00000337405
220009_at	LONRF3	ENSP00000360690
220011_at	C1ORF135	ENSP00000363416
220137_at	VSIG10	ENSP00000352172
220145_at	MAP9	ENSP00000310593
220173_at	C14ORF45	ENSP00000377577
220284_at	DKKL1	ENSP00000221498
220310_at	TUBAL3	ENSP00000369784
220334_at	RGS17	ENSP00000206262
220430_at	GRRP1	ENSP00000363386
220521_s_at	ATG16L1	ENSP00000375872
220611_at	DAB1	ENSP00000360277
220633_s_at	HP1BP3	ENSP00000312625
220641_at	NOX5	ENSP00000260364
220671_at	CCRN4L	ENSP00000280614
220714_at	PRDM14	ENSP00000276594
220740_s_at	SLC12A6	ENSP00000346112
220761_s_at	TAOK3	ENSP00000376317
220798_x_at	LPPR3	ENSP00000352962
220890_s_at	DDX47	ENSP00000350698
220907_at	GPR110	ENSP00000360299
220919_s_at	C10ORF79	ENSP00000349568
220922_s_at	SPANXA1	ENSP00000359549
220952_s_at	PLEKHA5	ENSP00000299275
220990_s_at	MIR21
220998_s_at	UNC93B1	ENSP00000227471
221020_s_at	SLC25A32	ENSP00000297578
221046_s_at	GTPBP8	ENSP00000373176
221060_s_at	TLR4	ENSP00000363089
221162_at	HHLA1	ENSP00000388322
221207_s_at	NBEA	ENSP00000383295
221226_s_at	ACCN4	ENSP00000350786
221388_at	OR1A1	ENSP00000305207
221389_at	PLA2G2E	ENSP00000364257
221455_s_at	WNT3	ENSP00000225512
221488_s_at	CUTA	ENSP00000363624
221548_s_at	ILKAP	ENSP00000254654
221597_s_at	TMEM208	ENSP00000305892
221598_s_at	MED27	ENSP00000292035
221669_s_at	ACAD8	ENSP00000281182
221675_s_at	CHPT1	ENSP00000229266
221754_s_at	CORO1B	ENSP00000340211
221803_s_at	NRBF2	ENSP00000277746
221814_at	GPR124	ENSP00000406367
221817_at	DOLPP1	ENSP00000361625
221831_at	LUZP1	ENSP00000363752
221843_s_at	KIAA1609	ENSP00000343635
221926_s_at	IL17RC	ENSP00000295981
221931_s_at	SEH1L	ENSP00000382779
221951_at	TMEM80	ENSP00000380646
222121_at	SGEF	ENSP00000348828
33768_at	DMWD	ENSP00000270223
37796_at	LOC100290658	ENSP00000340429
