# Supplementary material for: Characterization of drug-induced transcriptional modules: towards drug repositioning and functional understanding
Source: Mol Syst Biol. 2013 Apr 30;9:662. doi: 10.1038/msb.2013.20 (PMC3658274; doi:10.1038/msb.2013.20)
Supplement: Supplementary Data set 1 — Characterization of gene and drug members of drug-induced modules [file msb201320-s3.zip › Supplementary_Dataset_1/Human-cell-line-modules/genes/MCF7-3.txt]

200814_at	PSME1	ENSP00000372155
200887_s_at	STAT1	ENSP00000354394
200923_at	LGALS3BP	ENSP00000262776
201315_x_at	IFITM2	ENSP00000382714
201601_x_at	IFITM1	ENSP00000386187
201641_at	BST2	ENSP00000252593
201649_at	UBE2L6	ENSP00000287156
201786_s_at	ADAR	ENSP00000357459
202307_s_at	TAP1	ENSP00000346206
202430_s_at	PLSCR1	ENSP00000345494
202863_at	SP100	ENSP00000343023
203147_s_at	TRIM14	ENSP00000343990
203153_at	IFIT1	ENSP00000360869
203595_s_at	IFIT5	ENSP00000360860
203882_at	IRF9	ENSP00000380073
204804_at	TRIM21	ENSP00000254436
204994_at	MX2	ENSP00000333657
205483_s_at	ISG15	ENSP00000368699
205569_at	LAMP3	ENSP00000265598
205660_at	OASL	ENSP00000257570
208012_x_at	SP110	ENSP00000258381
208436_s_at	IRF7	ENSP00000329411
208812_x_at	HLA-C	ENSP00000365402
209417_s_at	IFI35	ENSP00000246911
212203_x_at	IFITM3	ENSP00000382707
213361_at	TDRD7	ENSP00000347444
217933_s_at	LAP3	ENSP00000226299
218400_at	OAS3	ENSP00000228928
218429_s_at	C19ORF66	ENSP00000253110
218543_s_at	PARP12	ENSP00000263549
218943_s_at	DDX58	ENSP00000369213
218986_s_at	DDX60	ENSP00000377344
219209_at	IFIH1	ENSP00000263642
219211_at	USP18	ENSP00000215794
219863_at	HERC5	ENSP00000264350
221816_s_at	PHF11	ENSP00000367570
