# Supplementary material for: Characterization of drug-induced transcriptional modules: towards drug repositioning and functional understanding
Source: Mol Syst Biol. 2013 Apr 30;9:662. doi: 10.1038/msb.2013.20 (PMC3658274; doi:10.1038/msb.2013.20)
Supplement: Supplementary Data set 1 — Characterization of gene and drug members of drug-induced modules [file msb201320-s3.zip › Supplementary_Dataset_1/Human-cell-line-modules/genes/MCF7-4.txt]

200911_s_at	TACC1	ENSP00000321703
201236_s_at	BTG2	ENSP00000290551
201266_at	TXNRD1	ENSP00000412045
201467_s_at	NQO1	ENSP00000319788
201506_at	TGFBI	ENSP00000416330
201510_at	ELF3	ENSP00000352673
202039_at	MYO18A	ENSP00000346291
202262_x_at	DDAH2	ENSP00000372901
202421_at	IGSF3	ENSP00000321184
202464_s_at	PFKFB3	ENSP00000369100
202481_at	DHRS3	ENSP00000365397
202510_s_at	TNFAIP2	ENSP00000332326
202545_at	PRKCD	ENSP00000331602
202935_s_at	SOX9	ENSP00000245479
202968_s_at	DYRK2	ENSP00000342105
203035_s_at	PIAS3	ENSP00000376765
203180_at	ALDH1A3	ENSP00000332256
203453_at	SCNN1A	ENSP00000228916
203665_at	HMOX1	ENSP00000216117
203911_at	RAP1GAP	ENSP00000363897
203925_at	GCLM	ENSP00000359258
204733_at	KLK6	ENSP00000309148
205074_at	SLC22A5	ENSP00000245407
205128_x_at	PTGS1	ENSP00000354612
205253_at	PBX1	ENSP00000405890
206478_at	KIAA0125	ENSP00000399878
207222_at	PLA2G10	ENSP00000393847
208161_s_at	ABCC3	ENSP00000285238
212099_at	RHOB	ENSP00000272233
213478_at	KAZ	ENSP00000365198
213528_at	C1ORF156	ENSP00000307077
213844_at	HOXA5	ENSP00000222726
218189_s_at	NANS	ENSP00000210444
218245_at	TSKU	ENSP00000332668
218729_at	LXN	ENSP00000264265
219825_at	CYP26B1	ENSP00000001146
221002_s_at	TSPAN14	ENSP00000361229
221042_s_at	CLMN	ENSP00000298912
221541_at	CRISPLD2	ENSP00000262424
221880_s_at	FAM174B	ENSP00000329040
39891_at	ZNF710	ENSP00000268154
